# Supplementary material for: T Cell Leukemia/Lymphoma 1A is essential for mouse epidermal keratinocytes proliferation promoted by insulin-like growth factor 1
Source: PLoS One. 2018 Oct 4;13(10):e0204775. doi: 10.1371/journal.pone.0204775 (PMC6171881; doi:10.1371/journal.pone.0204775)
Supplement: S1 Table — The sequence of forward and reverse primers is reported for the target and housekeeping genes. FC values were calculated as described in M&M section and compared to those obtained by GEP analysis. (XLSX) [file pone.0204775.s001.xlsx]

## Sheet: Foglio1
GENE	PRIMERS		FC by Real Time PCR		FC by GEP
target	Forward	Reverse	KO vs WT	TG vs WT	KO vs WT	TG vs WT
Krt6b	TTCATCGACAAGGTCCGGTT	CGGAGGTTGCTGATGTACTGCT	0.28	1.77	0.2	2.06
cFos	AATGGTGAAGACCGTGTCAGGA	CCCTTCGGATTCTCCGTTTCT	14.03	8.26	8.44	6.14
Gjb2	ACACAGTGCCAACCATCCAGA	TGATGCGGAAGATGAAGAGGA	0.49	2.36	0.48	2.18
Dio2	GCGATGGCAAAGATAGGTGAAC	AGACCCCCTGGAGTTTTCTCTG	0.23	0.39	0.28	0.39
Dusp1	GGAGGATATGAAGCGTTTTCGG	GGATTCTGCACTGTCAGGCACA	2.43	3.05	3.38	2.25
Epgn	CCATTTGCAGATGCTTTACTGG	CCAATCCCAATCGCAATGTA	0.33	1.06	0.28	0.68
Rptn	CTTCCTCAAGCAGGTTCACGAG	GCCTACCCCATGATATTCAGCA	0.11	1.42	0.16	1
S100a9	CAGACAAATGGTGGAAGCACAG	TTGTCCTGGTTTGTGTCCAGG	0.51	2.75	0.63	5.44
Sprr1b	CCTCCATATACCAGGCTCATCC	GGCTGTTTCACTTGTTGCTCAT	0.25	1.23	0.33	1
Stk25	TCAAAGCTGCCAACGTGCT	TAACCTCAGGTGCCATCCAGA	0.66	0.85	0.36	1
housekeeping
RPII	TTTGCGCTGTGTCTGCTTCTT	TGCGTAAGCCGTTTCTTTGG
