# Supplementary material for: T Cell Leukemia/Lymphoma 1A is essential for mouse epidermal keratinocytes proliferation promoted by insulin-like growth factor 1
Source: PLoS One. 2018 Oct 4;13(10):e0204775. doi: 10.1371/journal.pone.0204775 (PMC6171881; doi:10.1371/journal.pone.0204775)
Supplement: S2 Table — The company, catalog number and working dilution for every antibody is reported. (XLSX) [file pone.0204775.s002.xlsx]

## Sheet: Foglio1
target protein	company	cat. number	dilution
ERK1/2	Cell Signaling Technology	9102	1:1000
p-ERK1/2 (Thr202/Tyr204)	Cell Signaling Technology	9101	1:1000
JNK1/2	Cell Signaling Technology	9258	1:3000
p-JNK1/2 (Thr183/Tyr185)	Cell Signaling Technology	4668	1:1000
P38	Invitrogen-Thermo Fisher Scientific	AHO0782	1:1000
p-P38 (Thr180, Tyr182)	Invitrogen-Thermo Fisher Scientific	44-684G	1:1000
cJUN	BD Biosciences	610326	1:1000
p-cJUN (Ser73)	Cell Signaling Technology	3270	1:500
CASP3	Cell Signaling Technology	9661	1:1000
PARP1	Enzo	BML-SA251	1:1000
KRT6A	Covance-Biolegend	PRB-169P	1:2000
KRT10	Covance-Biolegend	PRB-159P	1:2000
filaggrin	Covance-Biolegend	PRB-417P	1:1000
involucrin	Covance-Biolegend	PRB-140C	1:2000
βACT	Santa Cruz Biotechnology	sc81178	1:4000
GAPDH	Millipore-MERK	MAB374	1:10000
αTUB	Calbiochem-MERK	CP06	1:6000
