# Supplementary material for: T Cell Leukemia/Lymphoma 1A is essential for mouse epidermal keratinocytes proliferation promoted by insulin-like growth factor 1
Source: PLoS One. 2018 Oct 4;13(10):e0204775. doi: 10.1371/journal.pone.0204775 (PMC6171881; doi:10.1371/journal.pone.0204775)
Supplement: S3 Table — Class 1: Tcl1-/-; Class 2: K14-TCL1; Class 3: WT. The first 271 genes are significant at the nominal 0.001 level of the univariate test The 'Pairwise significant' column shows pairs of classes with significantly different gene expression at alpha = 0.01. Class labels in a pair are ordered (ascending) by their averaged gene expression. In the last column the “rescued” (light gray), “not rescued” (gray) and “not included” (NI, dark gray) groups are reported. (XLSX) [file pone.0204775.s003.xlsx]

## Sheet: Foglio1
	Parametric p-value	FDR	Geom mean of intensities in class 1	Geom mean of intensities in class 2	Geom mean of intensities in class 3	Probe set	Gene symbol	Pairwise significant	Tcl1-/- vs WT ratio	expression in K14-TCL1
1	< 1e-07	< 1e-07	940.93	6472.8	3575.89	1422783_a_at	Krt6a	(1, 2), (1, 3), (3, 2)	0.263132	OVER
2	< 1e-07	< 1e-07	1088.89	10986.25	5343.22	1422588_at	Krt6b	(1, 2), (1, 3), (3, 2)	0.203789	OVER
3	< 1e-07	< 1e-07	2280.02	1513.19	673.69	1448830_at	Dusp1	(2, 1), (3, 1), (3, 2)	3.38438	NOT SUFF
4	< 1e-07	< 1e-07	2751.11	66.62	57.77	1452544_x_at	H2-D1	(2, 1), (3, 1)	47.6218	RESCUED
5	< 1e-07	< 1e-07	1763.79	5678.85	5132.32	1448932_at	Krt16	(1, 2), (1, 3), (3, 2)	0.343663	OVER
6	< 1e-07	< 1e-07	2389.57	5037.35	5977.89	1419709_at	Stfa3	(1, 2), (1, 3), (2, 3)	0.399735	SUFF
7	< 1e-07	< 1e-07	2482.37	1804.66	294.09	1423100_at	Fos	(2, 1), (3, 1), (3, 2)	8.44085	NOT SUFF
8	< 1e-07	< 1e-07	53.32	1268.77	133.56	1419394_s_at	S100a8	(1, 2), (1, 3), (3, 2)	0.399221	OVER
9	< 1e-07	< 1e-07	395.94	1791.44	821.1	1423271_at	Gjb2	(1, 2), (1, 3), (3, 2)	0.482207	OVER
10	< 1e-07	< 1e-07	641.25	10.56	11.21	1422892_s_at	H2-Ea	(2, 1), (3, 1)	57.2034	RESCUED
11	< 1e-07	< 1e-07	155.48	382.22	559.13	1449994_at	Epgn	(1, 2), (1, 3), (2, 3)	0.278075	SUFF
12	< 1e-07	< 1e-07	5046.38	1870.08	2640.62	1426039_a_at	Alox12e	(2, 1), (3, 1), (2, 3)	1.91106	OVER
13	< 1e-07	< 1e-07	90.15	780.38	143.45	1448756_at	S100a9	(1, 2), (1, 3), (3, 2)	0.628442	OVER
14	< 1e-07	< 1e-07	136.68	529.28	278.51	1448397_at	Gjb6	(1, 2), (1, 3), (3, 2)	0.490754	OVER
15	< 1e-07	< 1e-07	402.9	20.75	8.99	1422071_at	Lgals6	(2, 1), (3, 1), (3, 2)	44.8165	SUFF
16	< 1e-07	< 1e-07	691.4	402.8	372.49	1440865_at	Ifitm6	(2, 1), (3, 1), (3, 2)	1.85616	SUFF
17	< 1e-07	< 1e-07	81.88	73.12	39.85	1419478_at	Sectm1b	(2, 1), (3, 1), (3, 2)	2.05471	NOT SUFF
18	< 1e-07	< 1e-07	81.26	179.59	141.18	1416318_at	Serpinb1a	(1, 2), (1, 3), (3, 2)	0.575577	OVER
19	< 1e-07	< 1e-07	1146.51	3272.64	3434.42	1422672_at	Sprr1b	(1, 2), (1, 3)	0.333829	RESCUED
20	< 1e-07	< 1e-07	464.38	334.44	61.37	1417462_at	Cap1	(2, 1), (3, 1), (3, 2)	7.56689	NOT SUFF
21	< 1e-07	< 1e-07	602.03	390.56	660.54	1422639_at	Calcb	(2, 1), (1, 3), (2, 3)	0.911421	NI
22	< 1e-07	< 1e-07	87.54	238.76	240.07	1416770_at	Stk25	(1, 2), (1, 3)	0.364644	RESCUED
23	< 1e-07	< 1e-07	276.09	1357.89	351.63	1435639_at	2610528A11Rik	(1, 2), (1, 3), (3, 2)	0.785172	NI
24	< 1e-07	< 1e-07	161.16	167.27	40.78	1418240_at	Gbp2	(3, 1), (3, 2)	3.95194	NOT SUFF
25	< 1e-07	< 1e-07	146.29	851.28	935.45	1420431_at	Rptn	(1, 2), (1, 3)	0.156385	RESCUED
26	< 1e-07	< 1e-07	756.03	734.85	309.86	1421001_a_at	Car6	(3, 1), (3, 2)	2.43991	NOT RESCUED
27	< 1e-07	< 1e-07	450.06	463.62	264.81	1416225_at	Adh1	(3, 1), (3, 2)	1.69956	NOT RESCUED
28	< 1e-07	< 1e-07	237.04	352.21	640.59	1427042_at	Mal2	(1, 2), (1, 3), (2, 3)	0.370034	NOT SUFF
29	< 1e-07	< 1e-07	184.04	438.37	355.39	1433953_at	Zfp277	(1, 2), (1, 3), (3, 2)	0.517854	OVER
30	< 1e-07	< 1e-07	112.87	53.67	49.64	1418908_at	Pam	(2, 1), (3, 1)	2.27377	RESCUED
31	< 1e-07	< 1e-07	2674.13	4776.61	4973.96	1449133_at	Sprr1a	(1, 2), (1, 3)	0.537626	RESCUED
32	1e-07	7.23e-07	126.58	172.48	445.95	1418937_at	Dio2	(1, 2), (1, 3), (2, 3)	0.283843	NOT SUFF
33	1e-07	7.23e-07	25.78	153.56	120.33	1451602_at	Snx6	(1, 2), (1, 3), (3, 2)	0.214244	OVER
34	1e-07	7.23e-07	129.11	650.98	202.98	1449191_at	Wfdc12	(1, 2), (1, 3), (3, 2)	0.636073	OVER
35	1e-07	7.23e-07	94.9	151.94	339.07	1448998_at	Lpo	(1, 2), (1, 3), (2, 3)	0.279883	NOT SUFF
36	1e-07	7.23e-07	3101.36	2398.86	1179.31	1450645_at	Mt4	(2, 1), (3, 1), (3, 2)	2.62981	NOT SUFF
37	1e-07	7.23e-07	783.58	656.09	185.01	1420655_at	Pnpla3	(2, 1), (3, 1), (3, 2)	4.23534	NOT SUFF
38	1e-07	7.23e-07	2463.15	2632.4	5121.56	1423606_at	Postn	(1, 2), (1, 3), (2, 3)	0.480937	NOT SUFF
39	1e-07	7.23e-07	1026.04	913.73	622.33	1449475_at	Atp12a	(2, 1), (3, 1), (3, 2)	1.64871	NOT SUFF
40	1e-07	7.23e-07	2821.17	2008.88	1401.3	1417065_at	Egr1	(2, 1), (3, 1), (3, 2)	2.01325	NOT SUFF
41	1e-07	7.23e-07	134.65	325.83	198.43	1424549_at	Degs2	(1, 2), (1, 3), (3, 2)	0.678577	OVER
42	1e-07	7.23e-07	84.88	390.7	274.98	1424357_at	Tmem45b	(1, 2), (1, 3), (3, 2)	0.308677	OVER
43	1e-07	7.23e-07	495.53	616.33	299.05	1451537_at	Chi3l1	(1, 2), (3, 1), (3, 2)	1.65701	NOT RESCUED
44	1e-07	7.23e-07	1390.5	1121.27	726.04	1416395_at	Guk1	(2, 1), (3, 1), (3, 2)	1.91518	NOT SUFF
45	2e-07	1.25e-06	117.64	104.85	42.82	1417793_at	Irgm2	(2, 1), (3, 1), (3, 2)	2.74731	NOT SUFF
46	2e-07	1.25e-06	123.1	217.2	214.49	1420731_a_at	Csrp2	(1, 2), (1, 3)	0.57392	RESCUED
47	2e-07	1.25e-06	1177.17	1726.03	2002.82	1437708_x_at	Vamp3	(1, 2), (1, 3), (2, 3)	0.587756	SUFF
48	2e-07	1.25e-06	136.67	89.38	126.34	1423689_a_at	Gpsm1	(2, 1), (3, 1), (2, 3)	1.08176	NI
49	2e-07	1.25e-06	496.79	83.71	78.88	1451593_at	H2-K1	(2, 1), (3, 1)	6.29805	RESCUED
50	2e-07	1.25e-06	315.17	645.68	542.27	1416009_at	Tspan3	(1, 2), (1, 3), (3, 2)	0.581205	OVER
51	2e-07	1.25e-06	245.82	386.37	647.72	1434278_at	Mtm1	(1, 2), (1, 3), (2, 3)	0.379516	NOT SUFF
52	3e-07	1.64e-06	333.67	423	606.86	1452059_at	Slc35f5	(1, 2), (1, 3), (2, 3)	0.54983	NOT SUFF
53	3e-07	1.64e-06	178.86	261.46	95.66	1426278_at	Ifi27l2a	(1, 2), (3, 1), (3, 2)	1.86975	NOT RESCUED
54	3e-07	1.64e-06	351.93	424.95	616.65	1417251_at	Palmd	(1, 2), (1, 3), (2, 3)	0.570713	NOT SUFF
55	3e-07	1.64e-06	344.54	334	114.29	1427778_at	Defb8	(3, 1), (3, 2)	3.01461	NOT RESCUED
56	3e-07	1.64e-06	15.16	166.31	41.36	1417256_at	Mmp13	(1, 2), (1, 3), (3, 2)	0.366538	OVER
57	3e-07	1.64e-06	911.28	387.1	1012.4	1421144_at	Rpgrip1	(2, 1), (2, 3)	0.900119	NI
58	3e-07	1.64e-06	462.98	314.43	328.32	1419457_at	Rgnef	(2, 1), (3, 1)	1.41015	NI
59	4e-07	2.16e-06	50.31	233.8	53.86	1424454_at	Tmem87a	(1, 2), (3, 2)	0.934088	NI
60	5e-07	2.61e-06	1135.62	711.04	513.21	1422470_at	Bnip3	(2, 1), (3, 1), (3, 2)	2.21278	SUFF
61	5e-07	2.61e-06	146.64	167.11	82.46	1420728_at	Krt32	(1, 2), (3, 1), (3, 2)	1.77832	NOT SUFF
62	6e-07	2.94e-06	785.84	786.05	470.1	1449949_a_at	Cxadr	(3, 1), (3, 2)	1.67164	NOT RESCUED
63	6e-07	2.94e-06	242.86	529.68	247.83	1418131_at	Samhd1	(1, 2), (3, 2)	0.979946	NI
64	6e-07	2.94e-06	146	139.81	275.39	1459917_at	Ggnbp2	(1, 3), (2, 3)	0.530157	NOT RESCUED
65	6e-07	2.94e-06	92.98	243.67	118.73	1416431_at	Tubb6	(1, 2), (1, 3), (3, 2)	0.783121	NI
66	7e-07	3.32e-06	2731.41	2615.87	1858.64	1422432_at	Dbi	(3, 1), (3, 2)	1.46957	NI
67	7e-07	3.32e-06	1134.17	1652.15	2542.21	1419431_at	Ereg	(1, 2), (1, 3), (2, 3)	0.446135	NOT SUFF
68	8e-07	3.58e-06	140.09	202.41	109.82	1425719_a_at	Nmi	(1, 2), (3, 1), (3, 2)	1.27563	NI
69	8e-07	3.58e-06	386.37	299.56	544.02	1433543_at	Anln	(2, 1), (1, 3), (2, 3)	0.710213	NOT RESCUED
70	8e-07	3.58e-06	589.81	804.27	394.42	1450033_a_at	Stat1	(1, 2), (3, 1), (3, 2)	1.49539	NI
71	8e-07	3.58e-06	1710.19	1653.34	1148.16	1431008_at	LOC68395	(3, 1), (3, 2)	1.4895	NI
72	9e-07	3.98e-06	412.19	410.5	248.03	1416905_at	Guca2a	(3, 1), (3, 2)	1.66186	NOT RESCUED
73	1e-06	4.18e-06	234.92	269.63	153	1417150_at	Slc6a4	(1, 2), (3, 1), (3, 2)	1.53542	NOT RESCUED
74	1e-06	4.18e-06	394.6	345.67	234.1	1452016_at	Alox5ap	(2, 1), (3, 1), (3, 2)	1.6856	NOT SUFF
75	1e-06	4.18e-06	283.39	514.76	512.34	1448894_at	Akr1b8	(1, 2), (1, 3)	0.553129	RESCUED
76	1e-06	4.18e-06	124.5	211.92	270.88	1417215_at	Rab27b	(1, 2), (1, 3), (2, 3)	0.459613	SUFF
77	1.1e-06	4.43e-06	112.95	108.28	41.22	1418930_at	Cxcl10	(3, 1), (3, 2)	2.74017	NOT RESCUED
78	1.1e-06	4.43e-06	332.46	504.07	505.41	1448799_s_at	Mrps12	(1, 2), (1, 3)	0.657803	RESCUED
79	1.1e-06	4.43e-06	237.13	130.01	213.72	1438511_a_at	1190002H23Rik	(2, 1), (2, 3)	1.10954	NI
80	1.2e-06	4.77e-06	199.01	232.15	136.04	1418174_at	Dbp	(1, 2), (3, 1), (3, 2)	1.46288	NI
81	1.3e-06	4.98e-06	319.24	469.73	296.82	1421217_a_at	Lgals9	(1, 2), (3, 2)	1.07553	NI
82	1.3e-06	4.98e-06	122.1	82.52	67.4	1417604_at	Camk1	(2, 1), (3, 1), (3, 2)	1.81157	SUFF
83	1.3e-06	4.98e-06	122	128.69	71.75	1451564_at	Parp14	(3, 1), (3, 2)	1.70035	NOT RESCUED
84	1.4e-06	5.3e-06	49.62	180.3	85.47	1422963_at	Sprr2i	(1, 2), (1, 3), (3, 2)	0.580555	OVER
85	1.6e-06	5.92e-06	944.61	1456.23	1621.46	1438390_s_at	Pttg1	(1, 2), (1, 3), (2, 3)	0.582568	SUFF
86	1.6e-06	5.92e-06	136.41	78.43	65.35	1416306_at	Clca3	(2, 1), (3, 1), (3, 2)	2.08738	SUFF
87	1.7e-06	6.21e-06	82.99	623.29	339.85	1416368_at	Gsta4	(1, 2), (1, 3), (3, 2)	0.244196	OVER
88	1.8e-06	6.5e-06	97.14	87.67	33.38	1422134_at	Fosb	(3, 1), (3, 2)	2.91013	NOT RESCUED
89	1.9e-06	6.79e-06	437.23	736.84	1057.45	1424987_at	5430435G22Rik	(1, 2), (1, 3), (2, 3)	0.413476	SUFF
90	2e-06	7.07e-06	283.7	627.15	718.31	1422008_a_at	Aqp3	(1, 2), (1, 3)	0.394955	RESCUED
91	2.1e-06	7.26e-06	59.68	73.16	35.24	1451447_at	Cuedc1	(1, 2), (3, 1), (3, 2)	1.69353	NI
92	2.1e-06	7.26e-06	778.38	375.38	381.38	1418648_at	Egln3	(2, 1), (3, 1)	2.04096	RESCUED
93	2.3e-06	7.62e-06	106.47	155.5	186.26	1451119_a_at	Fbln1	(1, 2), (1, 3), (2, 3)	0.57162	SUFF
94	2.3e-06	7.62e-06	277.27	147.72	176.45	1448226_at	Rrm2	(2, 1), (3, 1), (2, 3)	1.57138	OVER
95	2.3e-06	7.62e-06	173.62	246.33	349.27	1451458_at	Tmem2	(1, 2), (1, 3), (2, 3)	0.497094	NOT SUFF
96	2.3e-06	7.62e-06	873.86	1360.4	1631.82	1423667_at	Mat2a	(1, 2), (1, 3), (2, 3)	0.535512	SUFF
97	2.4e-06	7.87e-06	234.18	283.97	162.12	1426774_at	Parp12	(1, 2), (3, 1), (3, 2)	1.44449	NI
98	2.5e-06	8.11e-06	440.47	520.49	938.23	1419317_x_at	Lce3c	(1, 2), (1, 3), (2, 3)	0.469469	NOT SUFF
99	2.7e-06	8.59e-06	299.91	495.83	569.64	1422738_at	Ddr2	(1, 2), (1, 3), (2, 3)	0.52649	SUFF
100	2.7e-06	8.59e-06	205.25	145.26	90.63	1421087_at	Per3	(2, 1), (3, 1), (3, 2)	2.2647	NOT SUFF
101	2.9e-06	8.78e-06	99.49	189.8	162.61	1449451_at	Serpinb11	(1, 2), (1, 3), (3, 2)	0.611832	OVER
102	2.9e-06	8.78e-06	229.22	127.23	93.92	1448626_at	Cdk5rap1	(2, 1), (3, 1), (3, 2)	2.44059	SUFF
103	2.9e-06	8.78e-06	229.77	448.15	434.75	1421551_s_at	Ifi202b	(1, 2), (1, 3)	0.528511	RESCUED
104	2.9e-06	8.78e-06	903.71	1317.7	1293.73	1422240_s_at	Sprr2h	(1, 2), (1, 3)	0.698531	RESCUED
105	2.9e-06	8.78e-06	291.66	269.99	188.59	1448754_at	Rbp1	(2, 1), (3, 1), (3, 2)	1.54653	NOT SUFF
106	3e-06	9e-06	121.81	94.71	63.78	1418983_at	Inadl	(2, 1), (3, 1), (3, 2)	1.90985	NOT SUFF
107	3.1e-06	9.21e-06	81.51	99.48	143.14	1417487_at	Fosl1	(1, 2), (1, 3), (2, 3)	0.569443	NOT SUFF
108	3.2e-06	9.34e-06	178.01	118.36	188.99	1450616_at	Ear5	(2, 1), (2, 3)	0.941902	NI
109	3.2e-06	9.34e-06	1542.3	1264.94	784.01	1429536_at	Fam83g	(2, 1), (3, 1), (3, 2)	1.96719	NOT SUFF
110	3.3e-06	9.54e-06	177.56	287.44	280.85	1449450_at	Ptges	(1, 2), (1, 3)	0.632224	RESCUED
111	3.8e-06	1.09e-05	48.24	72.04	38.82	1449048_s_at	Rab4a	(1, 2), (3, 1), (3, 2)
112	3.9e-06	1.11e-05	1991.61	1772.13	1086.55	1452406_x_at	Erdr1	(2, 1), (3, 1), (3, 2)
113	4.3e-06	1.19e-05	874.61	839.39	1293.98	1449491_at	Card10	(1, 3), (2, 3)
114	4.3e-06	1.19e-05	70.58	75.89	192.16	1416342_at	Tnc	(1, 3), (2, 3)
115	4.3e-06	1.19e-05	71.75	121.44	27.68	1418580_at	Rtp4	(1, 2), (3, 1), (3, 2)
116	4.5e-06	1.23e-05	77.77	73.02	125.46	1434089_at	Synpo	(1, 3), (2, 3)
117	4.7e-06	1.28e-05	47.67	38.19	23.91	1450483_at	Gjc2	(2, 1), (3, 1), (3, 2)
118	5.8e-06	1.56e-05	1522.09	2278.21	2319.57	1455806_x_at	Ndufa12	(1, 2), (1, 3)
119	5.9e-06	1.58e-05	563.38	365.04	319.75	1425477_x_at	H2-Ab1	(2, 1), (3, 1), (3, 2)
120	6.1e-06	1.62e-05	322.27	313.47	176.21	1437226_x_at	Marcksl1	(3, 1), (3, 2)
121	6.5e-06	1.69e-05	360.84	405.38	241.11	1416897_at	Parp9	(1, 2), (3, 1), (3, 2)
122	6.5e-06	1.69e-05	309.25	324.47	454.71	1422533_at	Cyp51	(1, 3), (2, 3)
123	6.6e-06	1.71e-05	261.24	406.15	443.85	1416165_at	Rab31	(1, 2), (1, 3)
124	6.7e-06	1.72e-05	13.8	18.39	7.41	1423467_at	Ms4a4b	(1, 2), (3, 1), (3, 2)
125	6.8e-06	1.73e-05	59.68	68.2	34.43	1436058_at	Rsad2	(1, 2), (3, 1), (3, 2)
126	6.9e-06	1.73e-05	620.19	424.67	648.49	1418456_a_at	Cxcl14	(2, 1), (2, 3)
127	6.9e-06	1.73e-05	181.54	154.57	106.28	1419629_at	Mesp2	(2, 1), (3, 1), (3, 2)
128	8.5e-06	2.1e-05	519.56	777.19	489.07	1434328_at	Rpl15	(1, 2), (3, 2)
129	8.5e-06	2.1e-05	95.91	95.41	58.2	1438841_s_at	Arg2	(3, 1), (3, 2)
130	8.8e-06	2.15e-05	50.51	80.72	215.1	1456001_at	Lce3a	(1, 2), (1, 3), (2, 3)
131	9.1e-06	2.21e-05	108.11	109.42	24.55	1419043_a_at	Iigp1	(3, 1), (3, 2)
132	9.5e-06	2.27e-05	638.91	496.39	295.91	1416250_at	Btg2	(2, 1), (3, 1), (3, 2)
133	9.5e-06	2.27e-05	117.13	87.59	59.24	1419466_at	Nkd2	(2, 1), (3, 1), (3, 2)
134	9.6e-06	2.28e-05	22.53	73.67	40.62	1449833_at	Sprr2f	(1, 2), (1, 3), (3, 2)
135	9.7e-06	2.28e-05	60.53	18.74	14.8	1433509_s_at	Reep1	(2, 1), (3, 1)
136	9.8e-06	2.29e-05	20.35	107.28	32.68	1419149_at	Serpine1	(1, 2), (1, 3), (3, 2)
137	9.9e-06	2.3e-05	119.46	120.11	81.41	1417522_at	Fbxo32	(3, 1), (3, 2)
138	1e-05	2.3e-05	473.75	406.04	706.05	1418855_at	Lce1l	(2, 1), (1, 3), (2, 3)
139	1.12e-05	2.56e-05	357.28	322.84	218.62	1449265_at	Casp1	(2, 1), (3, 1), (3, 2)
140	1.13e-05	2.57e-05	733.53	520.29	395.12	1437405_a_at	Igfbp4	(2, 1), (3, 1), (3, 2)
141	1.17e-05	2.64e-05	37.46	163.81	115.01	1420664_s_at	Procr	(1, 2), (1, 3)
142	1.21e-05	2.71e-05	302.18	279.73	480.81	1424893_at	Ndel1	(1, 3), (2, 3)
143	1.37e-05	3.05e-05	200.15	124.27	74.67	1427012_at	Lancl1	(2, 1), (3, 1), (3, 2)
144	1.41e-05	3.11e-05	111.23	218.54	324.95	1453571_at	Depdc6	(1, 2), (1, 3), (2, 3)
145	1.43e-05	3.14e-05	59.38	104.79	20.35	1453196_a_at	Oasl2	(1, 2), (3, 1), (3, 2)
146	1.57e-05	3.42e-05	266.92	380.59	403.74	1416257_at	Capn2	(1, 2), (1, 3)
147	1.61e-05	3.48e-05	163.9	148.48	254.94	1425606_at	Slc5a8	(1, 3), (2, 3)
148	1.7e-05	3.65e-05	33.46	54.78	78.3	1418662_at	2210012G02Rik	(1, 2), (1, 3), (2, 3)
149	1.75e-05	3.73e-05	70.86	220.87	92.22	1421056_at	Dnase1l3	(1, 2), (3, 2)
150	1.82e-05	3.86e-05	388.13	330.08	201.87	1417590_at	Cyp27a1	(2, 1), (3, 1), (3, 2)
151	1.85e-05	3.9e-05	55.33	287.96	99.73	1449565_at	Cyp2g1	(1, 2), (1, 3), (3, 2)
152	1.88e-05	3.93e-05	379.51	227.67	208.92	1424101_at	Hnrnpl	(2, 1), (3, 1)
153	1.9e-05	3.95e-05	231.49	249.22	105.14	1417141_at	Igtp	(3, 1), (3, 2)
154	1.97e-05	4.06e-05	458.58	727.65	767.38	1416142_at	Rps6	(1, 2), (1, 3)
155	1.98e-05	4.06e-05	198.36	188.23	112.78	1417928_at	Pdlim4	(3, 1), (3, 2)
156	2.06e-05	4.17e-05	44.16	23.94	20.44	1418643_at	Tspan13	(2, 1), (3, 1)
157	2.06e-05	4.17e-05	63.19	41.05	29.7	1431394_a_at	Lrrk2	(2, 1), (3, 1), (3, 2)
158	2.13e-05	4.29e-05	133.84	199.48	219.78	1418446_at	Slc16a2	(1, 2), (1, 3)
159	2.16e-05	4.32e-05	21.15	32.51	72.27	1449033_at	Tnfrsf11b	(1, 2), (1, 3), (2, 3)
160	2.19e-05	4.35e-05	89.26	81.1	24.54	1418652_at	Cxcl9	(3, 1), (3, 2)
161	2.29e-05	4.52e-05	114.34	92.54	46.41	1448211_at	Atp6v0e2	(2, 1), (3, 1), (3, 2)
162	2.39e-05	4.69e-05	93.7	59.2	53.57	1418723_at	Lpar3	(2, 1), (3, 1)
163	2.66e-05	5.19e-05	225.14	422.78	507.69	1428137_at	Arl8b	(1, 2), (1, 3)
164	2.75e-05	5.33e-05	79.25	51.59	42.38	1428577_at	Ppfia4	(2, 1), (3, 1), (3, 2)
165	2.77e-05	5.34e-05	41.23	148.99	135.35	1420589_at	Has3	(1, 2), (1, 3)
166	2.8e-05	5.36e-05	126.26	103.82	175.35	1419555_at	Elf5	(2, 1), (1, 3), (2, 3)
167	2.95e-05	5.62e-05	295.65	184.62	327.13	1455573_at	Krt14	(2, 1), (2, 3)
168	2.97e-05	5.62e-05	48.37	121.03	119.69	1448529_at	Thbd	(1, 2), (1, 3)
169	3.04e-05	5.72e-05	167.79	142.34	93.04	1434944_at	Dmpk	(2, 1), (3, 1), (3, 2)
170	3.16e-05	5.91e-05	533.75	550.19	869.79	1420467_at	Psors1c2	(1, 3), (2, 3)
171	3.32e-05	6.17e-05	45.05	67.2	85.25	1449315_at	Odz3	(1, 2), (1, 3), (2, 3)
172	3.36e-05	6.21e-05	142.07	293.8	303.22	1427364_a_at	Odc1	(1, 2), (1, 3)
173	3.46e-05	6.36e-05	240.42	207.06	117.27	1424923_at	Serpina3g	(3, 1), (3, 2)
174	3.64e-05	6.65e-05	57.34	94.75	164.17	1419147_at	Rec8	(1, 2), (1, 3), (2, 3)
175	3.68e-05	6.65e-05	1233.03	966.5	624.68	1450900_at	Smek2	(2, 1), (3, 1), (3, 2)
176	3.68e-05	6.65e-05	694.3	488.56	475.23	1424842_a_at	Arhgap24	(2, 1), (3, 1)
177	3.95e-05	7.1e-05	70.24	124.6	81.47	1419184_a_at	Fhl2	(1, 2), (3, 2)
178	4.08e-05	7.29e-05	135.4	227.08	209.62	1420388_at	Prss12	(1, 2), (1, 3)
179	4.14e-05	7.33e-05	52.79	31.83	25.76	1424451_at	Acaa1b	(2, 1), (3, 1), (3, 2)
180	4.15e-05	7.33e-05	19.89	36.35	14.76	1424769_s_at	Cald1	(1, 2), (3, 1), (3, 2)
181	4.25e-05	7.47e-05	42.23	64.66	71.19	1460359_at	Armcx3	(1, 2), (1, 3)
182	4.36e-05	7.59e-05	19.77	62.04	80.16	1427183_at	Efemp1	(1, 2), (1, 3)
183	4.37e-05	7.59e-05	70.97	76.56	135.56	1417332_at	Rfx2	(1, 3), (2, 3)
184	4.5e-05	7.78e-05	2516.41	2624.14	1766.17	1452141_a_at	Sepp1	(3, 1), (3, 2)
185	4.74e-05	8.15e-05	198.68	331.6	360.16	1434216_a_at	Nudt19	(1, 2), (1, 3)
186	4.89e-05	8.36e-05	167.71	160.57	98.73	1417707_at	N4bp2l1	(3, 1), (3, 2)
187	5.01e-05	8.52e-05	80.9	53.6	41.87	1433963_a_at	Fermt3	(2, 1), (3, 1), (3, 2)
188	5.22e-05	8.77e-05	19.18	44.62	11.68	1450783_at	Ifit1	(1, 2), (3, 1), (3, 2)
189	5.23e-05	8.77e-05	229.08	171.22	72.68	1421163_a_at	Nfia	(3, 1), (3, 2)
190	5.24e-05	8.77e-05	53.74	71.5	34.88	1448797_at	Elk3	(1, 2), (3, 1), (3, 2)
191	5.28e-05	8.79e-05	121.56	120.77	80.26	1417244_a_at	Irf7	(3, 1), (3, 2)
192	5.34e-05	8.84e-05	65.23	187.04	124.81	1451594_s_at	Serpinb6c	(1, 2), (1, 3), (3, 2)
193	6.01e-05	9.9e-05	395.21	714.91	414.28	1419741_at	Supt16h	(1, 2), (3, 2)
194	6.12e-05	0.0001	56.26	35.82	18.45	1449425_at	Wnt2	(2, 1), (3, 1), (3, 2)
195	6.59e-05	0.000107	80.83	74.29	113.15	1416558_at	Melk	(1, 3), (2, 3)
196	6.82e-05	0.000111	161.12	99.58	61.67	1416710_at	Tmem35	(2, 1), (3, 1), (3, 2)
197	6.92e-05	0.000112	131.59	141.3	83.14	1422184_a_at	Ak1	(3, 1), (3, 2)
198	7.62e-05	0.000122	108.31	75.69	57.36	1423277_at	Ptprk	(2, 1), (3, 1), (3, 2)
199	9.54e-05	0.000152	268.4	206.7	151.03	1421365_at	Fst	(2, 1), (3, 1), (3, 2)
200	0.0001016	0.000162	55.86	29.87	87.93	1422944_a_at	Diap3	(2, 1), (1, 3), (2, 3)
201	0.0001025	0.000162	142.75	255.01	233.24	1438758_at	Adi1	(1, 2), (1, 3)
202	0.0001033	0.000163	505.86	341.95	294.91	1449893_a_at	Lrig1	(2, 1), (3, 1)
203	0.0001049	0.000164	193.6	347.05	311.64	1418945_at	Mmp3	(1, 2), (1, 3)
204	0.0001194	0.000185	88.22	83.61	127.2	1424128_x_at	Aurkb	(1, 3), (2, 3)
205	0.0001194	0.000185	146.26	102.47	44.9	1437358_at	Wdfy1	(2, 1), (3, 1), (3, 2)
206	0.0001215	0.000187	154.72	120.58	70.06	1438133_a_at	Cyr61	(2, 1), (3, 1), (3, 2)
207	0.0001215	0.000187	447.45	281.06	289.92	1424176_a_at	Anxa4	(2, 1), (3, 1)
208	0.0001255	0.000192	18.84	58.47	24.66	1418304_at	Cdhr1	(1, 2), (3, 2)
209	0.0001305	0.000199	51.77	85.54	86.97	1454703_x_at	Snhg1	(1, 2), (1, 3)
210	0.0001327	0.000201	484.53	341.23	484.36	1449353_at	Zmat3	(2, 1), (2, 3)
211	0.000134	0.000202	102.08	65.26	102.92	1450122_at	Ptprg	(2, 1), (2, 3)
212	0.0001389	0.000208	123.05	98.52	61.21	1452543_a_at	Scgb1a1	(2, 1), (3, 1), (3, 2)
213	0.00014	0.000209	98.64	192.91	181.36	1448303_at	Gpnmb	(1, 2), (1, 3)
214	0.0001404	0.000209	33	47.41	18.97	1426622_a_at	Qpct	(1, 2), (3, 1), (3, 2)
215	0.0001433	0.000212	58.66	33.68	22.7	1427054_s_at	Abi3bp	(2, 1), (3, 1), (3, 2)
216	0.0001464	0.000216	78.8	70.14	36.81	1456573_x_at	Nnt	(3, 1), (3, 2)
217	0.0001504	0.00022	271.53	229.55	140.43	1416505_at	Nr4a1	(3, 1), (3, 2)
218	0.0001554	0.000227	28.52	52.95	33.14	1449555_a_at	Fetub	(1, 2), (3, 2)
219	0.0001573	0.000228	52.49	29.43	62.58	1429692_s_at	Gch1	(2, 1), (2, 3)
220	0.00016	0.000231	63.68	97.11	56.96	1418414_at	Kcnh1	(1, 2), (3, 2)
221	0.0001679	0.000242	21.49	29.03	15.5	1418392_a_at	Gbp3	(1, 2), (3, 1), (3, 2)
222	0.0001698	0.000242	25.26	16.68	59.78	1434914_at	Rab6b	(2, 1), (1, 3), (2, 3)
223	0.0001698	0.000242	158.68	120.82	85.96	1450044_at	Fzd7	(2, 1), (3, 1), (3, 2)
224	0.000174	0.000247	2125.71	2048	3023.72	1453988_a_at	Ide	(1, 3), (2, 3)
225	0.0001802	0.000255	51.56	88.54	65.13	1426911_at	Dsc2	(1, 2), (3, 2)
226	0.0001859	0.000262	30.4	32.22	15.84	1416953_at	Ctgf	(3, 1), (3, 2)
227	0.0001871	0.000262	42.84	26.74	24.2	1418603_at	Avpr1a	(2, 1), (3, 1)
228	0.0001881	0.000262	107.34	112.73	203.79	1417925_at	Ccl22	(1, 3), (2, 3)
229	0.0001896	0.000263	53.74	75.33	39.32	1419414_at	Gng13	(1, 2), (3, 1), (3, 2)
230	0.0001973	0.000273	118.66	206.72	237.09	1438852_x_at	Mcm6	(1, 2), (1, 3)
231	0.0001984	0.000273	89.92	70.7	43.22	1448823_at	Cxcl12	(2, 1), (3, 1), (3, 2)
232	0.0002134	0.000293	53.84	89.35	66.41	1421624_a_at	Enah	(1, 2), (3, 2)
233	0.0002208	0.000301	220.23	367.43	254.52	1417219_s_at	Tmsb10	(1, 2), (3, 2)
234	0.000223	0.000303	277.06	175.15	158.39	1427797_s_at	EG665955	(2, 1), (3, 1)
235	0.0002242	0.000303	71.84	53.72	105.06	1460629_at	Trim16	(2, 1), (1, 3), (2, 3)
236	0.0002487	0.000335	29.48	13.02	25.92	1455195_at	Rps24	(2, 1), (2, 3)
237	0.0002641	0.000354	96.08	116.56	71.33	1448380_at	Lgals3bp	(1, 2), (3, 1), (3, 2)
238	0.0002676	0.000358	12.76	13.92	21.92	1421670_a_at	Irak4	(1, 3), (2, 3)
239	0.0002709	0.00036	16.95	16.37	26.74	1424292_at	Depdc1a	(1, 3), (2, 3)
240	0.0002807	0.000372	58.6	102.06	113.04	1424529_s_at	Cgref1	(1, 2), (1, 3)
241	0.0002837	0.000374	484.01	381.96	273.89	1425329_a_at	Cyb5r3	(2, 1), (3, 1), (3, 2)
242	0.000289	0.00038	33.2	32.64	20.73	1424531_a_at	Tcea3	(3, 1), (3, 2)
243	0.0002967	0.000388	103.64	82.24	52.77	1425216_at	Ffar2	(2, 1), (3, 1), (3, 2)
244	0.0002979	0.000388	210.96	121.1	115.59	1449846_at	Ear2	(2, 1), (3, 1)
245	0.0003292	0.000427	90.36	62.36	103.58	1450717_at	Ang	(2, 1), (2, 3)
246	0.0003784	0.000489	145.73	176.67	94.7	1418825_at	Irgm1	(3, 1), (3, 2)
247	0.000403	0.000519	84.74	57.58	106.67	1418001_at	Itm2b	(2, 1), (2, 3)
248	0.0004176	0.000535	17.32	18.66	9.73	1451777_at	Ddx60	(3, 1), (3, 2)
249	0.0004288	0.000548	27.26	28.68	18.41	1422812_at	Cxcr6	(3, 1), (3, 2)
250	0.0004395	0.000559	120.06	89.88	182.21	1417133_at	Pmp22	(2, 1), (1, 3), (2, 3)
251	0.0004532	0.000574	24.1	42.35	28.85	1427747_a_at	Lcn2	(1, 2), (3, 2)
252	0.0004676	0.00059	75.75	52.39	50.67	1424443_at	Tm6sf1	(2, 1), (3, 1)
253	0.00051	0.000639	225.8	155.13	161.6	1429159_at	Itih5	(2, 1), (3, 1)
254	0.0005112	0.000639	151.53	154.84	93.32	1419136_at	Akr1c18	(3, 1), (3, 2)
255	0.0005122	0.000639	30.62	62.74	37.28	1431936_a_at	Neu2	(1, 2), (3, 2)
256	0.000522	0.000648	20.61	50.94	25.02	1422604_at	Uox	(1, 2), (3, 2)
257	0.0005302	0.000656	510.9	357.88	355.15	1416481_s_at	Higd1a	(2, 1), (3, 1)
258	0.000535	0.000659	72.34	67.64	41.89	1417292_at	Ifi47	(3, 1), (3, 2)
259	0.0005873	0.000721	84.65	145.49	138.85	1419309_at	Pdpn	(1, 2), (1, 3)
260	0.0006399	0.000783	188.97	121.37	194.68	1415921_a_at	Tnfrsf19	(2, 1), (2, 3)
261	0.0006748	0.000822	34.17	20.69	14.61	1416286_at	Rgs4	(2, 1), (3, 1)
262	0.0006888	0.000836	775.94	784.94	1249.56	1426597_s_at	Iffo2	(1, 3), (2, 3)
263	0.0006915	0.000836	15.91	26.18	29.54	1422868_s_at	Gda	(1, 2), (1, 3)
264	0.0007024	0.000846	89.89	142.66	148.55	1422706_at	Pmepa1	(1, 2), (1, 3)
265	0.0007301	0.000876	48.35	84.37	69.73	1421134_at	Areg	(1, 2), (1, 3)
266	0.0007905	0.000945	51.48	56.88	34.89	1434380_at	Gbp6	(3, 1), (3, 2)
267	0.0008258	0.000984	83.25	83.08	54.02	1429347_at	Bcl2l14	(3, 1), (3, 2)
268	0.000892	0.00106	62.74	113.47	109.56	1426604_at	Rnasel	(1, 2), (1, 3)
269	0.0009174	0.00108	50.84	51.3	31.93	1451063_at	Stxbp4	(3, 1), (3, 2)
270	0.0009579	0.00113	2575.34	1523.19	2476.73	1427610_at	Dsp	(2, 1), (2, 3)
271	0.0009941	0.00117	70.66	64.26	41.32	1422396_s_at	Ascl2	(3, 1), (3, 2)
