# Supplementary material for: T Cell Leukemia/Lymphoma 1A is essential for mouse epidermal keratinocytes proliferation promoted by insulin-like growth factor 1
Source: PLoS One. 2018 Oct 4;13(10):e0204775. doi: 10.1371/journal.pone.0204775 (PMC6171881; doi:10.1371/journal.pone.0204775)
Supplement: S4 Table — Class 1: Tcl1-/-; Class 2: WT. The first 254 genes are significant at the nominal 0.001 level of the univariate test. (XLSX) [file pone.0204775.s004.xlsx]

## Sheet: Foglio1
	Parametric p-value	FDR	Geom mean of intensities in class 1	Geom mean of intensities in class 2	Fold-change	Gene symbol	Description
	< 1e-07	< 1e-07	2751.11	57.77	47.62	H2-D1	histocompatibility 2, D region locus 1
2	< 1e-07	< 1e-07	641.25	11.21	57.19	H2-Ea	histocompatibility 2, class II antigen E alpha
3	< 1e-07	< 1e-07	402.9	8.99	44.8	Lgals6	lectin, galactose binding, soluble 6
4	< 1e-07	< 1e-07	2482.37	294.09	8.44	Fos	FBJ osteosarcoma oncogene
5	< 1e-07	< 1e-07	464.38	61.37	7.57	Cap1	CAP, adenylate cyclase-associated protein 1 (yeast)
6	< 1e-07	< 1e-07	1088.89	5343.22	0.2	Krt6b	keratin 6B
7	< 1e-07	< 1e-07	940.93	3575.89	0.26	Krt6a	keratin 6A
8	< 1e-07	< 1e-07	155.48	559.13	0.28	Epgn	epithelial mitogen
9	< 1e-07	< 1e-07	161.16	40.78	3.95	Gbp2	guanylate binding protein 2
10	< 1e-07	< 1e-07	2280.02	673.69	3.38	Dusp1	dual specificity phosphatase 1
11	< 1e-07	< 1e-07	126.58	445.95	0.28	Dio2	deiodinase, iodothyronine, type II
12	< 1e-07	< 1e-07	1146.51	3434.42	0.33	Sprr1b	small proline-rich protein 1B
13	< 1e-07	< 1e-07	146.29	935.45	0.16	Rptn	repetin
14	< 1e-07	< 1e-07	783.58	185.01	4.24	Pnpla3	patatin-like phospholipase domain containing 3
15	< 1e-07	< 1e-07	94.9	339.07	0.28	Lpo	lactoperoxidase
16	< 1e-07	< 1e-07	97.14	33.38	2.91	Fosb	FBJ osteosarcoma oncogene B
17	< 1e-07	< 1e-07	496.79	78.88	6.3	H2-K1	histocompatibility 2, K1, K region
18	< 1e-07	< 1e-07	1763.79	5132.32	0.34	Krt16	keratin 16
19	< 1e-07	< 1e-07	3101.36	1179.31	2.63	Mt4	metallothionein 4
20	< 1e-07	< 1e-07	2389.57	5977.89	0.4	Stfa3	stefin A3
21	< 1e-07	< 1e-07	245.82	647.72	0.38	Mtm1	X-linked myotubular myopathy gene 1
22	< 1e-07	< 1e-07	237.04	640.59	0.37	Mal2	mal, T-cell differentiation protein 2
23	< 1e-07	< 1e-07	87.54	240.07	0.36	Stk25	serine/threonine kinase 25 (yeast)
24	< 1e-07	< 1e-07	756.03	309.86	2.44	Car6	carbonic anhydrase 6
25	1e-07	9.09e-07	112.95	41.22	2.74	Cxcl10	chemokine (C-X-C motif) ligand 10
26	1e-07	9.09e-07	25.78	120.33	0.21	Snx6	sorting nexin 6
27	1e-07	9.09e-07	229.22	93.92	2.44	Cdk5rap1	CDK5 regulatory subunit associated protein 1
28	1e-07	9.09e-07	1134.17	2542.21	0.45	Ereg	epiregulin
29	1e-07	9.09e-07	112.87	49.64	2.27	Pam	peptidylglycine alpha-amidating monooxygenase
30	1e-07	9.09e-07	117.64	42.82	2.75	Irgm2	immunity-related GTPase family M member 2
31	1e-07	9.09e-07	81.88	39.85	2.05	Sectm1b	secreted and transmembrane 1B
32	1e-07	9.09e-07	344.54	114.29	3.01	Defb8	defensin beta 8
33	1e-07	9.09e-07	1135.62	513.21	2.21	Bnip3	BCL2/adenovirus E1B interacting protein 3
34	1e-07	9.09e-07	437.23	1057.45	0.41	5430435G22Rik	RIKEN cDNA 5430435G22 gene
35	1e-07	9.09e-07	205.25	90.63	2.26	Per3	period homolog 3
36	2e-07	1.59e-06	2463.15	5121.56	0.48	Postn	periostin, osteoblast specific factor
37	2e-07	1.59e-06	84.88	274.98	0.31	Tmem45b	transmembrane protein 45b
38	2e-07	1.59e-06	58.66	22.7	2.58	Abi3bp	ABI gene family, member 3 (NESH) binding protein
39	2e-07	1.59e-06	388.13	201.87	1.92	Cyp27a1	cytochrome P450, family 27, subfamily a, polypeptide 1
40	2e-07	1.59e-06	2821.17	1401.3	2.01	Egr1	early growth response 1
41	3e-07	2.12e-06	1390.5	726.04	1.92	Guk1	guanylate kinase 1
42	3e-07	2.12e-06	136.68	278.51	0.49	Gjb6	gap junction protein, beta 6
43	3e-07	2.12e-06	21.15	72.27	0.29	Tnfrsf11b	tumor necrosis factor receptor superfamily, member 11b
44	3e-07	2.12e-06	691.4	372.49	1.86	Ifitm6	interferon induced transmembrane protein 6
45	3e-07	2.12e-06	395.94	821.1	0.48	Gjb2	gap junction protein, beta 2
46	4e-07	2.45e-06	2674.13	4973.96	0.54	Sprr1a	small proline-rich protein 1A
47	4e-07	2.45e-06	5046.38	2640.62	1.91	Alox12e	arachidonate lipoxygenase, epidermal
48	4e-07	2.45e-06	638.91	295.91	2.16	Btg2	B-cell translocation gene 2, anti-proliferative
49	4e-07	2.45e-06	184.04	355.39	0.52	Zfp277	zinc finger protein 277
50	4e-07	2.45e-06	121.81	63.78	1.91	Inadl	InaD-like
51	4e-07	2.45e-06	440.47	938.23	0.47	Lce3c	late cornified envelope 3C
52	4e-07	2.45e-06	53.32	133.56	0.4	S100a8	S100 calcium binding protein A8
53	5e-07	2.89e-06	1991.61	1086.55	1.83	Erdr1	erythroid differentiation regulator 1
54	5e-07	2.89e-06	333.67	606.86	0.55	Slc35f5	solute carrier family 35, member F5
55	5e-07	2.89e-06	173.62	349.27	0.5	Tmem2	transmembrane protein 2
56	6e-07	3.29e-06	89.92	43.22	2.08	Cxcl12	chemokine (C-X-C motif) ligand 12
57	6e-07	3.29e-06	351.93	616.65	0.57	Palmd	palmdelphin
58	6e-07	3.29e-06	124.5	270.88	0.46	Rab27b	RAB27b, member RAS oncogene family
59	7e-07	3.77e-06	136.41	65.35	2.09	Clca3	chloride channel calcium activated 3
60	8e-07	3.98e-06	283.39	512.34	0.55	Akr1b8	aldo-keto reductase family 1 member B8
61	8e-07	3.98e-06	178.86	95.66	1.87	Ifi27l2a	interferon, alpha-inducible protein 27 like 2A
62	8e-07	3.98e-06	1542.3	784.01	1.97	Fam83g	family with sequence similarity 83, member G
63	8e-07	3.98e-06	81.51	143.14	0.57	Fosl1	fos-like antigen 1
64	8e-07	3.98e-06	450.06	264.81	1.7	Adh1	alcohol dehydrogenase 1
65	9e-07	4.27e-06	322.27	176.21	1.83	Marcksl1	MARCKS-like 1
66	9e-07	4.27e-06	63.19	29.7	2.13	Lrrk2	leucine-rich repeat kinase 2
67	9e-07	4.27e-06	81.26	141.18	0.58	Serpinb1a	serine (or cysteine) peptidase inhibitor, clade B, member 1a
68	1e-06	4.48e-06	146	275.39	0.53	Ggnbp2	gametogenetin binding protein 2
69	1e-06	4.48e-06	50.51	215.1	0.23	Lce3a	late cornified envelope 3A
70	1e-06	4.48e-06	283.7	718.31	0.39	Aqp3	aquaporin 3
71	1e-06	4.48e-06	200.15	74.67	2.68	Lancl1	LanC (bacterial lantibiotic synthetase component C)-like 1
72	1.1e-06	4.73e-06	42.84	24.2	1.77	Avpr1a	arginine vasopressin receptor 1A
73	1.1e-06	4.73e-06	122.1	67.4	1.81	Camk1	calcium/calmodulin-dependent protein kinase I
74	1.1e-06	4.73e-06	47.67	23.91	1.99	Gjc2	gap junction protein, gamma 2
75	1.2e-06	5.02e-06	873.86	1631.82	0.54	Mat2a	methionine adenosyltransferase II, alpha
76	1.2e-06	5.02e-06	315.17	542.27	0.58	Tspan3	tetraspanin 3
77	1.3e-06	5.3e-06	1177.17	2002.82	0.59	Vamp3	vesicle-associated membrane protein 3
78	1.3e-06	5.3e-06	1026.04	622.33	1.65	Atp12a	ATPase, H+/K+ transporting, nongastric, alpha polypeptide
79	1.5e-06	6.04e-06	70.58	192.16	0.37	Tnc	tenascin C
80	1.6e-06	6.28e-06	394.6	234.1	1.69	Alox5ap	arachidonate 5-lipoxygenase activating protein
81	1.6e-06	6.28e-06	106.47	186.26	0.57	Fbln1	fibulin 1
82	1.8e-06	6.81e-06	123.1	214.49	0.57	Csrp2	cysteine and glycine-rich protein 2
83	1.8e-06	6.81e-06	80.9	41.87	1.93	Fermt3	fermitin family homolog 3 (Drosophila)
84	1.8e-06	6.81e-06	117.13	59.24	1.98	Nkd2	naked cuticle 2 homolog (Drosophila)
85	1.9e-06	7.11e-06	19.77	80.16	0.25	Efemp1	epidermal growth factor-like extracellular matrix protein 1
86	2e-06	7.4e-06	111.23	324.95	0.34	Depdc6	DEP domain containing 6
87	2.1e-06	7.5e-06	261.24	443.85	0.59	Rab31	RAB31, member RAS oncogene family
88	2.1e-06	7.5e-06	785.84	470.1	1.67	Cxadr	coxsackie virus and adenovirus receptor
89	2.1e-06	7.5e-06	146.64	82.46	1.78	Krt32	keratin 32
90	2.2e-06	7.69e-06	59.68	35.24	1.69	Cuedc1	CUE domain containing 1
91	2.2e-06	7.69e-06	60.53	14.8	4.09	Reep1	receptor accessory protein 1
92	2.3e-06	7.86e-06	177.56	280.85	0.63	Ptges	prostaglandin E synthase
93	2.3e-06	7.86e-06	13.8	7.41	1.86	Ms4a4b	membrane-spanning 4-domains, subfamily A, member 4B
94	2.4e-06	7.95e-06	59.68	34.43	1.73	Rsad2	radical S-adenosyl methionine domain containing 2
95	2.4e-06	7.95e-06	108.11	24.55	4.4	Iigp1	interferon inducible GTPase 1
96	2.4e-06	7.95e-06	161.12	61.67	2.61	Tmem35	transmembrane protein 35
97	2.6e-06	8.52e-06	778.38	381.38	2.04	Egln3	EGL nine homolog 3 (C. elegans)
98	2.7e-06	8.67e-06	299.91	569.64	0.53	Ddr2	discoidin domain receptor family, member 2
99	2.7e-06	8.67e-06	944.61	1621.46	0.58	Pttg1	pituitary tumor-transforming gene 1
100	2.8e-06	8.9e-06	71.75	27.68	2.59	Rtp4	receptor transporter protein 4
101	2.9e-06	9.13e-06	563.38	319.75	1.76	H2-Ab1	histocompatibility 2, class II antigen A, beta 1
102	3e-06	9.35e-06	412.19	248.03	1.66	Guca2a	guanylate cyclase activator 2a (guanylin)
103	3.2e-06	9.88e-06	12.76	21.92	0.58	Irak4	interleukin-1 receptor-associated kinase 4
104	3.3e-06	9.92e-06	495.53	299.05	1.66	Chi3l1	chitinase 3-like 1
105	3.3e-06	9.92e-06	93.7	53.57	1.75	Lpar3	lysophosphatidic acid receptor 3
106	3.4e-06	9.92e-06	33.46	78.3	0.43	2210012G02Rik	RIKEN cDNA 2210012G02 gene
107	3.4e-06	9.92e-06	77.77	125.46	0.62	Synpo	synaptopodin
108	3.4e-06	9.92e-06	505.86	294.91	1.72	Lrig1	leucine-rich repeats and immunoglobulin-like domains 1
109	3.4e-06	9.92e-06	277.27	176.45	1.57	Rrm2	ribonucleotide reductase M2
110	3.5e-06	1.01e-05	95.91	58.2	1.65	Arg2	arginase type II
111	3.6e-06	1.02e-05	89.26	24.54	3.64	Cxcl9	chemokine (C-X-C motif) ligand 9
112	3.6e-06	1.02e-05	44.16	20.44	2.16	Tspan13	tetraspanin 13
113	3.7e-06	1.04e-05	357.28	218.62	1.63	Casp1	caspase 1
114	3.8e-06	1.05e-05	240.42	117.27	2.05	Serpina3g	serine (or cysteine) peptidase inhibitor, clade A, member 3G
115	3.8e-06	1.05e-05	181.54	106.28	1.71	Mesp2	mesoderm posterior 2
116	3.9e-06	1.07e-05	107.34	203.79	0.53	Ccl22	chemokine (C-C motif) ligand 22
117	4.1e-06	1.1e-05	122	71.75	1.7	Parp14	poly (ADP-ribose) polymerase family, member 14
118	4.1e-06	1.1e-05	154.72	70.06	2.21	Cyr61	cysteine rich protein 61
119	4.7e-06	1.26e-05	57.34	164.17	0.35	Rec8	REC8 homolog (yeast)
120	5e-06	1.32e-05	733.53	395.12	1.86	Igfbp4	insulin-like growth factor binding protein 4
121	5.1e-06	1.32e-05	118.66	237.09	0.5	Mcm6	minichromosome maintenance deficient 6
122	5.1e-06	1.32e-05	82.99	339.85	0.24	Gsta4	glutathione S-transferase, alpha 4
123	5.1e-06	1.32e-05	15.16	41.36	0.37	Mmp13	matrix metallopeptidase 13
124	5.2e-06	1.33e-05	114.34	46.41	2.46	Atp6v0e2	ATPase, lysosomal V0 subunit E2
125	5.3e-06	1.35e-05	229.77	434.75	0.53	Ifi202b	interferon activated gene 202B
126	5.4e-06	1.36e-05	229.08	72.68	3.15	Nfia	nuclear factor I/A
127	5.5e-06	1.38e-05	1710.19	1148.16	1.49	LOC68395	histocompatibility 2, Q region locus 6-like
128	5.7e-06	1.42e-05	79.25	42.38	1.87	Ppfia4	protein tyrosine phosphatase, f polypeptide, interacting protein (liprin), alpha 4
129	6e-06	1.47e-05	447.45	289.92	1.54	Anxa4	annexin A4
130	6e-06	1.47e-05	291.66	188.59	1.55	Rbp1	retinol binding protein 1, cellular
131	6.3e-06	1.52e-05	45.05	85.25	0.53	Odz3	odd Oz/ten-m homolog 3
132	6.3e-06	1.52e-05	167.79	93.04	1.8	Dmpk	dystrophia myotonica-protein kinase
133	6.7e-06	1.6e-05	277.06	158.39	1.75	EG665955	predicted gene, EG665955
134	6.9e-06	1.64e-05	379.51	208.92	1.82	Hnrnpl	heterogeneous nuclear ribonucleoprotein L
135	7.2e-06	1.7e-05	70.97	135.56	0.52	Rfx2	regulatory factor X, 2 (influences HLA class II expression)
136	7.3e-06	1.71e-05	225.14	507.69	0.44	Arl8b	ADP-ribosylation factor-like 8B
137	7.4e-06	1.72e-05	163.9	254.94	0.64	Slc5a8	solute carrier family 5 (iodide transporter), member 8
138	7.7e-06	1.77e-05	533.75	869.79	0.61	Psors1c2	psoriasis susceptibility 1 candidate 2 (human)
139	8.2e-06	1.88e-05	360.84	241.11	1.5	Parp9	poly (ADP-ribose) polymerase family, member 9
140	8.4e-06	1.91e-05	231.49	105.14	2.2	Igtp	interferon gamma induced GTPase
141	9e-06	2.03e-05	99.49	162.61	0.61	Serpinb11	serine (or cysteine) peptidase inhibitor, clade B (ovalbumin), member 11
142	9.2e-06	2.06e-05	484.01	273.89	1.77	Cyb5r3	cytochrome b5 reductase 3
143	9.6e-06	2.13e-05	56.26	18.45	3.05	Wnt2	wingless-related MMTV integration site 2
144	9.7e-06	2.14e-05	167.71	98.73	1.7	N4bp2l1	NEDD4 binding protein 2-like 1
145	9.8e-06	2.15e-05	119.46	81.41	1.47	Fbxo32	F-box protein 32
146	9.9e-06	2.16e-05	41.23	135.35	0.3	Has3	hyaluronan synthase 3
147	1.02e-05	2.2e-05	108.31	57.36	1.89	Ptprk	protein tyrosine phosphatase, receptor type, K
148	1.04e-05	2.2e-05	52.79	25.76	2.05	Acaa1b	acetyl-Coenzyme A acyltransferase 1B
149	1.04e-05	2.2e-05	198.36	112.78	1.76	Pdlim4	PDZ and LIM domain 4
150	1.04e-05	2.2e-05	2731.41	1858.64	1.47	Dbi	diazepam binding inhibitor
151	1.06e-05	2.23e-05	1233.03	624.68	1.97	Smek2	SMEK homolog 2, suppressor of mek1 (Dictyostelium)
152	1.15e-05	2.41e-05	332.46	505.41	0.66	Mrps12	mitochondrial ribosomal protein S12
153	1.23e-05	2.54e-05	234.92	153	1.54	Slc6a4	solute carrier family 6
154	1.23e-05	2.54e-05	146.26	44.9	3.26	Wdfy1	WD repeat and FYVE domain containing 1
155	1.24e-05	2.54e-05	16.95	26.74	0.63	Depdc1a	DEP domain containing 1a
156	1.4e-05	2.85e-05	234.18	162.12	1.44	Parp12	poly (ADP-ribose) polymerase family, member 12
157	1.42e-05	2.88e-05	27.26	18.41	1.48	Cxcr6	chemokine (C-X-C motif) receptor 6
158	1.45e-05	2.92e-05	42.23	71.19	0.59	Armcx3	armadillo repeat containing, X-linked 3
159	1.46e-05	2.92e-05	309.25	454.71	0.68	Cyp51	cytochrome P450, family 51
160	1.47e-05	2.92e-05	589.81	394.42	1.5	Stat1	signal transducer and activator of transcription 1
161	1.52e-05	3e-05	33.2	20.73	1.6	Tcea3	transcription elongation factor A (SII), 3
162	1.55e-05	3.04e-05	266.92	403.74	0.66	Capn2	calpain 2
163	1.58e-05	3.08e-05	458.58	767.38	0.6	Rps6	ribosomal protein S6
164	1.7e-05	3.29e-05	48.37	119.69	0.4	Thbd	thrombomodulin
165	1.71e-05	3.29e-05	775.94	1249.56	0.62	Iffo2	intermediate filament family orphan 2
166	1.72e-05	3.29e-05	694.3	475.23	1.46	Arhgap24	Rho GTPase activating protein 24
167	1.88e-05	3.58e-05	2516.41	1766.17	1.42	Sepp1	selenoprotein P, plasma, 1
168	1.9e-05	3.6e-05	874.61	1293.98	0.68	Card10	caspase recruitment domain family, member 10
169	1.92e-05	3.61e-05	302.18	480.81	0.63	Ndel1	nuclear distribution gene E-like homolog 1 (A. nidulans)
170	1.93e-05	3.61e-05	131.59	83.14	1.58	Ak1	adenylate kinase 1
171	1.97e-05	3.66e-05	89.89	148.55	0.61	Pmepa1	prostate transmembrane protein, androgen induced 1
172	1.98e-05	3.66e-05	75.75	50.67	1.49	Tm6sf1	transmembrane 6 superfamily member 1
173	2.03e-05	3.73e-05	133.84	219.78	0.61	Slc16a2	solute carrier family 16 member 2
174	2.11e-05	3.84e-05	129.11	202.98	0.64	Wfdc12	WAP four-disulfide core domain 12
175	2.13e-05	3.84e-05	199.01	136.04	1.46	Dbp	D site albumin promoter binding protein
176	2.14e-05	3.84e-05	80.83	113.15	0.71	Melk	maternal embryonic leucine zipper kinase
177	2.14e-05	3.84e-05	145.73	94.7	1.54	Irgm1	immunity-related GTPase family M member 1
178	2.18e-05	3.89e-05	1522.09	2319.57	0.66	Ndufa12	NADH dehydrogenase (ubiquinone) 1 alpha subcomplex, 12
179	2.39e-05	4.25e-05	462.98	328.32	1.41	Rgnef	Rho-guanine nucleotide exchange factor
180	2.45e-05	4.32e-05	37.46	115.01	0.33	Procr	protein C receptor,
181	2.46e-05	4.32e-05	17.32	9.73	1.78	Ddx60	DEAD (Asp-Glu-Ala-Asp) box polypeptide 60
182	2.54e-05	4.42e-05	78.8	36.81	2.14	Nnt	nicotinamide nucleotide transhydrogenase
183	2.56e-05	4.42e-05	271.53	140.43	1.93	Nr4a1	nuclear receptor subfamily 4, group A, member 1
184	2.57e-05	4.42e-05	142.07	303.22	0.47	Odc1	ornithine decarboxylase, structural 1
185	2.57e-05	4.42e-05	268.4	151.03	1.78	Fst	follistatin
186	2.65e-05	4.53e-05	386.37	544.02	0.71	Anln	anillin, actin binding protein
187	2.78e-05	4.73e-05	121.56	80.26	1.51	Irf7	interferon regulatory factor 7
188	2.81e-05	4.75e-05	123.05	61.21	2.01	Scgb1a1	secretoglobin, family 1A, member 1 (uteroglobin)
189	2.88e-05	4.85e-05	51.77	86.97	0.6	Snhg1	small nucleolar RNA host gene 1
190	2.97e-05	4.97e-05	83.25	54.02	1.54	Bcl2l14	BCL2-like 14 (apoptosis facilitator)
191	3.02e-05	5.03e-05	198.68	360.16	0.55	Nudt19	nudix-type motif 19
192	3.14e-05	5.2e-05	90.15	143.45	0.63	S100a9	S100 calcium binding protein A9 (calgranulin B)
193	3.3e-05	5.41e-05	903.71	1293.73	0.7	Sprr2h	small proline-rich protein 2H
194	3.31e-05	5.41e-05	158.68	85.96	1.85	Fzd7	frizzled homolog 7 (Drosophila)
195	3.32e-05	5.41e-05	134.65	198.43	0.68	Degs2	degenerative spermatocyte homolog 2
196	3.35e-05	5.44e-05	25.26	59.78	0.42	Rab6b	RAB6B, member RAS oncogene family
197	3.61e-05	5.83e-05	59.38	20.35	2.92	Oasl2	2'-5' oligoadenylate synthetase-like 2
198	3.9e-05	6.26e-05	34.17	14.61	2.34	Rgs4	regulator of G-protein signaling 4
199	4.19e-05	6.7e-05	473.75	706.05	0.67	Lce1l	late cornified envelope 1L
200	5.05e-05	8.03e-05	73.17	48.55	1.51	Col4a2	collagen, type IV, alpha 2
201	5.36e-05	8.48e-05	216.19	423.82	0.51	Nrip1	nuclear receptor interacting protein 1
202	5.78e-05	9.1e-05	30.4	15.84	1.92	Ctgf	connective tissue growth factor
203	5.97e-05	9.35e-05	72.34	41.89	1.73	Ifi47	interferon gamma inducible protein 47
204	6.15e-05	9.59e-05	510.9	355.15	1.44	Higd1a	HIG1 domain family, member 1A
205	6.26e-05	9.71e-05	103.64	52.77	1.96	Ffar2	free fatty acid receptor 2
206	6.29e-05	9.71e-05	88.22	127.2	0.69	Aurkb	aurora kinase B
207	6.76e-05	0.000104	126.26	175.35	0.72	Elf5	E74-like factor 5
208	7.69e-05	0.000118	263.25	441.5	0.6	Bach1	BTB and CNC homology 1
209	7.87e-05	0.00012	2125.71	3023.72	0.7	Ide	insulin degrading enzyme
210	8.13e-05	0.000123	53.74	34.88	1.54	Elk3	ELK3, member of ETS oncogene family
211	8.54e-05	0.000129	135.4	209.62	0.65	Prss12	protease, serine, 12 neurotrypsin
212	8.59e-05	0.000129	210.96	115.59	1.83	Ear2	eosinophil-associated, ribonuclease A family, member 2
213	8.7e-05	0.00013	49.62	85.47	0.58	Sprr2i	small proline-rich protein 2I
214	9.02e-05	0.000134	70.66	41.32	1.71	Ascl2	achaete-scute complex homolog 2
215	9.63e-05	0.000142	58.6	113.04	0.52	Cgref1	cell growth regulator with EF hand domain 1
216	0.0001068	0.000157	142.75	233.24	0.61	Adi1	acireductone dioxygenase 1
217	0.0001201	0.000176	120.06	182.21	0.66	Pmp22	peripheral myelin protein 22
218	0.0001492	0.000218	98.64	181.36	0.54	Gpnmb	glycoprotein (transmembrane) nmb
219	0.0001693	0.000246	22.53	40.62	0.55	Sprr2f	small proline-rich protein 2F
220	0.0001705	0.000246	41.02	68.22	0.6	Fubp1	far upstream element (FUSE) binding protein 1
221	0.0001805	0.00026	59.72	113.17	0.53	Lipg	lipase, endothelial
222	0.0001841	0.000264	62.74	109.56	0.57	Rnasel	ribonuclease L
223	0.0001866	0.000266	140.09	109.82	1.28	Nmi	N-myc (and STAT) interactor
224	0.0001873	0.000266	15.91	29.54	0.54	Gda	guanine deaminase
225	0.0001954	0.000276	19.18	11.68	1.64	Ifit1	interferon-induced protein with tetratricopeptide repeats 1
226	0.0002095	0.000295	65.23	124.81	0.52	Serpinb6c	serine (or cysteine) peptidase inhibitor, clade B, member 6c
227	0.0002134	0.000299	110.05	62.51	1.76	P4ha2	proline 4-hydroxylase, alpha II polypeptide
228	0.0002143	0.000299	14.88	8.39	1.77	Stbd1	starch binding domain 1
229	0.000227	0.000314	51.48	34.89	1.48	Gbp6	guanylate binding protein 6
230	0.0002274	0.000314	17.03	34.76	0.49	Mrpl35	mitochondrial ribosomal protein L35
231	0.0002279	0.000314	193.6	311.64	0.62	Mmp3	matrix metallopeptidase 3
232	0.0002307	0.000316	22.61	35.94	0.63	Slc22a21	solute carrier family 22, member 21
233	0.000249	0.00034	225.8	161.6	1.4	Itih5	inter-alpha inhibitor H5
234	0.0002682	0.000364	52.07	29.07	1.79	Zfp30	zinc finger protein 30
235	0.0002687	0.000364	19.89	14.76	1.35	Cald1	caldesmon 1
236	0.0002703	0.000364	151.53	93.32	1.62	Akr1c18	aldo-keto reductase family 1, member C18
237	0.0002759	0.00037	84.65	138.85	0.61	Pdpn	podoplanin
238	0.000279	0.000373	48.35	69.73	0.69	Areg	amphiregulin
239	0.0002958	0.000394	68.73	40.25	1.71	Rgs18	regulator of G-protein signaling 18
240	0.0003367	0.000446	54.42	30.21	1.8	Ephb2	Eph receptor B2
241	0.0003862	0.00051	50.84	31.93	1.59	Stxbp4	syntaxin binding protein 4
242	0.0003921	0.000515	53.74	39.32	1.37	Gng13	guanine nucleotide binding protein (G protein), gamma 13
243	0.0004229	0.000553	19.69	25.21	0.78	Anxa3	annexin A3
244	0.0004241	0.000553	30.45	61.7	0.49	Cuzd1	CUB and zona pellucida-like domains 1
245	0.0004293	0.000557	71.84	105.06	0.68	Trim16	tripartite motif-containing 16
246	0.0004333	0.00056	55.86	87.93	0.64	Diap3	diaphanous homolog 3 (Drosophila)
247	0.0004485	0.000577	33.43	18.54	1.8	Mpa2l	macrophage activation 2 like
248	0.0004554	0.000584	33	18.97	1.74	Qpct	glutaminyl-peptide cyclotransferase (glutaminyl cyclase)
249	0.0005017	0.000641	44.24	24.45	1.81	Stab2	stabilin 2
250	0.0005054	0.000643	276.09	351.63	0.79	2610528A11Rik	RIKEN cDNA 2610528A11 gene
251	0.0006041	0.000765	32.45	57.93	0.56	Cenpe	centromere protein E
252	0.0006516	0.000822	36.23	23.68	1.53	Abca1	ATP-binding cassette, sub-family A, member 1
253	0.0006905	0.000868	21.49	15.5	1.39	Gbp3	guanylate binding protein 3
254	0.000939	0.00118	48.24	38.82	1.24	Rab4a	RAB4A, RAS oncogene family
