# Supplementary material for: T Cell Leukemia/Lymphoma 1A is essential for mouse epidermal keratinocytes proliferation promoted by insulin-like growth factor 1
Source: PLoS One. 2018 Oct 4;13(10):e0204775. doi: 10.1371/journal.pone.0204775 (PMC6171881; doi:10.1371/journal.pone.0204775)
Supplement: S5 Table — Class 1: K14-TCL1; Class 2: WT. The first 223 genes are significant at the nominal 0.001 level of the univariate test. (XLSX) [file pone.0204775.s005.xlsx]

## Sheet: Foglio1
	Parametric p-value	FDR	Geom mean of intensities in class 1	Geom mean of intensities in class 2	Fold-change	Probe set	Gene symbol	Description
1	< 1e-07	< 1e-07	1268.77	133.56	9.5	1419394_s_at	S100a8	S100 calcium binding protein A8 (calgranulin A)
2	< 1e-07	< 1e-07	780.38	143.45	5.44	1448756_at	S100a9	S100 calcium binding protein A9 (calgranulin B)
3	< 1e-07	< 1e-07	1804.66	294.09	6.14	1423100_at	Fos	FBJ osteosarcoma oncogene
4	< 1e-07	< 1e-07	334.44	61.37	5.45	1417462_at	Cap1	CAP, adenylate cyclase-associated protein 1 (yeast)
5	< 1e-07	< 1e-07	167.27	40.78	4.1	1418240_at	Gbp2	guanylate binding protein 2
6	< 1e-07	< 1e-07	75.89	192.16	0.39	1416342_at	Tnc	tenascin C
7	< 1e-07	< 1e-07	1357.89	351.63	3.86	1435639_at	2610528A11Rik	RIKEN cDNA 2610528A11 gene
8	< 1e-07	< 1e-07	287.96	99.73	2.89	1449565_at	Cyp2g1	cytochrome P450, family 2, subfamily g, polypeptide 1
9	< 1e-07	< 1e-07	1513.19	673.69	2.25	1448830_at	Dusp1	dual specificity phosphatase 1
10	< 1e-07	< 1e-07	656.09	185.01	3.55	1420655_at	Pnpla3	patatin-like phospholipase domain containing 3
11	< 1e-07	< 1e-07	1791.44	821.1	2.18	1423271_at	Gjb2	gap junction protein, beta 2
12	< 1e-07	< 1e-07	387.1	1012.4	0.38	1421144_at	Rpgrip1	retinitis pigmentosa GTPase regulator interacting protein 1
13	< 1e-07	< 1e-07	734.85	309.86	2.37	1421001_a_at	Car6	carbonic anhydrase 6
14	< 1e-07	< 1e-07	650.98	202.98	3.21	1449191_at	Wfdc12	WAP four-disulfide core domain 12
15	< 1e-07	< 1e-07	261.46	95.66	2.73	1426278_at	Ifi27l2a	interferon, alpha-inducible protein 27 like 2A
16	< 1e-07	< 1e-07	334	114.29	2.92	1427778_at	Defb8	defensin beta 8
17	< 1e-07	< 1e-07	172.48	445.95	0.39	1418937_at	Dio2	deiodinase, iodothyronine, type II
18	< 1e-07	< 1e-07	10986.25	5343.22	2.06	1422588_at	Krt6b	keratin 6B
19	< 1e-07	< 1e-07	121.44	27.68	4.39	1418580_at	Rtp4	receptor transporter protein 4
20	< 1e-07	< 1e-07	151.94	339.07	0.45	1448998_at	Lpo	lactoperoxidase
21	< 1e-07	< 1e-07	104.85	42.82	2.45	1417793_at	Irgm2	immunity-related GTPase family M member 2
22	< 1e-07	< 1e-07	233.8	53.86	4.34	1424454_at	Tmem87a	transmembrane protein 87A
23	< 1e-07	< 1e-07	80.72	215.1	0.38	1456001_at	Lce3a	late cornified envelope 3A
24	< 1e-07	< 1e-07	2632.4	5121.56	0.51	1423606_at	Postn	periostin, osteoblast specific factor
25	< 1e-07	< 1e-07	139.81	275.39	0.51	1459917_at	Ggnbp2	gametogenetin binding protein 2
26	1e-07	8.83e-07	616.33	299.05	2.06	1451537_at	Chi3l1	chitinase 3-like 1
27	1e-07	8.83e-07	108.28	41.22	2.63	1418930_at	Cxcl10	chemokine (C-X-C motif) ligand 10
28	1e-07	8.83e-07	73.12	39.85	1.84	1419478_at	Sectm1b	secreted and transmembrane 1B
29	1e-07	8.83e-07	2398.86	1179.31	2.03	1450645_at	Mt4	metallothionein 4
30	1e-07	8.83e-07	352.21	640.59	0.55	1427042_at	Mal2	mal, T-cell differentiation protein 2
31	1e-07	8.83e-07	243.67	118.73	2.05	1416431_at	Tubb6	tubulin, beta 6
32	1e-07	8.83e-07	529.28	278.51	1.9	1448397_at	Gjb6	gap junction protein, beta 6
33	1e-07	8.83e-07	167.11	82.46	2.03	1420728_at	Krt32	keratin 32
34	1e-07	8.83e-07	804.27	394.42	2.04	1450033_a_at	Stat1	signal transducer and activator of transcription 1
35	1e-07	8.83e-07	6472.8	3575.89	1.81	1422783_a_at	Krt6a	keratin 6A
36	1e-07	8.83e-07	463.62	264.81	1.75	1416225_at	Adh1	alcohol dehydrogenase 1 (class I)
37	2e-07	1.35e-06	73.16	35.24	2.08	1451447_at	Cuedc1	CUE domain containing 1
38	2e-07	1.35e-06	390.56	660.54	0.59	1422639_at	Calcb	calcitonin-related polypeptide, beta
39	2e-07	1.35e-06	18.39	7.41	2.48	1423467_at	Ms4a4b	membrane-spanning 4-domains, subfamily A, member 4B
40	2e-07	1.35e-06	299.56	544.02	0.55	1433543_at	Anln	anillin, actin binding protein
41	2e-07	1.35e-06	623.29	339.85	1.83	1416368_at	Gsta4	glutathione S-transferase, alpha 4
42	2e-07	1.35e-06	202.41	109.82	1.84	1425719_a_at	Nmi	N-myc (and STAT) interactor
43	2e-07	1.35e-06	269.63	153	1.76	1417150_at	Slc6a4	solute carrier family 6 (neurotransmitter transporter, serotonin), member 4
44	2e-07	1.35e-06	87.67	33.38	2.63	1422134_at	Fosb	FBJ osteosarcoma oncogene B
45	2e-07	1.35e-06	72.04	38.82	1.86	1449048_s_at	Rab4a	RAB4A, member RAS oncogene family
46	2e-07	1.35e-06	410.5	248.03	1.66	1416905_at	Guca2a	guanylate cyclase activator 2a (guanylin)
47	2e-07	1.35e-06	232.15	136.04	1.71	1418174_at	Dbp	D site albumin promoter binding protein
48	3e-07	1.87e-06	128.69	71.75	1.79	1451564_at	Parp14	poly (ADP-ribose) polymerase family, member 14
49	3e-07	1.87e-06	529.68	247.83	2.14	1418131_at	Samhd1	SAM domain and HD domain, 1
50	3e-07	1.87e-06	325.83	198.43	1.64	1424549_at	Degs2	degenerative spermatocyte homolog 2 (Drosophila), lipid desaturase
51	3e-07	1.87e-06	107.28	32.68	3.28	1419149_at	Serpine1	serine (or cysteine) peptidase inhibitor, clade E, member 1
52	4e-07	2.16e-06	104.79	20.35	5.15	1453196_a_at	Oasl2	2'-5' oligoadenylate synthetase-like 2
53	4e-07	2.16e-06	180.3	85.47	2.11	1422963_at	Sprr2i	small proline-rich protein 2I
54	4e-07	2.16e-06	520.49	938.23	0.55	1419317_x_at	Lce3c	late cornified envelope 3C
55	4e-07	2.16e-06	777.19	489.07	1.59	1434328_at	Rpl15	ribosomal protein L15
56	4e-07	2.16e-06	68.2	34.43	1.98	1436058_at	Rsad2	radical S-adenosyl methionine domain containing 2
57	4e-07	2.16e-06	279.73	480.81	0.58	1424893_at	Ndel1	nuclear distribution gene E-like homolog 1 (A. nidulans)
58	4e-07	2.16e-06	109.42	24.55	4.46	1419043_a_at	Iigp1	interferon inducible GTPase 1
59	4e-07	2.16e-06	20.75	8.99	2.31	1422071_at	Lgals6	lectin, galactose binding, soluble 6
60	5e-07	2.61e-06	166.31	41.36	4.02	1417256_at	Mmp13	matrix metallopeptidase 13
61	5e-07	2.61e-06	786.05	470.1	1.67	1449949_a_at	Cxadr	coxsackie virus and adenovirus receptor
62	6e-07	3.08e-06	283.97	162.12	1.75	1426774_at	Parp12	poly (ADP-ribose) polymerase family, member 12
63	7e-07	3.53e-06	94.75	164.17	0.58	1419147_at	Rec8	REC8 homolog (yeast)
64	9e-07	4.27e-06	73.02	125.46	0.58	1434089_at	Synpo	synaptopodin
65	9e-07	4.27e-06	249.22	105.14	2.37	1417141_at	Igtp	interferon gamma induced GTPase
66	9e-07	4.27e-06	76.56	135.56	0.56	1417332_at	Rfx2	regulatory factor X, 2 (influences HLA class II expression)
67	9e-07	4.27e-06	839.39	1293.98	0.65	1449491_at	Card10	caspase recruitment domain family, member 10
68	1.1e-06	5.14e-06	405.38	241.11	1.68	1416897_at	Parp9	poly (ADP-ribose) polymerase family, member 9
69	1.2e-06	5.45e-06	1121.27	726.04	1.54	1416395_at	Guk1	guanylate kinase 1
70	1.2e-06	5.45e-06	406.04	706.05	0.58	1418855_at	Lce1l	late cornified envelope 1L
71	1.3e-06	5.82e-06	313.47	176.21	1.78	1437226_x_at	Marcksl1	MARCKS-like 1
72	1.5e-06	6.53e-06	386.37	647.72	0.6	1434278_at	Mtm1	X-linked myotubular myopathy gene 1
73	1.5e-06	6.53e-06	95.41	58.2	1.64	1438841_s_at	Arg2	arginase type II
74	1.6e-06	6.69e-06	913.73	622.33	1.47	1449475_at	Atp12a	ATPase, H+/K+ transporting, nongastric, alpha polypeptide
75	1.6e-06	6.69e-06	469.73	296.82	1.58	1421217_a_at	Lgals9	lectin, galactose binding, soluble 9
76	1.6e-06	6.69e-06	118.36	188.99	0.63	1450616_at	Ear5	eosinophil-associated, ribonuclease A family, member 5
77	1.7e-06	6.93e-06	29.87	87.93	0.34	1422944_a_at	Diap3	diaphanous homolog 3 (Drosophila)
78	1.7e-06	6.93e-06	184.62	327.13	0.56	1455573_at	Krt14	keratin 14
79	1.8e-06	7.07e-06	148.48	254.94	0.58	1425606_at	Slc5a8	solute carrier family 5 (iodide transporter), member 8
80	1.8e-06	7.07e-06	116.56	71.33	1.63	1448380_at	Lgals3bp	lectin, galactoside-binding, soluble, 3 binding protein
81	1.8e-06	7.07e-06	81.1	24.54	3.31	1418652_at	Cxcl9	chemokine (C-X-C motif) ligand 9
82	2e-06	7.76e-06	154.84	93.32	1.66	1419136_at	Akr1c18	aldo-keto reductase family 1, member C18
83	2.1e-06	7.95e-06	966.5	624.68	1.55	1450900_at	Smek2	SMEK homolog 2, suppressor of mek1 (Dictyostelium)
84	2.1e-06	7.95e-06	47.41	18.97	2.5	1426622_a_at	Qpct	glutaminyl-peptide cyclotransferase (glutaminyl cyclase)
85	2.2e-06	8.13e-06	130.01	213.72	0.61	1438511_a_at	1190002H23Rik	RIKEN cDNA 1190002H23 gene
86	2.2e-06	8.13e-06	38.19	23.91	1.6	1450483_at	Gjc2	gap junction protein, gamma 2
87	2.3e-06	8.22e-06	382.22	559.13	0.68	1449994_at	Epgn	epithelial mitogen
88	2.3e-06	8.22e-06	29.03	15.5	1.87	1418392_a_at	Gbp3	guanylate binding protein 3
89	2.3e-06	8.22e-06	1772.13	1086.55	1.63	1452406_x_at	Erdr1	erythroid differentiation regulator 1
90	2.5e-06	8.83e-06	36.35	14.76	2.46	1424769_s_at	Cald1	caldesmon 1
91	2.6e-06	9.09e-06	103.82	175.35	0.59	1419555_at	Elf5	E74-like factor 5
92	2.7e-06	9.23e-06	367.43	254.52	1.44	1417219_s_at	Tmsb10	thymosin, beta 10
93	2.7e-06	9.23e-06	2008.88	1401.3	1.43	1417065_at	Egr1	early growth response 1
94	2.8e-06	9.47e-06	345.67	234.1	1.48	1452016_at	Alox5ap	arachidonate 5-lipoxygenase activating protein
95	2.9e-06	9.61e-06	44.62	11.68	3.82	1450783_at	Ifit1	interferon-induced protein with tetratricopeptide repeats 1
96	2.9e-06	9.61e-06	89.38	126.34	0.71	1423689_a_at	Gpsm1	G-protein signalling modulator 1 (AGS3-like, C. elegans)
97	3e-06	9.84e-06	124.6	81.47	1.53	1419184_a_at	Fhl2	four and a half LIM domains 2
98	3.1e-06	1.01e-05	2615.87	1858.64	1.41	1422432_at	Dbi	diazepam binding inhibitor
99	3.4e-06	1.08e-05	1264.94	784.01	1.61	1429536_at	Fam83g	family with sequence similarity 83, member G
100	3.4e-06	1.08e-05	29.43	62.58	0.47	1429692_s_at	Gch1	GTP cyclohydrolase 1
101	3.6e-06	1.12e-05	71.5	34.88	2.05	1448797_at	Elk3	ELK3, member of ETS oncogene family
102	3.6e-06	1.12e-05	53.72	105.06	0.51	1460629_at	Trim16	tripartite motif-containing 16
103	3.7e-06	1.13e-05	1653.34	1148.16	1.44	1431008_at	LOC68395	histocompatibility 2, Q region locus 6-like
104	3.7e-06	1.13e-05	424.95	616.65	0.69	1417251_at	Palmd	palmdelphin
105	3.9e-06	1.18e-05	142.34	93.04	1.53	1434944_at	Dmpk	dystrophia myotonica-protein kinase
106	4e-06	1.19e-05	423	606.86	0.7	1452059_at	Slc35f5	solute carrier family 35, member F5
107	4e-06	1.19e-05	154.57	106.28	1.45	1419629_at	Mesp2	mesoderm posterior 2
108	4.2e-06	1.23e-05	269.99	188.59	1.43	1448754_at	Rbp1	retinol binding protein 1, cellular
109	4.2e-06	1.23e-05	220.87	92.22	2.4	1421056_at	Dnase1l3	deoxyribonuclease 1-like 3
110	4.3e-06	1.24e-05	73.67	40.62	1.81	1449833_at	Sprr2f	small proline-rich protein 2F
111	4.7e-06	1.35e-05	1870.08	2640.62	0.71	1426039_a_at	Alox12e	arachidonate lipoxygenase, epidermal
112	4.9e-06	1.39e-05	714.91	414.28	1.73	1419741_at	Supt16h	suppressor of Ty 16 homolog (S. cerevisiae)
113	5.3e-06	1.48e-05	424.67	648.49	0.65	1418456_a_at	Cxcl14	chemokine (C-X-C motif) ligand 14
114	5.3e-06	1.48e-05	324.47	454.71	0.71	1422533_at	Cyp51	cytochrome P450, family 51
115	5.4e-06	1.49e-05	120.11	81.41	1.48	1417522_at	Fbxo32	F-box protein 32
116	5.5e-06	1.51e-05	124.27	74.67	1.66	1427012_at	Lancl1	LanC (bacterial lantibiotic synthetase component C)-like 1
117	5.6e-06	1.52e-05	1652.15	2542.21	0.65	1419431_at	Ereg	epiregulin
118	5.7e-06	1.54e-05	87.59	59.24	1.48	1419466_at	Nkd2	naked cuticle 2 homolog (Drosophila)
119	5.8e-06	1.54e-05	16.68	59.78	0.28	1434914_at	Rab6b	RAB6B, member RAS oncogene family
120	5.8e-06	1.54e-05	188.23	112.78	1.67	1417928_at	Pdlim4	PDZ and LIM domain 4
121	6e-06	1.58e-05	496.39	295.91	1.68	1416250_at	Btg2	B-cell translocation gene 2, anti-proliferative
122	6.5e-06	1.69e-05	92.54	46.41	1.99	1448211_at	Atp6v0e2	ATPase, H+ transporting, lysosomal V0 subunit E2
123	6.7e-06	1.73e-05	32.51	72.27	0.45	1449033_at	Tnfrsf11b	tumor necrosis factor receptor superfamily, member 11b (osteoprotegerin)
124	6.8e-06	1.74e-05	160.57	98.73	1.63	1417707_at	N4bp2l1	NEDD4 binding protein 2-like 1
125	7.2e-06	1.83e-05	550.19	869.79	0.63	1420467_at	Psors1c2	psoriasis susceptibility 1 candidate 2 (human)
126	7.4e-06	1.87e-05	322.84	218.62	1.48	1449265_at	Casp1	caspase 1
127	8e-06	2e-05	218.54	324.95	0.67	1453571_at	Depdc6	DEP domain containing 6
128	8.1e-06	2.01e-05	94.71	63.78	1.48	1418983_at	Inadl	InaD-like (Drosophila)
129	8.2e-06	2.02e-05	65.26	102.92	0.63	1450122_at	Ptprg	protein tyrosine phosphatase, receptor type, G
130	8.7e-06	2.1e-05	145.26	90.63	1.6	1421087_at	Per3	period homolog 3 (Drosophila)
131	8.7e-06	2.1e-05	83.61	127.2	0.66	1424128_x_at	Aurkb	aurora kinase B
132	8.7e-06	2.1e-05	54.78	78.3	0.7	1418662_at	2210012G02Rik	RIKEN cDNA 2210012G02 gene
133	9.2e-06	2.2e-05	207.06	117.27	1.77	1424923_at	Serpina3g	serine (or cysteine) peptidase inhibitor, clade A, member 3G
134	1.01e-05	2.38e-05	99.48	143.14	0.69	1417487_at	Fosl1	fos-like antigen 1
135	1.01e-05	2.38e-05	141.3	83.14	1.7	1422184_a_at	Ak1	adenylate kinase 1
136	1.07e-05	2.5e-05	120.77	80.26	1.5	1417244_a_at	Irf7	interferon regulatory factor 7
137	1.1e-05	2.55e-05	330.08	201.87	1.64	1417590_at	Cyp27a1	cytochrome P450, family 27, subfamily a, polypeptide 1
138	1.11e-05	2.56e-05	2048	3023.72	0.68	1453988_a_at	Ide	insulin degrading enzyme
139	1.14e-05	2.61e-05	2624.14	1766.17	1.49	1452141_a_at	Sepp1	selenoprotein P, plasma, 1
140	1.22e-05	2.77e-05	74.29	113.15	0.66	1416558_at	Melk	maternal embryonic leucine zipper kinase
141	1.32e-05	2.98e-05	171.22	72.68	2.36	1421163_a_at	Nfia	nuclear factor I/A
142	1.34e-05	3e-05	67.64	41.89	1.61	1417292_at	Ifi47	interferon gamma inducible protein 47
143	1.36e-05	3.02e-05	246.33	349.27	0.71	1451458_at	Tmem2	transmembrane protein 2
144	1.45e-05	3.2e-05	82.24	52.77	1.56	1425216_at	Ffar2	free fatty acid receptor 2
145	1.73e-05	3.79e-05	32.22	15.84	2.03	1416953_at	Ctgf	connective tissue growth factor
146	1.78e-05	3.88e-05	24.43	15.07	1.62	1451563_at	Emr4	EGF-like module containing, mucin-like, hormone receptor-like sequence 4
147	1.88e-05	4.07e-05	75.33	39.32	1.92	1419414_at	Gng13	guanine nucleotide binding protein (G protein), gamma 13
148	1.91e-05	4.1e-05	711.04	513.21	1.39	1422470_at	Bnip3	BCL2/adenovirus E1B interacting protein 3
149	2.1e-05	4.48e-05	97.11	56.96	1.7	1418414_at	Kcnh1	potassium voltage-gated channel, subfamily H (eag-related), member 1
150	2.16e-05	4.58e-05	89.88	182.21	0.49	1417133_at	Pmp22	peripheral myelin protein 22
151	2.23e-05	4.67e-05	28.79	17.3	1.66	1451426_at	Dhx58	DEXH (Asp-Glu-X-His) box polypeptide 58
152	2.23e-05	4.67e-05	70.14	36.81	1.91	1456573_x_at	Nnt	nicotinamide nucleotide transhydrogenase
153	2.34e-05	4.86e-05	390.7	274.98	1.42	1424357_at	Tmem45b	transmembrane protein 45b
154	2.38e-05	4.91e-05	112.73	203.79	0.55	1417925_at	Ccl22	chemokine (C-C motif) ligand 22
155	2.4e-05	4.92e-05	176.67	94.7	1.87	1418825_at	Irgm1	immunity-related GTPase family M member 1
156	2.5e-05	5.1e-05	16.37	26.74	0.61	1424292_at	Depdc1a	DEP domain containing 1a
157	2.57e-05	5.19e-05	163.81	115.01	1.42	1420664_s_at	Procr	protein C receptor, endothelial
158	2.58e-05	5.19e-05	74.08	48.58	1.52	1450700_at	Cdc42ep3	CDC42 effector protein (Rho GTPase binding) 3
159	2.81e-05	5.62e-05	32.64	20.73	1.57	1424531_a_at	Tcea3	transcription elongation factor A (SII), 3
160	2.86e-05	5.68e-05	736.84	1057.45	0.7	1424987_at	5430435G22Rik	RIKEN cDNA 5430435G22 gene
161	2.98e-05	5.89e-05	51.3	31.93	1.61	1451063_at	Stxbp4	syntaxin binding protein 4
162	3.04e-05	5.97e-05	57.58	106.67	0.54	1418001_at	Itm2b	integral membrane protein 2B
163	3.1e-05	6.05e-05	206.7	151.03	1.37	1421365_at	Fst	follistatin
164	3.17e-05	6.15e-05	18.66	9.73	1.92	1451777_at	Ddx60	DEAD (Asp-Glu-Ala-Asp) box polypeptide 60
165	3.32e-05	6.4e-05	58.47	24.66	2.37	1418304_at	Cdhr1	cadherin-related family member 1
166	3.53e-05	6.76e-05	56.88	34.89	1.63	1434380_at	Gbp6	guanylate binding protein 6
167	3.62e-05	6.89e-05	102.47	44.9	2.28	1437358_at	Wdfy1	WD repeat and FYVE domain containing 1
168	3.96e-05	7.5e-05	120.58	70.06	1.72	1438133_a_at	Cyr61	cysteine rich protein 61
169	4.14e-05	7.79e-05	35.82	18.45	1.94	1449425_at	Wnt2	wingless-related MMTV integration site 2
170	5.5e-05	0.000103	62.36	103.58	0.6	1450717_at	Ang	angiogenin, ribonuclease, RNase A family, 5
171	5.84e-05	0.000109	29.31	18.54	1.58	1438676_at	Mpa2l	macrophage activation 2 like
172	5.99e-05	0.00011	22.14	38.35	0.58	1420515_a_at	Pglyrp2	peptidoglycan recognition protein 2
173	6e-05	0.00011	153.56	120.33	1.28	1451602_at	Snx6	sorting nexin 6
174	6.16e-05	0.000113	520.29	395.12	1.32	1437405_a_at	Igfbp4	insulin-like growth factor binding protein 4
175	6.22e-05	0.000113	229.55	140.43	1.63	1416505_at	Nr4a1	nuclear receptor subfamily 4, group A, member 1
176	6.33e-05	0.000114	179.59	141.18	1.27	1416318_at	Serpinb1a	serine (or cysteine) peptidase inhibitor, clade B, member 1a
177	6.59e-05	0.000118	13.92	21.92	0.64	1421670_a_at	Irak4	interleukin-1 receptor-associated kinase 4
178	6.65e-05	0.000119	28.68	18.41	1.56	1422812_at	Cxcr6	chemokine (C-X-C motif) receptor 6
179	7.61e-05	0.000135	120.82	85.96	1.41	1450044_at	Fzd7	frizzled homolog 7 (Drosophila)
180	7.67e-05	0.000136	52.95	33.14	1.6	1449555_a_at	Fetub	fetuin beta
181	8.63e-05	0.000152	52.67	35.73	1.47	1453596_at	Id2	inhibitor of DNA binding 2
182	9.08e-05	0.000159	98.52	61.21	1.61	1452543_a_at	Scgb1a1	secretoglobin, family 1A, member 1 (uteroglobin)
183	0.0001053	0.000183	23.6	35.94	0.66	1449215_at	Slc22a21	solute carrier family 22 (organic cation transporter), member 21
184	0.0001063	0.000184	341.23	484.36	0.7	1449353_at	Zmat3	zinc finger matrin type 3
185	0.0001202	0.000207	784.94	1249.56	0.63	1426597_s_at	Iffo2	intermediate filament family orphan 2
186	0.0001237	0.000211	82.93	113.17	0.73	1421262_at	Lipg	lipase, endothelial
187	0.0001262	0.000215	83.08	54.02	1.54	1429347_at	Bcl2l14	BCL2-like 14 (apoptosis facilitator)
188	0.0001346	0.000228	70.7	43.22	1.64	1448823_at	Cxcl12	chemokine (C-X-C motif) ligand 12
189	0.0001358	0.000228	41.05	29.7	1.38	1431394_a_at	Lrrk2	leucine-rich repeat kinase 2
190	0.0001378	0.000231	187.04	124.81	1.5	1451594_s_at	Serpinb6c	serine (or cysteine) peptidase inhibitor, clade B, member 6c
191	0.0001449	0.000241	121.37	194.68	0.62	1415921_a_at	Tnfrsf19	tumor necrosis factor receptor superfamily, member 19
192	0.0001548	0.000256	438.37	355.39	1.23	1433953_at	Zfp277	zinc finger protein 277
193	0.0001558	0.000257	254.08	423.82	0.6	1418469_at	Nrip1	nuclear receptor interacting protein 1
194	0.000174	0.000285	13.02	25.92	0.5	1455195_at	Rps24	ribosomal protein S24
195	0.0001783	0.000291	49.6	30.21	1.64	1425016_at	Ephb2	Eph receptor B2
196	0.0001824	0.000296	64.26	41.32	1.56	1422396_s_at	Ascl2	achaete-scute complex homolog 2 (Drosophila)
197	0.0001905	0.000308	20.45	41.25	0.5	1453748_a_at	Kif23	kinesin family member 23
198	0.0001948	0.000313	76.39	48.55	1.57	1424051_at	Col4a2	collagen, type IV, alpha 2
199	0.0001979	0.000316	60.28	102.18	0.59	1431686_a_at	Gmfb	glia maturation factor, beta
200	0.0002276	0.000362	127.23	93.92	1.35	1448626_at	Cdk5rap1	CDK5 regulatory subunit associated protein 1
201	0.0002318	0.000367	381.96	273.89	1.39	1425329_a_at	Cyb5r3	cytochrome b5 reductase 3
202	0.0002332	0.000367	88.54	65.13	1.36	1426911_at	Dsc2	desmocollin 2
203	0.0002861	0.000448	89.35	66.41	1.35	1421624_a_at	Enah	enabled homolog (Drosophila)
204	0.0002887	0.00045	1523.19	2476.73	0.61	1427610_at	Dsp	desmoplakin
205	0.0002925	0.000454	67.2	85.25	0.79	1449315_at	Odz3	odd Oz/ten-m homolog 3 (Drosophila)
206	0.0003137	0.000484	5037.35	5977.89	0.84	1419709_at	Stfa3	stefin A3
207	0.0003266	0.000502	99.58	61.67	1.61	1416710_at	Tmem35	transmembrane protein 35
208	0.0003321	0.000508	29	19.25	1.51	1422851_at	Hmga2	high mobility group AT-hook 2
209	0.000352	0.000536	211.92	270.88	0.78	1417215_at	Rab27b	RAB27b, member RAS oncogene family
210	0.0003648	0.000552	205.44	72.06	2.85	1449363_at	Atf3	activating transcription factor 3
211	0.0004398	0.000663	50.94	25.02	2.04	1422604_at	Uox	urate oxidase
212	0.0004449	0.000667	82.52	67.4	1.22	1417604_at	Camk1	calcium/calmodulin-dependent protein kinase I
213	0.0005877	0.000877	42.35	28.85	1.47	1427747_a_at	Lcn2	lipocalin 2
214	0.0006076	0.000903	62.74	37.28	1.68	1431936_a_at	Neu2	neuraminidase 2
215	0.0006243	0.000923	78.43	65.35	1.2	1416306_at	Clca3	chloride channel calcium activated 3
216	0.0006472	0.000953	75.69	57.36	1.32	1423277_at	Ptprk	protein tyrosine phosphatase, receptor type, K
217	0.0006731	0.000986	1360.4	1631.82	0.83	1423667_at	Mat2a	methionine adenosyltransferase II, alpha
218	0.0007912	0.00115	30.91	18.59	1.66	1428115_a_at	Rab2b	RAB2B, member RAS oncogene family
219	0.0008254	0.00119	31.83	25.76	1.24	1424451_at	Acaa1b	acetyl-Coenzyme A acyltransferase 1B
220	0.000826	0.00119	155.5	186.26	0.83	1451119_a_at	Fbln1	fibulin 1
221	0.0009126	0.00131	51.75	40.25	1.29	1420398_at	Rgs18	regulator of G-protein signaling 18
222	0.0009541	0.00137	1726.03	2002.82	0.86	1437708_x_at	Vamp3	vesicle-associated membrane protein 3
223	0.0009929	0.00142	645.68	542.27	1.19	1416009_at	Tspan3	tetraspanin 3
