# Supplementary material for: T Cell Leukemia/Lymphoma 1A is essential for mouse epidermal keratinocytes proliferation promoted by insulin-like growth factor 1
Source: PLoS One. 2018 Oct 4;13(10):e0204775. doi: 10.1371/journal.pone.0204775 (PMC6171881; doi:10.1371/journal.pone.0204775)
Supplement: S6 Table — Class 1: Tcl1-/-; Class 2: K14-TCL1. The first 218 genes are significant at the nominal 0.001 level of the univariate test. (XLSX) [file pone.0204775.s006.xlsx]

## Sheet: Table 1
	Parametric p-value	FDR	Geom mean of intensities in class 1	Geom mean of intensities in class 2	Fold- change	Probe set	Gene symbol	Description
1	< 1e-07	< 1e-07	275111	6662	4129	1452544_x_at	H2-D1	histocompatibility 2, D region locus 1
2	< 1e-07	< 1e-07	108889	1098625	99	1422588_at	Krt6b	keratin 6B
3	< 1e-07	< 1e-07	64125	1056	6075	1422892_s_at	H2-Ea	histocompatibility 2, class II antigen E alpha
4	< 1e-07	< 1e-07	5332	126877	42	1419394_s_at	S100a8	S100 calcium binding protein A8 (calgranulin A)
5	< 1e-07	< 1e-07	94093	64728	15	1422783_a_at	Krt6a	keratin 6A
6	< 1e-07	< 1e-07	9015	78038	12	1448756_at	S100a9	S100 calcium binding protein A9 (calgranulin B)
7	< 1e-07	< 1e-07	4029	2075	1942	1422071_at	Lgals6	lectin, galactose binding, soluble 6
8	< 1e-07	< 1e-07	39594	179144	22	1423271_at	Gjb2	gap junction protein, beta 2
9	< 1e-07	< 1e-07	176379	567885	31	1448932_at	Krt16	keratin 16
10	< 1e-07	< 1e-07	13668	52928	26	1448397_at	Gjb6	gap junction protein, beta 6
11	< 1e-07	< 1e-07	27609	135789	2	1435639_at	2610528A11Rik	RIKEN cDNA 2610528A11 gene
12	< 1e-07	< 1e-07	504638	187008	27	1426039_a_at	Alox12e	arachidonate lipoxygenase, epidermal
13	< 1e-07	< 1e-07	1516	16631	91	1417256_at	Mmp13	matrix metallopeptidase 13
14	< 1e-07	< 1e-07	14629	85128	17	1420431_at	Rptn	repetin
15	< 1e-07	< 1e-07	5031	2338	22	1424454_at	Tmem87a	transmembrane protein 87A
16	< 1e-07	< 1e-07	2578	15356	17	1451602_at	Snx6	sorting nexin 6
17	< 1e-07	< 1e-07	12911	65098	2	1449191_at	Wfdc12	WAP four-disulfide core domain 12
18	< 1e-07	< 1e-07	49679	8371	593	1451593_at	H2-K1	histocompatibility 2, K1, K region
19	< 1e-07	< 1e-07	8754	23876	37	1416770_at	Stk25	serine/threonine kinase 25 (yeast)
20	< 1e-07	< 1e-07	114651	327264	35	1422672_at	Sprr1b	small proline-rich protein 1B
21	< 1e-07	< 1e-07	8488	3907	22	1424357_at	Tmem45b	transmembrane protein 45b
22	< 1e-07	< 1e-07	15548	38222	41	1449994_at	Epgn	epithelial mitogen
23	< 1e-07	< 1e-07	8126	17959	45	1416318_at	Serpinb1a	serine (or cysteine) peptidase inhibitor, clade B, member 1a
24	< 1e-07	< 1e-07	238957	503735	47	1419709_at	Stfa3	stefin A3
25	< 1e-07	< 1e-07	18404	43837	42	1433953_at	Zfp277	zinc finger protein 277
26	< 1e-07	< 1e-07	13465	32583	41	1424549_at	Degs2	degenerative spermatocyte homolog 2 (Drosophila), lipid desaturase
27	< 1e-07	< 1e-07	11287	5367	21	1418908_at	Pam	peptidylglycine alpha-amidating monooxygenase
28	< 1e-07	< 1e-07	4962	1803	28	1422963_at	Sprr2i	small proline-rich protein 2I
29	< 1e-07	< 1e-07	77838	37538	207	1418648_at	Egln3	EGL nine homolog 3 (C. elegans)
30	< 1e-07	< 1e-07	8299	62329	13	1416368_at	Gsta4	glutathione S- transferase, alpha 4
31	< 1e-07	< 1e-07	9298	24367	38	1416431_at	Tubb6	tubulin, beta 6
32	< 1e-07	< 1e-07	31517	64568	49	1416009_at	Tspan3	tetraspanin 3
33	< 1e-07	< 1e-07	267413	477661	56	1449133_at	Sprr1a	small proline-rich protein 1A
34	< 1e-07	< 1e-07	91128	3871	235	1421144_at	Rpgrip1	retinitis pigmentosa GTPase regulator interacting protein 1
35	< 1e-07	< 1e-07	6914	4028	172	1440865_at	Ifitm6	interferon induced transmembrane protein 6
36	< 1e-07	< 1e-07	1245	21192	59	1417215_at	Rab27b	RAB27b, member RAS oncogene family
37	< 1e-07	< 1e-07	24286	52968	46	1418131_at	Samhd1	SAM domain and HD domain, 1
38	< 1e-07	< 1e-07	23713	13001	182	1438511_a_at	1190002H23Rik	RIKEN cDNA 1190002H23 gene
39	< 1e-07	< 1e-07	1231	2172	57	1420731_a_at	Csrp2	cysteine and glycine-rich protein 2
40	< 1e-07	< 1e-07	22977	44815	51	1421551_s_at	Ifi202b	interferon activated gene 202B
41	< 1e-07	< 1e-07	7086	22087	32	1421056_at	Dnase1l3	deoxyribonuclease 1-like 3
42	< 1e-07	< 1e-07	2035	10728	19	1419149_at	Serpine1	serine (or cysteine) peptidase inhibitor, clade E, member 1
43	< 1e-07	< 1e-07	28339	51476	55	1448894_at	Akr1b8	aldo-keto reductase family 1, member B8
44	< 1e-07	< 1e-07	2253	7367	31	1449833_at	Sprr2f	small proline-rich protein 2F
45	< 1e-07	< 1e-07	2837	62715	45	1422008_a_at	Aqp3	aquaporin 3
46	< 1e-07	< 1e-07	60203	39056	154	1422639_at	Calcb	calcitonin-related polypeptide, beta
47	< 1e-07	< 1e-07	27727	14772	188	1448226_at	Rrm2	ribonucleotide reductase M2
48	< 1e-07	< 1e-07	9949	1898	52	1449451_at	Serpinb11	serine (or cysteine) peptidase inhibitor, clade B (ovalbumin), member 11
49	< 1e-07	< 1e-07	228002	151319	151	1448830_at	Dusp1	dual specificity phosphatase 1
50	1e-07	5.48e-07	3746	16381	23	1420664_s_at	Procr	protein C receptor, endothelial
51	1e-07	5.48e-07	13667	8938	153	1423689_a_at	Gpsm1	G-protein signalling
								modulator 1 (AGS3- like, C. elegans)
52	1e-07	5.48e-07	33246	50407	66	1448799_s_at	Mrps12	mitochondrial ribosomal protein S12
53	1e-07	5.48e-07	46298	31443	147	1419457_at	Rgnef	Rho-guanine nucleotide exchange factor
54	1e-07	5.48e-07	6053	1874	323	1433509_s_at	Reep1	receptor accessory protein 1
55	1e-07	5.48e-07	13641	7843	174	1416306_at	Clca3	chloride channel calcium activated 3
56	1e-07	5.48e-07	5533	28796	19	1449565_at	Cyp2g1	cytochrome P450, family 2, subfamily g, polypeptide 1
57	1e-07	5.48e-07	5938	10479	57	1453196_a_at	Oasl2	2'-5' oligoadenylate synthetase-like 2
58	1e-07	5.48e-07	94461	145623	65	1438390_s_at	Pttg1	pituitary tumor- transforming gene 1
59	2e-07	9.94e-07	17756	28744	62	1449450_at	Ptges	prostaglandin E synthase
60	2e-07	9.94e-07	117717	172603	68	1437708_x_at	Vamp3	vesicle-associated membrane protein 3
61	2e-07	9.94e-07	113562	71104	16	1422470_at	Bnip3	BCL2/adenovirus E1B interacting protein 3
62	2e-07	9.94e-07	29991	49583	6	1422738_at	Ddr2	discoidin domain receptor family, member 2
63	2e-07	9.94e-07	4123	14899	28	1420589_at	Has3	hyaluronan synthase 3
64	2e-07	9.94e-07	31924	46973	68	1421217_a_at	Lgals9	lectin, galactose binding, soluble 9
65	3e-07	1.38e-06	1221	8252	148	1417604_at	Camk1	calcium/calmodulin- dependent protein kinase I
66	3e-07	1.38e-06	949	15194	62	1448998_at	Lpo	lactoperoxidase
67	3e-07	1.38e-06	24582	38637	64	1434278_at	Mtm1	X-linked myotubular myopathy gene 1
68	3e-07	1.38e-06	22922	12723	18	1448626_at	Cdk5rap1	CDK5 regulatory subunit associated protein 1
69	3e-07	1.38e-06	23704	35221	67	1427042_at	Mal2	mal, T-cell differentiation protein 2
70	4e-07	1.67e-06	4223	6466	65	1460359_at	Armcx3	armadillo repeat containing, X-linked 3
71	4e-07	1.67e-06	87386	13604	64	1423667_at	Mat2a	methionine adenosyltransferase
								II, alpha
72	4e-07	1.67e-06	43723	73684	59	1424987_at	5430435G22Rik	RIKEN cDNA 5430435G22 gene
73	4e-07	1.67e-06	6523	18704	35	1451594_s_at	Serpinb6c	serine (or cysteine) peptidase inhibitor, clade B, member 6c
74	4e-07	1.67e-06	4837	12103	4	1448529_at	Thbd	thrombomodulin
75	4e-07	1.67e-06	2948	1302	226	1455195_at	Rps24	ribosomal protein S24
76	4e-07	1.67e-06	26124	40615	64	1416165_at	Rab31	RAB31, member RAS oncogene family
77	5e-07	2.04e-06	90371	13177	69	1422240_s_at	Sprr2h	small proline-rich protein 2H
78	5e-07	2.04e-06	10647	1555	68	1451119_a_at	Fbln1	fibulin 1
79	6e-07	2.33e-06	17801	11836	15	1450616_at	Ear5	eosinophil- associated, ribonuclease A family, member 5
80	6e-07	2.33e-06	152209	227821	67	1455806_x_at	Ndufa12	NADH dehydrogenase (ubiquinone) 1 alpha subcomplex, 12
81	6e-07	2.33e-06	1977	6204	32	1427183_at	Efemp1	epidermal growth factor-containing fibulin-like extracellular matrix protein 1
82	6e-07	2.33e-06	282117	200888	14	1417065_at	Egr1	early growth response 1
83	7e-07	2.65e-06	56338	36504	154	1425477_x_at	H2-Ab1	histocompatibility 2, class II antigen A, beta 1
84	7e-07	2.65e-06	14207	2938	48	1427364_a_at	Odc1	ornithine decarboxylase, structural 1
85	9e-07	3.18e-06	22514	42278	53	1428137_at	Arl8b	ADP-ribosylation factor-like 8B
86	9e-07	3.18e-06	21096	1211	174	1449846_at	Ear2	eosinophil- associated, ribonuclease A family, member 2
87	9e-07	3.18e-06	14009	20241	69	1425719_a_at	Nmi	N-myc (and STAT) interactor
88	9e-07	3.18e-06	7024	1246	56	1419184_a_at	Fhl2	four and a half LIM domains 2
89	9e-07	3.18e-06	4416	2394	184	1418643_at	Tspan13	tetraspanin 13
90	9e-07	3.18e-06	37951	22767	167	1424101_at	Hnrnpl	heterogeneous nuclear ribonucleoprotein L
91	1e-06	3.49e-06	113417	165215	69	1419431_at	Ereg	epiregulin
92	1.1e-06	3.72e-06	1936	34705	56	1418945_at	Mmp3	matrix metallopeptidase 3
93	1.1e-06	3.72e-06	1354	22708	6	1420388_at	Prss12	protease, serine, 12 neurotrypsin (motopsin)
94	1.1e-06	3.72e-06	45858	72765	63	1416142_at	Rps6	ribosomal protein S6
95	1.2e-06	3.98e-06	51956	77719	67	1434328_at	Rpl15	ribosomal protein L15
96	1.2e-06	3.98e-06	62019	42467	146	1418456_a_at	Cxcl14	chemokine (C-X-C motif) ligand 14
97	1.3e-06	4.22e-06	39521	71491	55	1419741_at	Supt16h	suppressor of Ty 16 homolog (S. cerevisiae)
98	1.3e-06	4.22e-06	5626	3582	157	1449425_at	Wnt2	wingless-related MMTV integration site 2
99	1.4e-06	4.45e-06	937	592	158	1418723_at	Lpar3	lysophosphatidic acid receptor 3
100	1.4e-06	4.45e-06	11123	21854	51	1453571_at	Depdc6	DEP domain containing 6
101	1.5e-06	4.68e-06	4824	7204	67	1449048_s_at	Rab4a	RAB4A, member RAS oncogene family
102	1.5e-06	4.68e-06	17886	26146	68	1426278_at	Ifi27l2a	interferon, alpha- inducible protein 27 like 2A
103	1.6e-06	4.94e-06	1884	5847	32	1418304_at	Cdhr1	cadherin-related family member 1
104	1.7e-06	5.2e-06	248237	180466	138	1423100_at	Fos	FBJ osteosarcoma oncogene
105	2e-06	6e-06	6943	48856	142	1424842_a_at	Arhgap24	Rho GTPase activating protein 24
106	2e-06	6e-06	14275	25501	56	1438758_at	Adi1	acireductone dioxygenase 1
107	2.1e-06	6.24e-06	26692	38059	7	1416257_at	Capn2	calpain 2
108	2.2e-06	6.48e-06	19868	3316	6	1434216_a_at	Nudt19	nudix (nucleoside diphosphate linked moiety X)-type motif 19
109	2.4e-06	6.94e-06	13384	19948	67	1418446_at	Slc16a2	solute carrier family 16 (monocarboxylic acid transporters), member 2
110	2.4e-06	6.94e-06	7925	5159	154	1428577_at	Ppfia4	protein tyrosine phosphatase, receptor type, f polypeptide (PTPRF), interacting protein (liprin), alpha 4
111	2.5e-06	7.16e-06	5279	3183	166	1424451_at	Acaa1b	acetyl-Coenzyme A acyltransferase 1B
112	2.6e-06	7.38e-06	2852	5295	54	1449555_a_at	Fetub	fetuin beta
113	2.7e-06	7.6e-06	29565	18462	16	1455573_at	Krt14	keratin 14
114	2.8e-06	7.81e-06	17362	24633	7	1451458_at	Tmem2	transmembrane protein 2
115	3.1e-06	8.57e-06	9864	19291	51	1448303_at	Gpnmb	glycoprotein (transmembrane) nmb
116	3.3e-06	9.05e-06	73353	52029	141	1437405_a_at	Igfbp4	insulin-like growth factor binding protein 4
117	3.4e-06	9.16e-06	2061	5094	4	1422604_at	Uox	urate oxidase
118	3.4e-06	9.16e-06	58981	80427	73	1450033_a_at	Stat1	signal transducer and activator of transcription 1
119	3.6e-06	9.46e-06	3346	5478	61	1418662_at	2210012G02Rik	RIKEN cDNA 2210012G02 gene
120	3.6e-06	9.46e-06	12658	17248	73	1418937_at	Dio2	deiodinase, iodothyronine, type II
121	3.6e-06	9.46e-06	44745	28106	159	1424176_a_at	Anxa4	annexin A4
122	3.9e-06	1.01e-05	16112	9958	162	1416710_at	Tmem35	transmembrane protein 35
123	3.9e-06	1.01e-05	20525	14526	141	1421087_at	Per3	period homolog 3 (Drosophila)
124	4.1e-06	1.04e-05	5156	8854	58	1426911_at	Dsc2	desmocollin 2
125	4.1e-06	1.04e-05	10208	6526	156	1450122_at	Ptprg	protein tyrosine phosphatase, receptor type, G
126	4.3e-06	1.09e-05	46438	33444	139	1417462_at	Cap1	CAP, adenylate cyclase-associated protein 1 (yeast)
127	4.5e-06	1.13e-05	5384	8935	6	1421624_a_at	Enah	enabled homolog (Drosophila)
128	4.6e-06	1.14e-05	1918	4462	43	1450783_at	Ifit1	interferon-induced protein with tetratricopeptide repeats 1
129	5.3e-06	1.31e-05	5177	8554	61	1454703_x_at	Snhg1	small nucleolar RNA host gene (non-protein coding) 1
130	5.6e-06	1.37e-05	1591	2618	61	1422868_s_at	Gda	guanine deaminase
131	6.6e-06	1.59e-05	4505	672	67	1449315_at	Odz3	odd Oz/ten-m homolog 3 (Drosophila)
132	6.6e-06	1.59e-05	1989	3635	55	1424769_s_at	Cald1	caldesmon 1
133	6.7e-06	1.6e-05	22023	36743	6	1417219_s_at	Tmsb10	thymosin, beta 10
134	6.8e-06	1.61e-05	6319	4105	154	1431394_a_at	Lrrk2	leucine-rich repeat kinase 2
135	7.3e-06	1.72e-05	49553	61633	8	1451537_at	Chi3l1	chitinase 3-like 1
136	7.4e-06	1.73e-05	20015	12427	161	1427012_at	Lancl1	LanC (bacterial lantibiotic synthetase component C)-like 1
137	8.5e-06	1.97e-05	10831	7569	143	1423277_at	Ptprk	protein tyrosine phosphatase, receptor type, K
138	1.08e-05	2.47e-05	310136	239886	129	1450645_at	Mt4	metallothionein 4
139	1.08e-05	2.47e-05	33367	423	79	1452059_at	Slc35f5	solute carrier family 35, member F5
140	1.09e-05	2.48e-05	586	10206	57	1424529_s_at	Cgref1	cell growth regulator with EF hand domain 1
141	1.1e-05	2.48e-05	11005	7348	15	1417149_at	P4ha2	procollagen-proline, 2-oxoglutarate 4- dioxygenase (proline 4- hydroxylase), alpha II polypeptide
142	1.12e-05	2.51e-05	38637	29956	129	1433543_at	Anln	anillin, actin binding protein
143	1.2e-05	2.67e-05	11866	20672	57	1438852_x_at	Mcm6	minichromosome maintenance deficient 6 (MIS5 homolog, S. pombe) (S. cerevisiae)
144	1.21e-05	2.67e-05	809	536	151	1433963_a_at	Fermt3	fermitin family homolog 3
								(Drosophila)
145	1.22e-05	2.68e-05	4284	2674	16	1418603_at	Avpr1a	arginine vasopressin receptor 1A
146	1.3e-05	2.83e-05	3062	6274	49	1431936_a_at	Neu2	neuraminidase 2
147	1.33e-05	2.88e-05	241	4235	57	1427747_a_at	Lcn2	lipocalin 2
148	1.34e-05	2.88e-05	48453	34123	142	1449353_at	Zmat3	zinc finger matrin type 3
149	1.36e-05	2.9e-05	7175	12144	59	1418580_at	Rtp4	receptor transporter protein 4
150	1.45e-05	3.07e-05	50586	34195	148	1449893_a_at	Lrig1	leucine-rich repeats and immunoglobulin- like domains 1
151	1.65e-05	3.47e-05	4835	8437	57	1421134_at	Areg	amphiregulin
152	1.74e-05	3.64e-05	27706	17515	158	1427797_s_at	EG665955	predicted gene, EG665955
153	1.8e-05	3.74e-05	5249	2943	178	1429692_s_at	Gch1	GTP cyclohydrolase 1
154	1.83e-05	3.78e-05	6368	9711	66	1418414_at	Kcnh1	potassium voltage- gated channel, subfamily H (eag- related), member 1
155	1.95e-05	4e-05	18897	12137	156	1415921_a_at	Tnfrsf19	tumor necrosis factor receptor superfamily, member 19
156	1.98e-05	4.03e-05	8465	14549	58	1419309_at	Pdpn	podoplanin
157	1.99e-05	4.03e-05	11434	9254	124	1448211_at	Atp6v0e2	ATPase, H+ transporting, lysosomal V0 subunit E2
158	2e-05	4.03e-05	13905	112127	124	1416395_at	Guk1	guanylate kinase 1
159	2.66e-05	5.31e-05	5734	9475	61	1419147_at	Rec8	REC8 homolog (yeast)
160	2.67e-05	5.31e-05	2258	15513	146	1429159_at	Itih5	inter-alpha (globulin) inhibitor H5
161	2.69e-05	5.31e-05	5866	3368	174	1427054_s_at	Abi3bp	ABI gene family, member 3 (NESH) binding protein
162	3.06e-05	6.01e-05	11713	8759	134	1419466_at	Nkd2	naked cuticle 2 homolog (Drosophila)
163	3.08e-05	6.01e-05	12181	9471	129	1418983_at	Inadl	InaD-like (Drosophila)
164	3.36e-05	6.52e-05	1687	2808	6	1421806_at	Defb3	defensin beta 3
165	3.64e-05	7.01e-05	12305	9852	125	1452543_a_at	Scgb1a1	secretoglobin, family 1A, member 1 (uteroglobin)
166	3.67e-05	7.01e-05	6274	11347	55	1426604_at	Rnasel	ribonuclease L (2', 5'-oligoisoadenylate
								synthetase- dependent)
167	3.68e-05	7.01e-05	8989	14266	63	1422706_at	Pmepa1	prostate transmembrane protein, androgen induced 1
168	3.72e-05	7.04e-05	7575	5239	145	1424443_at	Tm6sf1	transmembrane 6 superfamily member 1
169	3.95e-05	7.36e-05	5109	35788	143	1416481_s_at	Higd1a	HIG1 domain family, member 1A
170	3.96e-05	7.36e-05	9036	6236	145	1450717_at	Ang	angiogenin, ribonuclease, RNase A family, 5
171	3.96e-05	7.36e-05	5586	2987	187	1422944_a_at	Diap3	diaphanous homolog 3 (Drosophila)
172	5.34e-05	9.87e-05	5051	8072	63	1456001_at	Lce3a	late cornified envelope 3A
173	5.39e-05	9.91e-05	35193	42495	83	1417251_at	Palmd	palmdelphin
174	5.77e-05	105	257534	152319	169	1427610_at	Dsp	desmoplakin
175	5.89e-05	107	4721	7408	64	1450700_at	Cdc42ep3	CDC42 effector protein (Rho GTPase binding) 3
176	5.91e-05	107	14626	10247	143	1437358_at	Wdfy1	WD repeat and FYVE domain containing 1
177	6.4e-05	115	22908	17122	134	1421163_a_at	Nfia	nuclear factor I/A
178	6.85e-05	122	1969	3828	51	1460330_at	Anxa3	annexin A3
179	7.12e-05	126	5374	715	75	1448797_at	Elk3	ELK3, member of ETS oncogene family
180	7.3e-05	129	2115	3251	65	1449033_at	Tnfrsf11b	tumor necrosis factor receptor superfamily, member 11b (osteoprotegerin)
181	7.96e-05	14	8474	5758	147	1418001_at	Itm2b	integral membrane protein 2B
182	8.73e-05	153	5374	7533	71	1419414_at	Gng13	guanine nucleotide binding protein (G protein), gamma 13
183	8.87e-05	154	15423	126494	122	1429536_at	Fam83g	family with sequence similarity 83, member G
184	9.02e-05	156	2038	29	7	1422851_at	Hmga2	high mobility group AT-hook 2
185	9.08e-05	156	3499	5267	66	1453596_at	Id2	inhibitor of DNA binding 2
186	9.82e-05	168	4767	3819	125	1450483_at	Gjc2	gap junction protein, gamma 2
187	1002	17	3417	2069	165	1416286_at	Rgs4	regulator of G- protein signaling 4
188	1025	173	23418	28397	82	1426774_at	Parp12	poly (ADP-ribose) polymerase family, member 12
189	1042	175	4424	2456	18	1419423_at	Stab2	stabilin 2
190	1114	186	8151	9948	82	1417487_at	Fosl1	fos-like antigen 1
191	1153	192	33	4741	7	1426622_a_at	Qpct	glutaminyl-peptide cyclotransferase (glutaminyl cyclase)
192	1178	195	1004	1633	61	1417023_a_at	Fabp4	fatty acid binding protein 4, adipocyte
193	1208	199	63891	49639	129	1416250_at	Btg2	B-cell translocation gene 2, anti- proliferative
194	1347	221	2684	2067	13	1421365_at	Fst	follistatin
195	1365	223	6431	11947	54	1419099_x_at	Stom	stomatin
196	1385	225	1703	2919	58	1419362_at	Mrpl35	mitochondrial ribosomal protein L35
197	1471	237	138	1839	75	1423467_at	Ms4a4b	membrane-spanning 4-domains, subfamily A, member 4B
198	1587	255	15868	12082	131	1450044_at	Fzd7	frizzled homolog 7 (Drosophila)
199	1749	279	2867	1522	188	1420455_at	Gcm2	glial cells missing homolog 2 (Drosophila)
200	2233	355	123303	9665	128	1450900_at	Smek2	SMEK homolog 2, suppressor of mek1 (Dictyostelium)
201	2256	357	5968	7316	82	1451447_at	Cuedc1	CUE domain containing 1
202	2381	375	78358	65609	119	1420655_at	Pnpla3	patatin-like phospholipase domain containing 3
203	2658	416	3381	2045	165	1453748_a_at	Kif23	kinesin family member 23
204	2992	466	19901	23215	86	1418174_at	Dbp	D site albumin promoter binding protein
205	3492	54	2149	2903	74	1418392_a_at	Gbp3	guanylate binding protein 3
206	3499	54	47375	40604	117	1418855_at	Lce1l	late cornified envelope 1L
207	3673	564	12626	10382	122	1419555_at	Elf5	E74-like factor 5
208	4649	71	1795	3091	58	1428115_a_at	Rab2b	RAB2B, member RAS oncogene family
209	4665	71	23492	26963	87	1417150_at	Slc6a4	solute carrier family 6 (neurotransmitter transporter, serotonin), member 4
210	4736	717	5207	3567	146	1449813_at	Zfp30	zinc finger protein 30
211	4885	736	3045	4859	63	1417413_at	Cuzd1	CUB and zona pellucida-like domains 1
212	5814	872	18154	15457	117	1419629_at	Mesp2	mesoderm posterior 2
213	5961	89	14664	16711	88	1420728_at	Krt32	keratin 32
214	614	912	27153	22955	118	1416505_at	Nr4a1	nuclear receptor subfamily 4, group A, member 1
215	695	103	7184	5372	134	1460629_at	Trim16	tripartite motif- containing 16
216	7481	11	3946	34567	114	1452016_at	Alox5ap	arachidonate 5- lipoxygenase activating protein
217	9732	143	102604	91373	112	1449475_at	Atp12a	ATPase, H+/K+ transporting, nongastric, alpha polypeptide
218	9946	145	3125	1894	165	1427154_at	Krt2	keratin 2
