# Supplementary material for: T Cell Leukemia/Lymphoma 1A is essential for mouse epidermal keratinocytes proliferation promoted by insulin-like growth factor 1
Source: PLoS One. 2018 Oct 4;13(10):e0204775. doi: 10.1371/journal.pone.0204775 (PMC6171881; doi:10.1371/journal.pone.0204775)
Supplement: S7 Table — 120 out of 442 investigated gene sets passed the 0.005 significance threshold. LS/KS permutation test found 4 significant gene sets. Efron-Tibshirani's maxmean test found 120 significant gene sets (under 200 permutations). Gene sets with at least 80% of either under-expressed or over-expressed genes are highlighted (gray). Class 1: Tcl1-/-; Class 2: WT. (XLSX) [file pone.0204775.s007.xlsx]

## Sheet: Foglio1
	GO category	GO ontology	GO term	Gene symbol	Description	Parametric p-value	Geom mean of intensities in class 1	Geom mean of intensities in class 2	Fold-change
1	GO:0019882	BP	antigen processing and presentation	H2-Ea	histocompatibility 2, class II antigen E alpha	< 1e-07	641.25	11.21	57.19
2		BP	antigen processing and presentation	H2-D1	histocompatibility 2, D region locus 1	< 1e-07	2751.11	57.77	47.62
3		BP	antigen processing and presentation	H2-K1	histocompatibility 2, K1, K region	< 1e-07	496.79	78.88	6.3
4		BP	antigen processing and presentation	H2-Ab1	histocompatibility 2, class II antigen A, beta 1	2.9e-06	563.38	319.75	1.76
5		BP	antigen processing and presentation	Procr	protein C receptor, endothelial	2.45e-05	37.46	115.01	0.33
1	GO:0045103	BP	intermediate filament-based process	Krt6b	keratin 6B	< 1e-07	1088.89	5343.22	0.2
2		BP	intermediate filament-based process	Krt6a	keratin 6A	< 1e-07	940.93	3575.89	0.26
3		BP	intermediate filament-based process	Krt16	keratin 16	< 1e-07	1763.79	5132.32	0.34
4		BP	intermediate filament-based process	Ndel1	nuclear distribution gene E-like homolog 1 (A. nidulans)	1.93e-05	302.18	480.81	0.63
5		BP	intermediate filament-based process	Rgnef	Rho-guanine nucleotide exchange factor	2.39e-05	462.98	328.32	1.41
1	GO:0045104	BP	intermediate filament cytoskeleton organization	Krt6b	keratin 6B	< 1e-07	1088.89	5343.22	0.2
2		BP	intermediate filament cytoskeleton organization	Krt6a	keratin 6A	< 1e-07	940.93	3575.89	0.26
3		BP	intermediate filament cytoskeleton organization	Krt16	keratin 16	< 1e-07	1763.79	5132.32	0.34
4		BP	intermediate filament cytoskeleton organization	Ndel1	nuclear distribution gene E-like homolog 1 (A. nidulans)	1.93e-05	302.18	480.81	0.63
5		BP	intermediate filament cytoskeleton organization	Rgnef	Rho-guanine nucleotide exchange factor	2.39e-05	462.98	328.32	1.41
1	GO:0007154	BP	cell communication	Fos	FBJ osteosarcoma oncogene	< 1e-07	2482.37	294.09	8.44
2		BP	cell communication	Epgn	epithelial mitogen	< 1e-07	155.48	559.13	0.28
3		BP	cell communication	Snx6	sorting nexin 6	< 1e-07	25.78	120.33	0.21
4		BP	cell communication	Ereg	epiregulin	< 1e-07	1134.17	2542.21	0.45
5		BP	cell communication	Gjb6	gap junction protein, beta 6	3e-07	136.68	278.51	0.49
6		BP	cell communication	Gjb2	gap junction protein, beta 2	3e-07	395.94	821.1	0.48
7		BP	cell communication	Fosl1	fos-like antigen 1	8e-07	81.51	143.14	0.57
8		BP	cell communication	Gjc2	gap junction protein, gamma 2	1.1e-06	47.67	23.91	1.99
9		BP	cell communication	Tnc	tenascin C	1.5e-06	70.58	192.16	0.37
10		BP	cell communication	Lpar3	lysophosphatidic acid receptor 3	3.3e-06	93.7	53.57	1.75
11		BP	cell communication	Dmpk	dystrophia myotonica-protein kinase	6.3e-06	167.79	93.04	1.8
12		BP	cell communication	Wnt2	wingless-related MMTV integration site 2	9.6e-06	56.26	18.45	3.05
13		BP	cell communication	Card10	caspase recruitment domain family, member 10	1.9e-05	874.61	1293.98	0.68
14		BP	cell communication	Rgnef	Rho-guanine nucleotide exchange factor	2.39e-05	462.98	328.32	1.41
15		BP	cell communication	Rgs4	regulator of G-protein signaling 4	3.91e-05	34.17	14.61	2.34
16		BP	cell communication	Pmp22	peripheral myelin protein 22	0.0001203	120.06	182.21	0.66
17		BP	cell communication	Rgs18	regulator of G-protein signaling 18	0.0002964	68.73	40.25	1.71
18		BP	cell communication	Ephb2	Eph receptor B2	0.0003374	54.42	30.21	1.8
1	GO:0009913	BP	epidermal cell differentiation	Krt6b	keratin 6B	< 1e-07	1088.89	5343.22	0.2
2		BP	epidermal cell differentiation	Krt6a	keratin 6A	< 1e-07	940.93	3575.89	0.26
3		BP	epidermal cell differentiation	Sprr1b	small proline-rich protein 1B	< 1e-07	1146.51	3434.42	0.33
4		BP	epidermal cell differentiation	Sprr1a	small proline-rich protein 1A	4e-07	2674.13	4973.96	0.54
5		BP	epidermal cell differentiation	Sprr2h	small proline-rich protein 2H	3.3e-05	903.71	1293.73	0.7
6		BP	epidermal cell differentiation	Sprr2i	small proline-rich protein 2I	8.71e-05	49.62	85.47	0.58
7		BP	epidermal cell differentiation	Sprr2f	small proline-rich protein 2F	0.0001697	22.53	40.62	0.55
1	GO:0030216	BP	keratinocyte differentiation	Krt6b	keratin 6B	< 1e-07	1088.89	5343.22	0.2
2		BP	keratinocyte differentiation	Krt6a	keratin 6A	< 1e-07	940.93	3575.89	0.26
3		BP	keratinocyte differentiation	Sprr1b	small proline-rich protein 1B	< 1e-07	1146.51	3434.42	0.33
4		BP	keratinocyte differentiation	Sprr1a	small proline-rich protein 1A	4e-07	2674.13	4973.96	0.54
5		BP	keratinocyte differentiation	Sprr2h	small proline-rich protein 2H	3.3e-05	903.71	1293.73	0.7
6		BP	keratinocyte differentiation	Sprr2i	small proline-rich protein 2I	8.71e-05	49.62	85.47	0.58
7		BP	keratinocyte differentiation	Sprr2f	small proline-rich protein 2F	0.0001697	22.53	40.62	0.55
1	GO:0043234	CC	protein complex	H2-Ea	histocompatibility 2, class II antigen E alpha	< 1e-07	641.25	11.21	57.19
2		CC	protein complex	H2-D1	histocompatibility 2, D region locus 1	< 1e-07	2751.11	57.77	47.62
3		CC	protein complex	Fos	FBJ osteosarcoma oncogene	< 1e-07	2482.37	294.09	8.44
4		CC	protein complex	Krt6b	keratin 6B	< 1e-07	1088.89	5343.22	0.2
5		CC	protein complex	Krt6a	keratin 6A	< 1e-07	940.93	3575.89	0.26
6		CC	protein complex	H2-K1	histocompatibility 2, K1, K region	< 1e-07	496.79	78.88	6.3
7		CC	protein complex	Krt16	keratin 16	< 1e-07	1763.79	5132.32	0.34
8		CC	protein complex	Gjb6	gap junction protein, beta 6	3e-07	136.68	278.51	0.49
9		CC	protein complex	Gjb2	gap junction protein, beta 2	3e-07	395.94	821.1	0.48
10		CC	protein complex	Aqp3	aquaporin 3	1e-06	283.7	718.31	0.39
11		CC	protein complex	Camk1	calcium/calmodulin-dependent protein kinase I	1.1e-06	122.1	67.4	1.81
12		CC	protein complex	Gjc2	gap junction protein, gamma 2	1.1e-06	47.67	23.91	1.99
13		CC	protein complex	Fermt3	fermitin family homolog 3 (Drosophila)	1.8e-06	80.9	41.87	1.93
14		CC	protein complex	Krt32	keratin 32	2.1e-06	146.64	82.46	1.78
15		CC	protein complex	H2-Ab1	histocompatibility 2, class II antigen A, beta 1	2.9e-06	563.38	319.75	1.76
16		CC	protein complex	Rec8	REC8 homolog (yeast)	4.7e-06	57.34	164.17	0.35
17		CC	protein complex	Atp6v0e2	ATPase, H+ transporting, lysosomal V0 subunit E2	5.2e-06	114.34	46.41	2.46
18		CC	protein complex	Ndel1	nuclear distribution gene E-like homolog 1 (A. nidulans)	1.93e-05	302.18	480.81	0.63
19		CC	protein complex	Nrip1	nuclear receptor interacting protein 1	5.37e-05	216.19	423.82	0.51
20		CC	protein complex	Gng13	guanine nucleotide binding protein (G protein), gamma 13	0.0003925	53.74	39.32	1.37
21		CC	protein complex	Cenpe	centromere protein E	0.0006051	32.45	57.93	0.56
22		CC	protein complex	Atf3	activating transcription factor 3	0.0011063	195.16	72.06	2.71
23		CC	protein complex	Krt2	keratin 2	0.0013839	31.25	15.45	2.02
24		CC	protein complex	Tubb6	tubulin, beta 6	0.0014844	92.98	118.73	0.78
25		CC	protein complex	Kif23	kinesin family member 23	0.0023273	33.81	41.25	0.82
26		CC	protein complex	Ang	angiogenin, ribonuclease, RNase A family, 5	0.0208049	90.36	103.58	0.87
27		CC	protein complex	Krt14	keratin 14	0.0628279	295.65	327.13	0.9
1	GO:0043062	BP	extracellular structure organization	Postn	periostin, osteoblast specific factor	2e-07	2463.15	5121.56	0.48
2		BP	extracellular structure organization	Abi3bp	ABI gene family, member 3 (NESH) binding protein	2e-07	58.66	22.7	2.58
3		BP	extracellular structure organization	Tnfrsf11b	tumor necrosis factor receptor superfamily, member 11b (osteoprotegerin)	3e-07	21.15	72.27	0.29
4		BP	extracellular structure organization	Tnc	tenascin C	1.5e-06	70.58	192.16	0.37
5		BP	extracellular structure organization	Fbln1	fibulin 1	1.6e-06	106.47	186.26	0.57
6		BP	extracellular structure organization	Cyr61	cysteine rich protein 61	4.1e-06	154.72	70.06	2.21
1	GO:0030198	BP	extracellular matrix organization	Postn	periostin, osteoblast specific factor	2e-07	2463.15	5121.56	0.48
2		BP	extracellular matrix organization	Abi3bp	ABI gene family, member 3 (NESH) binding protein	2e-07	58.66	22.7	2.58
3		BP	extracellular matrix organization	Tnfrsf11b	tumor necrosis factor receptor superfamily, member 11b (osteoprotegerin)	3e-07	21.15	72.27	0.29
4		BP	extracellular matrix organization	Fbln1	fibulin 1	1.6e-06	106.47	186.26	0.57
5		BP	extracellular matrix organization	Cyr61	cysteine rich protein 61	4.1e-06	154.72	70.06	2.21
1	GO:0030855	BP	epithelial cell differentiation	Krt6b	keratin 6B	< 1e-07	1088.89	5343.22	0.2
2		BP	epithelial cell differentiation	Krt6a	keratin 6A	< 1e-07	940.93	3575.89	0.26
3		BP	epithelial cell differentiation	Sprr1b	small proline-rich protein 1B	< 1e-07	1146.51	3434.42	0.33
4		BP	epithelial cell differentiation	Sprr1a	small proline-rich protein 1A	4e-07	2674.13	4973.96	0.54
5		BP	epithelial cell differentiation	Sprr2h	small proline-rich protein 2H	3.3e-05	903.71	1293.73	0.7
6		BP	epithelial cell differentiation	Elf5	E74-like factor 5	6.77e-05	126.26	175.35	0.72
7		BP	epithelial cell differentiation	Sprr2i	small proline-rich protein 2I	8.71e-05	49.62	85.47	0.58
8		BP	epithelial cell differentiation	Sprr2f	small proline-rich protein 2F	0.0001697	22.53	40.62	0.55
1	GO:0009897	CC	external side of plasma membrane	H2-Ea	histocompatibility 2, class II antigen E alpha	< 1e-07	641.25	11.21	57.19
2		CC	external side of plasma membrane	H2-D1	histocompatibility 2, D region locus 1	< 1e-07	2751.11	57.77	47.62
3		CC	external side of plasma membrane	H2-K1	histocompatibility 2, K1, K region	< 1e-07	496.79	78.88	6.3
4		CC	external side of plasma membrane	H2-Ab1	histocompatibility 2, class II antigen A, beta 1	2.9e-06	563.38	319.75	1.76
5		CC	external side of plasma membrane	Clec2d	C-type lectin domain family 2, member d	0.03575	61.71	75.51	0.82
1	GO:0048584	BP	positive regulation of response to stimulus	H2-Ea	histocompatibility 2, class II antigen E alpha	< 1e-07	641.25	11.21	57.19
2		BP	positive regulation of response to stimulus	H2-K1	histocompatibility 2, K1, K region	< 1e-07	496.79	78.88	6.3
3		BP	positive regulation of response to stimulus	Ereg	epiregulin	< 1e-07	1134.17	2542.21	0.45
4		BP	positive regulation of response to stimulus	Cxcl12	chemokine (C-X-C motif) ligand 12	6e-07	89.92	43.22	2.08
5		BP	positive regulation of response to stimulus	Fabp4	fatty acid binding protein 4, adipocyte	0.0980467	10.04	10.86	0.92
1	GO:0040011	BP	locomotion	Cap1	CAP, adenylate cyclase-associated protein 1 (yeast)	< 1e-07	464.38	61.37	7.57
2		BP	locomotion	Cxcl10	chemokine (C-X-C motif) ligand 10	< 1e-07	112.95	41.22	2.74
3		BP	locomotion	S100a8	S100 calcium binding protein A8 (calgranulin A)	5e-07	53.32	133.56	0.4
4		BP	locomotion	Cxcl12	chemokine (C-X-C motif) ligand 12	6e-07	89.92	43.22	2.08
5		BP	locomotion	Mesp2	mesoderm posterior 2	3.8e-06	181.54	106.28	1.71
6		BP	locomotion	Ccl22	chemokine (C-C motif) ligand 22	3.9e-06	107.34	203.79	0.53
7		BP	locomotion	Cyr61	cysteine rich protein 61	4.1e-06	154.72	70.06	2.21
8		BP	locomotion	Ndel1	nuclear distribution gene E-like homolog 1 (A. nidulans)	1.93e-05	302.18	480.81	0.63
9		BP	locomotion	S100a9	S100 calcium binding protein A9 (calgranulin B)	3.14e-05	90.15	143.45	0.63
10		BP	locomotion	Ctgf	connective tissue growth factor	5.79e-05	30.4	15.84	1.92
11		BP	locomotion	Ear2	eosinophil-associated, ribonuclease A family, member 2	8.61e-05	210.96	115.59	1.83
12		BP	locomotion	Pdpn	podoplanin	0.0002764	84.65	138.85	0.61
1	GO:0009605	BP	response to external stimulus	Fos	FBJ osteosarcoma oncogene	< 1e-07	2482.37	294.09	8.44
2		BP	response to external stimulus	Cxcl10	chemokine (C-X-C motif) ligand 10	< 1e-07	112.95	41.22	2.74
3		BP	response to external stimulus	S100a8	S100 calcium binding protein A8 (calgranulin A)	5e-07	53.32	133.56	0.4
4		BP	response to external stimulus	Cxcl12	chemokine (C-X-C motif) ligand 12	6e-07	89.92	43.22	2.08
5		BP	response to external stimulus	Fosl1	fos-like antigen 1	8e-07	81.51	143.14	0.57
6		BP	response to external stimulus	Adh1	alcohol dehydrogenase 1 (class I)	8e-07	450.06	264.81	1.7
7		BP	response to external stimulus	Fermt3	fermitin family homolog 3 (Drosophila)	1.8e-06	80.9	41.87	1.93
8		BP	response to external stimulus	Cxcl9	chemokine (C-X-C motif) ligand 9	3.6e-06	89.26	24.54	3.64
9		BP	response to external stimulus	Ccl22	chemokine (C-C motif) ligand 22	3.9e-06	107.34	203.79	0.53
10		BP	response to external stimulus	Cyr61	cysteine rich protein 61	4.1e-06	154.72	70.06	2.21
11		BP	response to external stimulus	Rbp1	retinol binding protein 1, cellular	6e-06	291.66	188.59	1.55
12		BP	response to external stimulus	Thbd	thrombomodulin	1.7e-05	48.37	119.69	0.4
13		BP	response to external stimulus	Procr	protein C receptor, endothelial	2.45e-05	37.46	115.01	0.33
14		BP	response to external stimulus	Scgb1a1	secretoglobin, family 1A, member 1 (uteroglobin)	2.81e-05	123.05	61.21	2.01
15		BP	response to external stimulus	S100a9	S100 calcium binding protein A9 (calgranulin B)	3.14e-05	90.15	143.45	0.63
16		BP	response to external stimulus	Elk3	ELK3, member of ETS oncogene family	8.14e-05	53.74	34.88	1.54
17		BP	response to external stimulus	Ear2	eosinophil-associated, ribonuclease A family, member 2	8.61e-05	210.96	115.59	1.83
18		BP	response to external stimulus	Fabp4	fatty acid binding protein 4, adipocyte	0.0980467	10.04	10.86	0.92
1	GO:0006935	BP	chemotaxis	Cxcl10	chemokine (C-X-C motif) ligand 10	< 1e-07	112.95	41.22	2.74
2		BP	chemotaxis	S100a8	S100 calcium binding protein A8 (calgranulin A)	5e-07	53.32	133.56	0.4
3		BP	chemotaxis	Cxcl12	chemokine (C-X-C motif) ligand 12	6e-07	89.92	43.22	2.08
4		BP	chemotaxis	Ccl22	chemokine (C-C motif) ligand 22	3.9e-06	107.34	203.79	0.53
5		BP	chemotaxis	Cyr61	cysteine rich protein 61	4.1e-06	154.72	70.06	2.21
6		BP	chemotaxis	S100a9	S100 calcium binding protein A9 (calgranulin B)	3.14e-05	90.15	143.45	0.63
7		BP	chemotaxis	Ear2	eosinophil-associated, ribonuclease A family, member 2	8.61e-05	210.96	115.59	1.83
1	GO:0042330	BP	taxis	Cxcl10	chemokine (C-X-C motif) ligand 10	< 1e-07	112.95	41.22	2.74
2		BP	taxis	S100a8	S100 calcium binding protein A8 (calgranulin A)	5e-07	53.32	133.56	0.4
3		BP	taxis	Cxcl12	chemokine (C-X-C motif) ligand 12	6e-07	89.92	43.22	2.08
4		BP	taxis	Ccl22	chemokine (C-C motif) ligand 22	3.9e-06	107.34	203.79	0.53
5		BP	taxis	Cyr61	cysteine rich protein 61	4.1e-06	154.72	70.06	2.21
6		BP	taxis	S100a9	S100 calcium binding protein A9 (calgranulin B)	3.14e-05	90.15	143.45	0.63
7		BP	taxis	Ear2	eosinophil-associated, ribonuclease A family, member 2	8.61e-05	210.96	115.59	1.83
1	GO:0023052	BP	signaling	Fos	FBJ osteosarcoma oncogene	< 1e-07	2482.37	294.09	8.44
2		BP	signaling	Epgn	epithelial mitogen	< 1e-07	155.48	559.13	0.28
3		BP	signaling	Snx6	sorting nexin 6	< 1e-07	25.78	120.33	0.21
4		BP	signaling	Ereg	epiregulin	< 1e-07	1134.17	2542.21	0.45
5		BP	signaling	5430435G22Rik	RIKEN cDNA 5430435G22 gene	1e-07	437.23	1057.45	0.41
6		BP	signaling	Per3	period homolog 3 (Drosophila)	1e-07	205.25	90.63	2.26
7		BP	signaling	Gjb6	gap junction protein, beta 6	3e-07	136.68	278.51	0.49
8		BP	signaling	Tnfrsf11b	tumor necrosis factor receptor superfamily, member 11b (osteoprotegerin)	3e-07	21.15	72.27	0.29
9		BP	signaling	Gjb2	gap junction protein, beta 2	3e-07	395.94	821.1	0.48
10		BP	signaling	Rab27b	RAB27b, member RAS oncogene family	6e-07	124.5	270.88	0.46
11		BP	signaling	Fosl1	fos-like antigen 1	8e-07	81.51	143.14	0.57
12		BP	signaling	Lrrk2	leucine-rich repeat kinase 2	9e-07	63.19	29.7	2.13
13		BP	signaling	Avpr1a	arginine vasopressin receptor 1A	1.1e-06	42.84	24.2	1.77
14		BP	signaling	Camk1	calcium/calmodulin-dependent protein kinase I	1.1e-06	122.1	67.4	1.81
15		BP	signaling	Gjc2	gap junction protein, gamma 2	1.1e-06	47.67	23.91	1.99
16		BP	signaling	Tnc	tenascin C	1.5e-06	70.58	192.16	0.37
17		BP	signaling	Nkd2	naked cuticle 2 homolog (Drosophila)	1.8e-06	117.13	59.24	1.98
18		BP	signaling	Depdc6	DEP domain containing 6	2e-06	111.23	324.95	0.34
19		BP	signaling	Rab31	RAB31, member RAS oncogene family	2.1e-06	261.24	443.85	0.59
20		BP	signaling	Iigp1	interferon inducible GTPase 1	2.4e-06	108.11	24.55	4.4
21		BP	signaling	Ddr2	discoidin domain receptor family, member 2	2.7e-06	299.91	569.64	0.53
22		BP	signaling	Irak4	interleukin-1 receptor-associated kinase 4	3.2e-06	12.76	21.92	0.58
23		BP	signaling	Lpar3	lysophosphatidic acid receptor 3	3.3e-06	93.7	53.57	1.75
24		BP	signaling	Mesp2	mesoderm posterior 2	3.8e-06	181.54	106.28	1.71
25		BP	signaling	Odz3	odd Oz/ten-m homolog 3 (Drosophila)	6.3e-06	45.05	85.25	0.53
26		BP	signaling	Dmpk	dystrophia myotonica-protein kinase	6.3e-06	167.79	93.04	1.8
27		BP	signaling	Arl8b	ADP-ribosylation factor-like 8B	7.3e-06	225.14	507.69	0.44
28		BP	signaling	Wnt2	wingless-related MMTV integration site 2	9.6e-06	56.26	18.45	3.05
29		BP	signaling	Depdc1a	DEP domain containing 1a	1.24e-05	16.95	26.74	0.63
30		BP	signaling	Cxcr6	chemokine (C-X-C motif) receptor 6	1.42e-05	27.26	18.41	1.48
31		BP	signaling	Stat1	signal transducer and activator of transcription 1	1.47e-05	589.81	394.42	1.5
32		BP	signaling	Arhgap24	Rho GTPase activating protein 24	1.72e-05	694.3	475.23	1.46
33		BP	signaling	Card10	caspase recruitment domain family, member 10	1.9e-05	874.61	1293.98	0.68
34		BP	signaling	Rgnef	Rho-guanine nucleotide exchange factor	2.39e-05	462.98	328.32	1.41
35		BP	signaling	Fst	follistatin	2.58e-05	268.4	151.03	1.78
36		BP	signaling	Fzd7	frizzled homolog 7 (Drosophila)	3.31e-05	158.68	85.96	1.85
37		BP	signaling	Rab6b	RAB6B, member RAS oncogene family	3.36e-05	25.26	59.78	0.42
38		BP	signaling	Rgs4	regulator of G-protein signaling 4	3.91e-05	34.17	14.61	2.34
39		BP	signaling	Ctgf	connective tissue growth factor	5.79e-05	30.4	15.84	1.92
40		BP	signaling	Ffar2	free fatty acid receptor 2	6.27e-05	103.64	52.77	1.96
41		BP	signaling	Pmp22	peripheral myelin protein 22	0.0001203	120.06	182.21	0.66
42		BP	signaling	Pdpn	podoplanin	0.0002764	84.65	138.85	0.61
43		BP	signaling	Rgs18	regulator of G-protein signaling 18	0.0002964	68.73	40.25	1.71
44		BP	signaling	Ephb2	Eph receptor B2	0.0003374	54.42	30.21	1.8
45		BP	signaling	Stxbp4	syntaxin binding protein 4	0.0003868	50.84	31.93	1.59
46		BP	signaling	Gng13	guanine nucleotide binding protein (G protein), gamma 13	0.0003925	53.74	39.32	1.37
47		BP	signaling	Rab4a	RAB4A, member RAS oncogene family	0.0009392	48.24	38.82	1.24
48		BP	signaling	Kcnh1	potassium voltage-gated channel, subfamily H (eag-related), member 1	0.0379672	63.68	56.96	1.12
49		BP	signaling	Ltbp1	latent transforming growth factor beta binding protein 1	0.0455287	17.5	21.22	0.82
50		BP	signaling	Emr4	EGF-like module containing, mucin-like, hormone receptor-like sequence 4	0.0476555	19.3	15.07	1.28
51		BP	signaling	Gpsm1	G-protein signalling modulator 1 (AGS3-like, C. elegans)	0.047676	136.67	126.34	1.08
52		BP	signaling	Rab2b	RAB2B, member RAS oncogene family	0.791454	17.95	18.59	0.97
1	GO:0042221	BP	response to chemical stimulus	Fos	FBJ osteosarcoma oncogene	< 1e-07	2482.37	294.09	8.44
2		BP	response to chemical stimulus	Mt4	metallothionein 4	< 1e-07	3101.36	1179.31	2.63
3		BP	response to chemical stimulus	Cxcl10	chemokine (C-X-C motif) ligand 10	< 1e-07	112.95	41.22	2.74
4		BP	response to chemical stimulus	Egr1	early growth response 1	2e-07	2821.17	1401.3	2.01
5		BP	response to chemical stimulus	S100a8	S100 calcium binding protein A8 (calgranulin A)	5e-07	53.32	133.56	0.4
6		BP	response to chemical stimulus	Cxcl12	chemokine (C-X-C motif) ligand 12	6e-07	89.92	43.22	2.08
7		BP	response to chemical stimulus	Adh1	alcohol dehydrogenase 1 (class I)	8e-07	450.06	264.81	1.7
8		BP	response to chemical stimulus	Casp1	caspase 1	3.7e-06	357.28	218.62	1.63
9		BP	response to chemical stimulus	Serpina3g	serine (or cysteine) peptidase inhibitor, clade A, member 3G	3.8e-06	240.42	117.27	2.05
10		BP	response to chemical stimulus	Ccl22	chemokine (C-C motif) ligand 22	3.9e-06	107.34	203.79	0.53
11		BP	response to chemical stimulus	Cyr61	cysteine rich protein 61	4.1e-06	154.72	70.06	2.21
12		BP	response to chemical stimulus	Rbp1	retinol binding protein 1, cellular	6e-06	291.66	188.59	1.55
13		BP	response to chemical stimulus	Stat1	signal transducer and activator of transcription 1	1.47e-05	589.81	394.42	1.5
14		BP	response to chemical stimulus	S100a9	S100 calcium binding protein A9 (calgranulin B)	3.14e-05	90.15	143.45	0.63
15		BP	response to chemical stimulus	Ear2	eosinophil-associated, ribonuclease A family, member 2	8.61e-05	210.96	115.59	1.83
16		BP	response to chemical stimulus	Sprr2f	small proline-rich protein 2F	0.0001697	22.53	40.62	0.55
17		BP	response to chemical stimulus	Areg	amphiregulin	0.0002793	48.35	69.73	0.69
18		BP	response to chemical stimulus	Stxbp4	syntaxin binding protein 4	0.0003868	50.84	31.93	1.59
19		BP	response to chemical stimulus	Abca1	ATP-binding cassette, sub-family A (ABC1), member 1	0.0006526	36.23	23.68	1.53
20		BP	response to chemical stimulus	Id2	inhibitor of DNA binding 2	0.7556613	34.99	35.73	0.98
1	GO:0005882	CC	intermediate filament	Krt6b	keratin 6B	< 1e-07	1088.89	5343.22	0.2
2		CC	intermediate filament	Krt6a	keratin 6A	< 1e-07	940.93	3575.89	0.26
3		CC	intermediate filament	Krt16	keratin 16	< 1e-07	1763.79	5132.32	0.34
4		CC	intermediate filament	Krt32	keratin 32	2.1e-06	146.64	82.46	1.78
5		CC	intermediate filament	Krt2	keratin 2	0.0013839	31.25	15.45	2.02
6		CC	intermediate filament	Krt14	keratin 14	0.0628279	295.65	327.13	0.9
1	GO:0033674	BP	positive regulation of kinase activity	Epgn	epithelial mitogen	< 1e-07	155.48	559.13	0.28
2		BP	positive regulation of kinase activity	Ereg	epiregulin	< 1e-07	1134.17	2542.21	0.45
3		BP	positive regulation of kinase activity	Lpar3	lysophosphatidic acid receptor 3	3.3e-06	93.7	53.57	1.75
4		BP	positive regulation of kinase activity	Card10	caspase recruitment domain family, member 10	1.9e-05	874.61	1293.98	0.68
5		BP	positive regulation of kinase activity	Cenpe	centromere protein E	0.0006051	32.45	57.93	0.56
1	GO:0045860	BP	positive regulation of protein kinase activity	Epgn	epithelial mitogen	< 1e-07	155.48	559.13	0.28
2		BP	positive regulation of protein kinase activity	Ereg	epiregulin	< 1e-07	1134.17	2542.21	0.45
3		BP	positive regulation of protein kinase activity	Lpar3	lysophosphatidic acid receptor 3	3.3e-06	93.7	53.57	1.75
4		BP	positive regulation of protein kinase activity	Card10	caspase recruitment domain family, member 10	1.9e-05	874.61	1293.98	0.68
5		BP	positive regulation of protein kinase activity	Cenpe	centromere protein E	0.0006051	32.45	57.93	0.56
1	GO:0051347	BP	positive regulation of transferase activity	Epgn	epithelial mitogen	< 1e-07	155.48	559.13	0.28
2		BP	positive regulation of transferase activity	Ereg	epiregulin	< 1e-07	1134.17	2542.21	0.45
3		BP	positive regulation of transferase activity	Lpar3	lysophosphatidic acid receptor 3	3.3e-06	93.7	53.57	1.75
4		BP	positive regulation of transferase activity	Card10	caspase recruitment domain family, member 10	1.9e-05	874.61	1293.98	0.68
5		BP	positive regulation of transferase activity	Cenpe	centromere protein E	0.0006051	32.45	57.93	0.56
1	GO:0060429	BP	epithelium development	Krt6b	keratin 6B	< 1e-07	1088.89	5343.22	0.2
2		BP	epithelium development	Krt6a	keratin 6A	< 1e-07	940.93	3575.89	0.26
3		BP	epithelium development	Sprr1b	small proline-rich protein 1B	< 1e-07	1146.51	3434.42	0.33
4		BP	epithelium development	Sprr1a	small proline-rich protein 1A	4e-07	2674.13	4973.96	0.54
5		BP	epithelium development	Tnc	tenascin C	1.5e-06	70.58	192.16	0.37
6		BP	epithelium development	Wnt2	wingless-related MMTV integration site 2	9.6e-06	56.26	18.45	3.05
7		BP	epithelium development	Sprr2h	small proline-rich protein 2H	3.3e-05	903.71	1293.73	0.7
8		BP	epithelium development	Elf5	E74-like factor 5	6.77e-05	126.26	175.35	0.72
9		BP	epithelium development	Sprr2i	small proline-rich protein 2I	8.71e-05	49.62	85.47	0.58
10		BP	epithelium development	Sprr2f	small proline-rich protein 2F	0.0001697	22.53	40.62	0.55
11		BP	epithelium development	Areg	amphiregulin	0.0002793	48.35	69.73	0.69
12		BP	epithelium development	Enah	enabled homolog (Drosophila)	0.0071398	53.84	66.41	0.81
1	GO:0045111	CC	intermediate filament cytoskeleton	Krt6b	keratin 6B	< 1e-07	1088.89	5343.22	0.2
2		CC	intermediate filament cytoskeleton	Krt6a	keratin 6A	< 1e-07	940.93	3575.89	0.26
3		CC	intermediate filament cytoskeleton	Krt16	keratin 16	< 1e-07	1763.79	5132.32	0.34
4		CC	intermediate filament cytoskeleton	Krt32	keratin 32	2.1e-06	146.64	82.46	1.78
5		CC	intermediate filament cytoskeleton	Ndel1	nuclear distribution gene E-like homolog 1 (A. nidulans)	1.93e-05	302.18	480.81	0.63
6		CC	intermediate filament cytoskeleton	Krt2	keratin 2	0.0013839	31.25	15.45	2.02
7		CC	intermediate filament cytoskeleton	Krt14	keratin 14	0.0628279	295.65	327.13	0.9
1	GO:0009891	BP	positive regulation of biosynthetic process	Fos	FBJ osteosarcoma oncogene	< 1e-07	2482.37	294.09	8.44
2		BP	positive regulation of biosynthetic process	Ereg	epiregulin	< 1e-07	1134.17	2542.21	0.45
3		BP	positive regulation of biosynthetic process	Egr1	early growth response 1	2e-07	2821.17	1401.3	2.01
4		BP	positive regulation of biosynthetic process	Mesp2	mesoderm posterior 2	3.8e-06	181.54	106.28	1.71
5		BP	positive regulation of biosynthetic process	Nfia	nuclear factor I/A	5.4e-06	229.08	72.68	3.15
6		BP	positive regulation of biosynthetic process	Nr4a1	nuclear receptor subfamily 4, group A, member 1	2.57e-05	271.53	140.43	1.93
7		BP	positive regulation of biosynthetic process	Hnrnpab	heterogeneous nuclear ribonucleoprotein A/B	0.0630615	6252.65	8218.45	0.76
1	GO:0009893	BP	positive regulation of metabolic process	Fos	FBJ osteosarcoma oncogene	< 1e-07	2482.37	294.09	8.44
2		BP	positive regulation of metabolic process	Ereg	epiregulin	< 1e-07	1134.17	2542.21	0.45
3		BP	positive regulation of metabolic process	Egr1	early growth response 1	2e-07	2821.17	1401.3	2.01
4		BP	positive regulation of metabolic process	Mesp2	mesoderm posterior 2	3.8e-06	181.54	106.28	1.71
5		BP	positive regulation of metabolic process	Nfia	nuclear factor I/A	5.4e-06	229.08	72.68	3.15
6		BP	positive regulation of metabolic process	Nr4a1	nuclear receptor subfamily 4, group A, member 1	2.57e-05	271.53	140.43	1.93
7		BP	positive regulation of metabolic process	Hnrnpab	heterogeneous nuclear ribonucleoprotein A/B	0.0630615	6252.65	8218.45	0.76
1	GO:0010557	BP	positive regulation of macromolecule biosynthetic process	Fos	FBJ osteosarcoma oncogene	< 1e-07	2482.37	294.09	8.44
2		BP	positive regulation of macromolecule biosynthetic process	Ereg	epiregulin	< 1e-07	1134.17	2542.21	0.45
3		BP	positive regulation of macromolecule biosynthetic process	Egr1	early growth response 1	2e-07	2821.17	1401.3	2.01
4		BP	positive regulation of macromolecule biosynthetic process	Mesp2	mesoderm posterior 2	3.8e-06	181.54	106.28	1.71
5		BP	positive regulation of macromolecule biosynthetic process	Nfia	nuclear factor I/A	5.4e-06	229.08	72.68	3.15
6		BP	positive regulation of macromolecule biosynthetic process	Nr4a1	nuclear receptor subfamily 4, group A, member 1	2.57e-05	271.53	140.43	1.93
7		BP	positive regulation of macromolecule biosynthetic process	Hnrnpab	heterogeneous nuclear ribonucleoprotein A/B	0.0630615	6252.65	8218.45	0.76
1	GO:0010604	BP	positive regulation of macromolecule metabolic process	Fos	FBJ osteosarcoma oncogene	< 1e-07	2482.37	294.09	8.44
2		BP	positive regulation of macromolecule metabolic process	Ereg	epiregulin	< 1e-07	1134.17	2542.21	0.45
3		BP	positive regulation of macromolecule metabolic process	Egr1	early growth response 1	2e-07	2821.17	1401.3	2.01
4		BP	positive regulation of macromolecule metabolic process	Mesp2	mesoderm posterior 2	3.8e-06	181.54	106.28	1.71
5		BP	positive regulation of macromolecule metabolic process	Nfia	nuclear factor I/A	5.4e-06	229.08	72.68	3.15
6		BP	positive regulation of macromolecule metabolic process	Nr4a1	nuclear receptor subfamily 4, group A, member 1	2.57e-05	271.53	140.43	1.93
7		BP	positive regulation of macromolecule metabolic process	Hnrnpab	heterogeneous nuclear ribonucleoprotein A/B	0.0630615	6252.65	8218.45	0.76
1	GO:0031325	BP	positive regulation of cellular metabolic process	Fos	FBJ osteosarcoma oncogene	< 1e-07	2482.37	294.09	8.44
2		BP	positive regulation of cellular metabolic process	Ereg	epiregulin	< 1e-07	1134.17	2542.21	0.45
3		BP	positive regulation of cellular metabolic process	Egr1	early growth response 1	2e-07	2821.17	1401.3	2.01
4		BP	positive regulation of cellular metabolic process	Mesp2	mesoderm posterior 2	3.8e-06	181.54	106.28	1.71
5		BP	positive regulation of cellular metabolic process	Nfia	nuclear factor I/A	5.4e-06	229.08	72.68	3.15
6		BP	positive regulation of cellular metabolic process	Nr4a1	nuclear receptor subfamily 4, group A, member 1	2.57e-05	271.53	140.43	1.93
7		BP	positive regulation of cellular metabolic process	Hnrnpab	heterogeneous nuclear ribonucleoprotein A/B	0.0630615	6252.65	8218.45	0.76
1	GO:0031328	BP	positive regulation of cellular biosynthetic process	Fos	FBJ osteosarcoma oncogene	< 1e-07	2482.37	294.09	8.44
2		BP	positive regulation of cellular biosynthetic process	Ereg	epiregulin	< 1e-07	1134.17	2542.21	0.45
3		BP	positive regulation of cellular biosynthetic process	Egr1	early growth response 1	2e-07	2821.17	1401.3	2.01
4		BP	positive regulation of cellular biosynthetic process	Mesp2	mesoderm posterior 2	3.8e-06	181.54	106.28	1.71
5		BP	positive regulation of cellular biosynthetic process	Nfia	nuclear factor I/A	5.4e-06	229.08	72.68	3.15
6		BP	positive regulation of cellular biosynthetic process	Nr4a1	nuclear receptor subfamily 4, group A, member 1	2.57e-05	271.53	140.43	1.93
7		BP	positive regulation of cellular biosynthetic process	Hnrnpab	heterogeneous nuclear ribonucleoprotein A/B	0.0630615	6252.65	8218.45	0.76
1	GO:0045935	BP	positive regulation of nucleobase, nucleoside, nucleotide and nucleic acid metabolic process	Fos	FBJ osteosarcoma oncogene	< 1e-07	2482.37	294.09	8.44
2		BP	positive regulation of nucleobase, nucleoside, nucleotide and nucleic acid metabolic process	Ereg	epiregulin	< 1e-07	1134.17	2542.21	0.45
3		BP	positive regulation of nucleobase, nucleoside, nucleotide and nucleic acid metabolic process	Egr1	early growth response 1	2e-07	2821.17	1401.3	2.01
4		BP	positive regulation of nucleobase, nucleoside, nucleotide and nucleic acid metabolic process	Mesp2	mesoderm posterior 2	3.8e-06	181.54	106.28	1.71
5		BP	positive regulation of nucleobase, nucleoside, nucleotide and nucleic acid metabolic process	Nfia	nuclear factor I/A	5.4e-06	229.08	72.68	3.15
6		BP	positive regulation of nucleobase, nucleoside, nucleotide and nucleic acid metabolic process	Nr4a1	nuclear receptor subfamily 4, group A, member 1	2.57e-05	271.53	140.43	1.93
7		BP	positive regulation of nucleobase, nucleoside, nucleotide and nucleic acid metabolic process	Hnrnpab	heterogeneous nuclear ribonucleoprotein A/B	0.0630615	6252.65	8218.45	0.76
1	GO:0051173	BP	positive regulation of nitrogen compound metabolic process	Fos	FBJ osteosarcoma oncogene	< 1e-07	2482.37	294.09	8.44
2		BP	positive regulation of nitrogen compound metabolic process	Ereg	epiregulin	< 1e-07	1134.17	2542.21	0.45
3		BP	positive regulation of nitrogen compound metabolic process	Egr1	early growth response 1	2e-07	2821.17	1401.3	2.01
4		BP	positive regulation of nitrogen compound metabolic process	Mesp2	mesoderm posterior 2	3.8e-06	181.54	106.28	1.71
5		BP	positive regulation of nitrogen compound metabolic process	Nfia	nuclear factor I/A	5.4e-06	229.08	72.68	3.15
6		BP	positive regulation of nitrogen compound metabolic process	Nr4a1	nuclear receptor subfamily 4, group A, member 1	2.57e-05	271.53	140.43	1.93
7		BP	positive regulation of nitrogen compound metabolic process	Hnrnpab	heterogeneous nuclear ribonucleoprotein A/B	0.0630615	6252.65	8218.45	0.76
1	GO:0016021	CC	integral to membrane	H2-Ea	histocompatibility 2, class II antigen E alpha	< 1e-07	641.25	11.21	57.19
2		CC	integral to membrane	H2-D1	histocompatibility 2, D region locus 1	< 1e-07	2751.11	57.77	47.62
3		CC	integral to membrane	Epgn	epithelial mitogen	< 1e-07	155.48	559.13	0.28
4		CC	integral to membrane	Dio2	deiodinase, iodothyronine, type II	< 1e-07	126.58	445.95	0.28
5		CC	integral to membrane	Pnpla3	patatin-like phospholipase domain containing 3	< 1e-07	783.58	185.01	4.24
6		CC	integral to membrane	H2-K1	histocompatibility 2, K1, K region	< 1e-07	496.79	78.88	6.3
7		CC	integral to membrane	Mal2	mal, T-cell differentiation protein 2	< 1e-07	237.04	640.59	0.37
8		CC	integral to membrane	Ereg	epiregulin	< 1e-07	1134.17	2542.21	0.45
9		CC	integral to membrane	Pam	peptidylglycine alpha-amidating monooxygenase	1e-07	112.87	49.64	2.27
10		CC	integral to membrane	Sectm1b	secreted and transmembrane 1B	1e-07	81.88	39.85	2.05
11		CC	integral to membrane	Bnip3	BCL2/adenovirus E1B interacting protein 3	1e-07	1135.62	513.21	2.21
12		CC	integral to membrane	Tmem45b	transmembrane protein 45b	2e-07	84.88	274.98	0.31
13		CC	integral to membrane	Gjb6	gap junction protein, beta 6	3e-07	136.68	278.51	0.49
14		CC	integral to membrane	Ifitm6	interferon induced transmembrane protein 6	3e-07	691.4	372.49	1.86
15		CC	integral to membrane	Gjb2	gap junction protein, beta 2	3e-07	395.94	821.1	0.48
16		CC	integral to membrane	Slc35f5	solute carrier family 35, member F5	5e-07	333.67	606.86	0.55
17		CC	integral to membrane	Tmem2	transmembrane protein 2	5e-07	173.62	349.27	0.5
18		CC	integral to membrane	Clca3	chloride channel calcium activated 3	7e-07	136.41	65.35	2.09
19		CC	integral to membrane	Aqp3	aquaporin 3	1e-06	283.7	718.31	0.39
20		CC	integral to membrane	Avpr1a	arginine vasopressin receptor 1A	1.1e-06	42.84	24.2	1.77
21		CC	integral to membrane	Gjc2	gap junction protein, gamma 2	1.1e-06	47.67	23.91	1.99
22		CC	integral to membrane	Tspan3	tetraspanin 3	1.2e-06	315.17	542.27	0.58
23		CC	integral to membrane	Vamp3	vesicle-associated membrane protein 3	1.3e-06	1177.17	2002.82	0.59
24		CC	integral to membrane	Atp12a	ATPase, H+/K+ transporting, nongastric, alpha polypeptide	1.3e-06	1026.04	622.33	1.65
25		CC	integral to membrane	Alox5ap	arachidonate 5-lipoxygenase activating protein	1.6e-06	394.6	234.1	1.69
26		CC	integral to membrane	Cxadr	coxsackie virus and adenovirus receptor	2.1e-06	785.84	470.1	1.67
27		CC	integral to membrane	Reep1	receptor accessory protein 1	2.2e-06	60.53	14.8	4.09
28		CC	integral to membrane	Ptges	prostaglandin E synthase	2.3e-06	177.56	280.85	0.63
29		CC	integral to membrane	Ms4a4b	membrane-spanning 4-domains, subfamily A, member 4B	2.3e-06	13.8	7.41	1.86
30		CC	integral to membrane	Tmem35	transmembrane protein 35	2.4e-06	161.12	61.67	2.61
31		CC	integral to membrane	Ddr2	discoidin domain receptor family, member 2	2.7e-06	299.91	569.64	0.53
32		CC	integral to membrane	Rtp4	receptor transporter protein 4	2.8e-06	71.75	27.68	2.59
33		CC	integral to membrane	H2-Ab1	histocompatibility 2, class II antigen A, beta 1	2.9e-06	563.38	319.75	1.76
34		CC	integral to membrane	Lpar3	lysophosphatidic acid receptor 3	3.3e-06	93.7	53.57	1.75
35		CC	integral to membrane	Lrig1	leucine-rich repeats and immunoglobulin-like domains 1	3.4e-06	505.86	294.91	1.72
36		CC	integral to membrane	Tspan13	tetraspanin 13	3.6e-06	44.16	20.44	2.16
37		CC	integral to membrane	Atp6v0e2	ATPase, H+ transporting, lysosomal V0 subunit E2	5.2e-06	114.34	46.41	2.46
38		CC	integral to membrane	Odz3	odd Oz/ten-m homolog 3 (Drosophila)	6.3e-06	45.05	85.25	0.53
39		CC	integral to membrane	Slc5a8	solute carrier family 5 (iodide transporter), member 8	7.4e-06	163.9	254.94	0.64
40		CC	integral to membrane	Has3	hyaluronan synthase 3	1e-05	41.23	135.35	0.3
41		CC	integral to membrane	Ptprk	protein tyrosine phosphatase, receptor type, K	1.02e-05	108.31	57.36	1.89
42		CC	integral to membrane	Slc6a4	solute carrier family 6 (neurotransmitter transporter, serotonin), member 4	1.23e-05	234.92	153	1.54
43		CC	integral to membrane	Cxcr6	chemokine (C-X-C motif) receptor 6	1.42e-05	27.26	18.41	1.48
44		CC	integral to membrane	Armcx3	armadillo repeat containing, X-linked 3	1.45e-05	42.23	71.19	0.59
45		CC	integral to membrane	Cyp51	cytochrome P450, family 51	1.46e-05	309.25	454.71	0.68
46		CC	integral to membrane	Thbd	thrombomodulin	1.7e-05	48.37	119.69	0.4
47		CC	integral to membrane	Pmepa1	prostate transmembrane protein, androgen induced 1	1.97e-05	89.89	148.55	0.61
48		CC	integral to membrane	Tm6sf1	transmembrane 6 superfamily member 1	1.98e-05	75.75	50.67	1.49
49		CC	integral to membrane	Slc16a2	solute carrier family 16 (monocarboxylic acid transporters), member 2	2.04e-05	133.84	219.78	0.61
50		CC	integral to membrane	Procr	protein C receptor, endothelial	2.45e-05	37.46	115.01	0.33
51		CC	integral to membrane	Nnt	nicotinamide nucleotide transhydrogenase	2.54e-05	78.8	36.81	2.14
52		CC	integral to membrane	Fzd7	frizzled homolog 7 (Drosophila)	3.31e-05	158.68	85.96	1.85
53		CC	integral to membrane	Degs2	degenerative spermatocyte homolog 2 (Drosophila), lipid desaturase	3.33e-05	134.65	198.43	0.68
54		CC	integral to membrane	Higd1a	HIG1 domain family, member 1A	6.16e-05	510.9	355.15	1.44
55		CC	integral to membrane	Ffar2	free fatty acid receptor 2	6.27e-05	103.64	52.77	1.96
56		CC	integral to membrane	Pmp22	peripheral myelin protein 22	0.0001203	120.06	182.21	0.66
57		CC	integral to membrane	Gpnmb	glycoprotein (transmembrane) nmb	0.0001495	98.64	181.36	0.54
58		CC	integral to membrane	Stbd1	starch binding domain 1	0.0002147	14.88	8.39	1.77
59		CC	integral to membrane	Slc22a21	solute carrier family 22 (organic cation transporter), member 21	0.0002311	22.61	35.94	0.63
60		CC	integral to membrane	Pdpn	podoplanin	0.0002764	84.65	138.85	0.61
61		CC	integral to membrane	Areg	amphiregulin	0.0002793	48.35	69.73	0.69
62		CC	integral to membrane	Ephb2	Eph receptor B2	0.0003374	54.42	30.21	1.8
63		CC	integral to membrane	Cuzd1	CUB and zona pellucida-like domains 1	0.0004249	30.45	61.7	0.49
64		CC	integral to membrane	Stab2	stabilin 2	0.0005026	44.24	24.45	1.81
65		CC	integral to membrane	Abca1	ATP-binding cassette, sub-family A (ABC1), member 1	0.0006526	36.23	23.68	1.53
66		CC	integral to membrane	Dsc2	desmocollin 2	0.0043122	51.56	65.13	0.79
67		CC	integral to membrane	Itm2b	integral membrane protein 2B	0.0059249	84.74	106.67	0.79
68		CC	integral to membrane	Stom	stomatin	0.0082339	64.31	101.3	0.63
69		CC	integral to membrane	Cdhr1	cadherin-related family member 1	0.0196759	18.84	24.66	0.76
70		CC	integral to membrane	Clec2d	C-type lectin domain family 2, member d	0.03575	61.71	75.51	0.82
71		CC	integral to membrane	Kcnh1	potassium voltage-gated channel, subfamily H (eag-related), member 1	0.0379672	63.68	56.96	1.12
72		CC	integral to membrane	Emr4	EGF-like module containing, mucin-like, hormone receptor-like sequence 4	0.0476555	19.3	15.07	1.28
73		CC	integral to membrane	Tmem87a	transmembrane protein 87A	0.3480472	50.31	53.86	0.93
74		CC	integral to membrane	Tnfrsf19	tumor necrosis factor receptor superfamily, member 19	0.636237	188.97	194.68	0.97
75		CC	integral to membrane	Lpgat1	lysophosphatidylglycerol acyltransferase 1	0.7788887	27.35	27.98	0.98
76		CC	integral to membrane	Sdc4	syndecan 4	0.7891611	217.79	214.27	1.02
77		CC	integral to membrane	Ptprg	protein tyrosine phosphatase, receptor type, G	0.8925699	102.08	102.92	0.99
1	GO:0031224	CC	intrinsic to membrane	H2-Ea	histocompatibility 2, class II antigen E alpha	< 1e-07	641.25	11.21	57.19
2		CC	intrinsic to membrane	H2-D1	histocompatibility 2, D region locus 1	< 1e-07	2751.11	57.77	47.62
3		CC	intrinsic to membrane	Epgn	epithelial mitogen	< 1e-07	155.48	559.13	0.28
4		CC	intrinsic to membrane	Dio2	deiodinase, iodothyronine, type II	< 1e-07	126.58	445.95	0.28
5		CC	intrinsic to membrane	Pnpla3	patatin-like phospholipase domain containing 3	< 1e-07	783.58	185.01	4.24
6		CC	intrinsic to membrane	H2-K1	histocompatibility 2, K1, K region	< 1e-07	496.79	78.88	6.3
7		CC	intrinsic to membrane	Mal2	mal, T-cell differentiation protein 2	< 1e-07	237.04	640.59	0.37
8		CC	intrinsic to membrane	Ereg	epiregulin	< 1e-07	1134.17	2542.21	0.45
9		CC	intrinsic to membrane	Pam	peptidylglycine alpha-amidating monooxygenase	1e-07	112.87	49.64	2.27
10		CC	intrinsic to membrane	Sectm1b	secreted and transmembrane 1B	1e-07	81.88	39.85	2.05
11		CC	intrinsic to membrane	Bnip3	BCL2/adenovirus E1B interacting protein 3	1e-07	1135.62	513.21	2.21
12		CC	intrinsic to membrane	Tmem45b	transmembrane protein 45b	2e-07	84.88	274.98	0.31
13		CC	intrinsic to membrane	Gjb6	gap junction protein, beta 6	3e-07	136.68	278.51	0.49
14		CC	intrinsic to membrane	Ifitm6	interferon induced transmembrane protein 6	3e-07	691.4	372.49	1.86
15		CC	intrinsic to membrane	Gjb2	gap junction protein, beta 2	3e-07	395.94	821.1	0.48
16		CC	intrinsic to membrane	Slc35f5	solute carrier family 35, member F5	5e-07	333.67	606.86	0.55
17		CC	intrinsic to membrane	Tmem2	transmembrane protein 2	5e-07	173.62	349.27	0.5
18		CC	intrinsic to membrane	Clca3	chloride channel calcium activated 3	7e-07	136.41	65.35	2.09
19		CC	intrinsic to membrane	Aqp3	aquaporin 3	1e-06	283.7	718.31	0.39
20		CC	intrinsic to membrane	Avpr1a	arginine vasopressin receptor 1A	1.1e-06	42.84	24.2	1.77
21		CC	intrinsic to membrane	Gjc2	gap junction protein, gamma 2	1.1e-06	47.67	23.91	1.99
22		CC	intrinsic to membrane	Tspan3	tetraspanin 3	1.2e-06	315.17	542.27	0.58
23		CC	intrinsic to membrane	Vamp3	vesicle-associated membrane protein 3	1.3e-06	1177.17	2002.82	0.59
24		CC	intrinsic to membrane	Atp12a	ATPase, H+/K+ transporting, nongastric, alpha polypeptide	1.3e-06	1026.04	622.33	1.65
25		CC	intrinsic to membrane	Alox5ap	arachidonate 5-lipoxygenase activating protein	1.6e-06	394.6	234.1	1.69
26		CC	intrinsic to membrane	Cxadr	coxsackie virus and adenovirus receptor	2.1e-06	785.84	470.1	1.67
27		CC	intrinsic to membrane	Reep1	receptor accessory protein 1	2.2e-06	60.53	14.8	4.09
28		CC	intrinsic to membrane	Ptges	prostaglandin E synthase	2.3e-06	177.56	280.85	0.63
29		CC	intrinsic to membrane	Ms4a4b	membrane-spanning 4-domains, subfamily A, member 4B	2.3e-06	13.8	7.41	1.86
30		CC	intrinsic to membrane	Tmem35	transmembrane protein 35	2.4e-06	161.12	61.67	2.61
31		CC	intrinsic to membrane	Ddr2	discoidin domain receptor family, member 2	2.7e-06	299.91	569.64	0.53
32		CC	intrinsic to membrane	Rtp4	receptor transporter protein 4	2.8e-06	71.75	27.68	2.59
33		CC	intrinsic to membrane	H2-Ab1	histocompatibility 2, class II antigen A, beta 1	2.9e-06	563.38	319.75	1.76
34		CC	intrinsic to membrane	Lpar3	lysophosphatidic acid receptor 3	3.3e-06	93.7	53.57	1.75
35		CC	intrinsic to membrane	Lrig1	leucine-rich repeats and immunoglobulin-like domains 1	3.4e-06	505.86	294.91	1.72
36		CC	intrinsic to membrane	Tspan13	tetraspanin 13	3.6e-06	44.16	20.44	2.16
37		CC	intrinsic to membrane	Atp6v0e2	ATPase, H+ transporting, lysosomal V0 subunit E2	5.2e-06	114.34	46.41	2.46
38		CC	intrinsic to membrane	Odz3	odd Oz/ten-m homolog 3 (Drosophila)	6.3e-06	45.05	85.25	0.53
39		CC	intrinsic to membrane	Slc5a8	solute carrier family 5 (iodide transporter), member 8	7.4e-06	163.9	254.94	0.64
40		CC	intrinsic to membrane	Has3	hyaluronan synthase 3	1e-05	41.23	135.35	0.3
41		CC	intrinsic to membrane	Ptprk	protein tyrosine phosphatase, receptor type, K	1.02e-05	108.31	57.36	1.89
42		CC	intrinsic to membrane	Slc6a4	solute carrier family 6 (neurotransmitter transporter, serotonin), member 4	1.23e-05	234.92	153	1.54
43		CC	intrinsic to membrane	Cxcr6	chemokine (C-X-C motif) receptor 6	1.42e-05	27.26	18.41	1.48
44		CC	intrinsic to membrane	Armcx3	armadillo repeat containing, X-linked 3	1.45e-05	42.23	71.19	0.59
45		CC	intrinsic to membrane	Cyp51	cytochrome P450, family 51	1.46e-05	309.25	454.71	0.68
46		CC	intrinsic to membrane	Thbd	thrombomodulin	1.7e-05	48.37	119.69	0.4
47		CC	intrinsic to membrane	Pmepa1	prostate transmembrane protein, androgen induced 1	1.97e-05	89.89	148.55	0.61
48		CC	intrinsic to membrane	Tm6sf1	transmembrane 6 superfamily member 1	1.98e-05	75.75	50.67	1.49
49		CC	intrinsic to membrane	Slc16a2	solute carrier family 16 (monocarboxylic acid transporters), member 2	2.04e-05	133.84	219.78	0.61
50		CC	intrinsic to membrane	Procr	protein C receptor, endothelial	2.45e-05	37.46	115.01	0.33
51		CC	intrinsic to membrane	Nnt	nicotinamide nucleotide transhydrogenase	2.54e-05	78.8	36.81	2.14
52		CC	intrinsic to membrane	Fzd7	frizzled homolog 7 (Drosophila)	3.31e-05	158.68	85.96	1.85
53		CC	intrinsic to membrane	Degs2	degenerative spermatocyte homolog 2 (Drosophila), lipid desaturase	3.33e-05	134.65	198.43	0.68
54		CC	intrinsic to membrane	Higd1a	HIG1 domain family, member 1A	6.16e-05	510.9	355.15	1.44
55		CC	intrinsic to membrane	Ffar2	free fatty acid receptor 2	6.27e-05	103.64	52.77	1.96
56		CC	intrinsic to membrane	Pmp22	peripheral myelin protein 22	0.0001203	120.06	182.21	0.66
57		CC	intrinsic to membrane	Gpnmb	glycoprotein (transmembrane) nmb	0.0001495	98.64	181.36	0.54
58		CC	intrinsic to membrane	Stbd1	starch binding domain 1	0.0002147	14.88	8.39	1.77
59		CC	intrinsic to membrane	Slc22a21	solute carrier family 22 (organic cation transporter), member 21	0.0002311	22.61	35.94	0.63
60		CC	intrinsic to membrane	Pdpn	podoplanin	0.0002764	84.65	138.85	0.61
61		CC	intrinsic to membrane	Areg	amphiregulin	0.0002793	48.35	69.73	0.69
62		CC	intrinsic to membrane	Ephb2	Eph receptor B2	0.0003374	54.42	30.21	1.8
63		CC	intrinsic to membrane	Cuzd1	CUB and zona pellucida-like domains 1	0.0004249	30.45	61.7	0.49
64		CC	intrinsic to membrane	Stab2	stabilin 2	0.0005026	44.24	24.45	1.81
65		CC	intrinsic to membrane	Abca1	ATP-binding cassette, sub-family A (ABC1), member 1	0.0006526	36.23	23.68	1.53
66		CC	intrinsic to membrane	Dsc2	desmocollin 2	0.0043122	51.56	65.13	0.79
67		CC	intrinsic to membrane	Itm2b	integral membrane protein 2B	0.0059249	84.74	106.67	0.79
68		CC	intrinsic to membrane	Stom	stomatin	0.0082339	64.31	101.3	0.63
69		CC	intrinsic to membrane	Cdhr1	cadherin-related family member 1	0.0196759	18.84	24.66	0.76
70		CC	intrinsic to membrane	Clec2d	C-type lectin domain family 2, member d	0.03575	61.71	75.51	0.82
71		CC	intrinsic to membrane	Kcnh1	potassium voltage-gated channel, subfamily H (eag-related), member 1	0.0379672	63.68	56.96	1.12
72		CC	intrinsic to membrane	Emr4	EGF-like module containing, mucin-like, hormone receptor-like sequence 4	0.0476555	19.3	15.07	1.28
73		CC	intrinsic to membrane	Tmem87a	transmembrane protein 87A	0.3480472	50.31	53.86	0.93
74		CC	intrinsic to membrane	Tnfrsf19	tumor necrosis factor receptor superfamily, member 19	0.636237	188.97	194.68	0.97
75		CC	intrinsic to membrane	Lpgat1	lysophosphatidylglycerol acyltransferase 1	0.7788887	27.35	27.98	0.98
76		CC	intrinsic to membrane	Sdc4	syndecan 4	0.7891611	217.79	214.27	1.02
77		CC	intrinsic to membrane	Ptprg	protein tyrosine phosphatase, receptor type, G	0.8925699	102.08	102.92	0.99
1	GO:0048729	BP	tissue morphogenesis	Krt6b	keratin 6B	< 1e-07	1088.89	5343.22	0.2
2		BP	tissue morphogenesis	Krt6a	keratin 6A	< 1e-07	940.93	3575.89	0.26
3		BP	tissue morphogenesis	Tnc	tenascin C	1.5e-06	70.58	192.16	0.37
4		BP	tissue morphogenesis	Mesp2	mesoderm posterior 2	3.8e-06	181.54	106.28	1.71
5		BP	tissue morphogenesis	Wnt2	wingless-related MMTV integration site 2	9.6e-06	56.26	18.45	3.05
6		BP	tissue morphogenesis	Fst	follistatin	2.58e-05	268.4	151.03	1.78
7		BP	tissue morphogenesis	Areg	amphiregulin	0.0002793	48.35	69.73	0.69
8		BP	tissue morphogenesis	Enah	enabled homolog (Drosophila)	0.0071398	53.84	66.41	0.81
1	GO:0002252	BP	immune effector process	H2-Ea	histocompatibility 2, class II antigen E alpha	< 1e-07	641.25	11.21	57.19
2		BP	immune effector process	H2-K1	histocompatibility 2, K1, K region	< 1e-07	496.79	78.88	6.3
3		BP	immune effector process	Rsad2	radical S-adenosyl methionine domain containing 2	2.4e-06	59.68	34.43	1.73
4		BP	immune effector process	Irf7	interferon regulatory factor 7	2.78e-05	121.56	80.26	1.51
5		BP	immune effector process	Clec2d	C-type lectin domain family 2, member d	0.03575	61.71	75.51	0.82
1	GO:0009966	BP	regulation of signal transduction	Epgn	epithelial mitogen	< 1e-07	155.48	559.13	0.28
2		BP	regulation of signal transduction	Ereg	epiregulin	< 1e-07	1134.17	2542.21	0.45
3		BP	regulation of signal transduction	Lpar3	lysophosphatidic acid receptor 3	3.3e-06	93.7	53.57	1.75
4		BP	regulation of signal transduction	Card10	caspase recruitment domain family, member 10	1.9e-05	874.61	1293.98	0.68
5		BP	regulation of signal transduction	Ndel1	nuclear distribution gene E-like homolog 1 (A. nidulans)	1.93e-05	302.18	480.81	0.63
6		BP	regulation of signal transduction	Rgnef	Rho-guanine nucleotide exchange factor	2.39e-05	462.98	328.32	1.41
7		BP	regulation of signal transduction	Rgs4	regulator of G-protein signaling 4	3.91e-05	34.17	14.61	2.34
8		BP	regulation of signal transduction	Rgs18	regulator of G-protein signaling 18	0.0002964	68.73	40.25	1.71
1	GO:0023051	BP	regulation of signaling process	Epgn	epithelial mitogen	< 1e-07	155.48	559.13	0.28
2		BP	regulation of signaling process	Ereg	epiregulin	< 1e-07	1134.17	2542.21	0.45
3		BP	regulation of signaling process	Lpar3	lysophosphatidic acid receptor 3	3.3e-06	93.7	53.57	1.75
4		BP	regulation of signaling process	Card10	caspase recruitment domain family, member 10	1.9e-05	874.61	1293.98	0.68
5		BP	regulation of signaling process	Ndel1	nuclear distribution gene E-like homolog 1 (A. nidulans)	1.93e-05	302.18	480.81	0.63
6		BP	regulation of signaling process	Rgnef	Rho-guanine nucleotide exchange factor	2.39e-05	462.98	328.32	1.41
7		BP	regulation of signaling process	Rgs4	regulator of G-protein signaling 4	3.91e-05	34.17	14.61	2.34
8		BP	regulation of signaling process	Rgs18	regulator of G-protein signaling 18	0.0002964	68.73	40.25	1.71
1	GO:0006468	BP	protein amino acid phosphorylation	Epgn	epithelial mitogen	< 1e-07	155.48	559.13	0.28
2		BP	protein amino acid phosphorylation	Stk25	serine/threonine kinase 25 (yeast)	< 1e-07	87.54	240.07	0.36
3		BP	protein amino acid phosphorylation	Lrrk2	leucine-rich repeat kinase 2	9e-07	63.19	29.7	2.13
4		BP	protein amino acid phosphorylation	Camk1	calcium/calmodulin-dependent protein kinase I	1.1e-06	122.1	67.4	1.81
5		BP	protein amino acid phosphorylation	Ddr2	discoidin domain receptor family, member 2	2.7e-06	299.91	569.64	0.53
6		BP	protein amino acid phosphorylation	Irak4	interleukin-1 receptor-associated kinase 4	3.2e-06	12.76	21.92	0.58
7		BP	protein amino acid phosphorylation	Lpar3	lysophosphatidic acid receptor 3	3.3e-06	93.7	53.57	1.75
8		BP	protein amino acid phosphorylation	Dmpk	dystrophia myotonica-protein kinase	6.3e-06	167.79	93.04	1.8
9		BP	protein amino acid phosphorylation	Melk	maternal embryonic leucine zipper kinase	2.14e-05	80.83	113.15	0.71
10		BP	protein amino acid phosphorylation	Aurkb	aurora kinase B	6.3e-05	88.22	127.2	0.69
11		BP	protein amino acid phosphorylation	Rnasel	ribonuclease L (2', 5'-oligoisoadenylate synthetase-dependent)	0.0001845	62.74	109.56	0.57
12		BP	protein amino acid phosphorylation	Ephb2	Eph receptor B2	0.0003374	54.42	30.21	1.8
13		BP	protein amino acid phosphorylation	Cdk12	cyclin-dependent kinase 12	0.0250163	22.37	29.15	0.77
1	GO:0002009	BP	morphogenesis of an epithelium	Krt6b	keratin 6B	< 1e-07	1088.89	5343.22	0.2
2		BP	morphogenesis of an epithelium	Krt6a	keratin 6A	< 1e-07	940.93	3575.89	0.26
3		BP	morphogenesis of an epithelium	Tnc	tenascin C	1.5e-06	70.58	192.16	0.37
4		BP	morphogenesis of an epithelium	Wnt2	wingless-related MMTV integration site 2	9.6e-06	56.26	18.45	3.05
5		BP	morphogenesis of an epithelium	Areg	amphiregulin	0.0002793	48.35	69.73	0.69
6		BP	morphogenesis of an epithelium	Enah	enabled homolog (Drosophila)	0.0071398	53.84	66.41	0.81
1	GO:0008284	BP	positive regulation of cell proliferation	Epgn	epithelial mitogen	< 1e-07	155.48	559.13	0.28
2		BP	positive regulation of cell proliferation	Ereg	epiregulin	< 1e-07	1134.17	2542.21	0.45
3		BP	positive regulation of cell proliferation	Marcksl1	MARCKS-like 1	9e-07	322.27	176.21	1.83
4		BP	positive regulation of cell proliferation	Ddr2	discoidin domain receptor family, member 2	2.7e-06	299.91	569.64	0.53
5		BP	positive regulation of cell proliferation	Wnt2	wingless-related MMTV integration site 2	9.6e-06	56.26	18.45	3.05
6		BP	positive regulation of cell proliferation	Odc1	ornithine decarboxylase, structural 1	2.58e-05	142.07	303.22	0.47
7		BP	positive regulation of cell proliferation	Cdkn1b	cyclin-dependent kinase inhibitor 1B	0.0729406	41.45	55.78	0.74
1	GO:0005578	CC	proteinaceous extracellular matrix	Rptn	repetin	< 1e-07	146.29	935.45	0.16
2		CC	proteinaceous extracellular matrix	Postn	periostin, osteoblast specific factor	2e-07	2463.15	5121.56	0.48
3		CC	proteinaceous extracellular matrix	Abi3bp	ABI gene family, member 3 (NESH) binding protein	2e-07	58.66	22.7	2.58
4		CC	proteinaceous extracellular matrix	Tnfrsf11b	tumor necrosis factor receptor superfamily, member 11b (osteoprotegerin)	3e-07	21.15	72.27	0.29
5		CC	proteinaceous extracellular matrix	Tnc	tenascin C	1.5e-06	70.58	192.16	0.37
6		CC	proteinaceous extracellular matrix	Fbln1	fibulin 1	1.6e-06	106.47	186.26	0.57
7		CC	proteinaceous extracellular matrix	Mmp13	matrix metallopeptidase 13	5.1e-06	15.16	41.36	0.37
8		CC	proteinaceous extracellular matrix	Wnt2	wingless-related MMTV integration site 2	9.6e-06	56.26	18.45	3.05
9		CC	proteinaceous extracellular matrix	Col4a2	collagen, type IV, alpha 2	5.06e-05	73.17	48.55	1.51
10		CC	proteinaceous extracellular matrix	Ctgf	connective tissue growth factor	5.79e-05	30.4	15.84	1.92
11		CC	proteinaceous extracellular matrix	Mmp3	matrix metallopeptidase 3	0.0002283	193.6	311.64	0.62
12		CC	proteinaceous extracellular matrix	Lgals3bp	lectin, galactoside-binding, soluble, 3 binding protein	0.0016499	96.08	71.33	1.35
13		CC	proteinaceous extracellular matrix	Ltbp1	latent transforming growth factor beta binding protein 1	0.0455287	17.5	21.22	0.82
1	GO:0044425	CC	membrane part	H2-Ea	histocompatibility 2, class II antigen E alpha	< 1e-07	641.25	11.21	57.19
2		CC	membrane part	H2-D1	histocompatibility 2, D region locus 1	< 1e-07	2751.11	57.77	47.62
3		CC	membrane part	Epgn	epithelial mitogen	< 1e-07	155.48	559.13	0.28
4		CC	membrane part	Dio2	deiodinase, iodothyronine, type II	< 1e-07	126.58	445.95	0.28
5		CC	membrane part	Pnpla3	patatin-like phospholipase domain containing 3	< 1e-07	783.58	185.01	4.24
6		CC	membrane part	H2-K1	histocompatibility 2, K1, K region	< 1e-07	496.79	78.88	6.3
7		CC	membrane part	Mal2	mal, T-cell differentiation protein 2	< 1e-07	237.04	640.59	0.37
8		CC	membrane part	Ereg	epiregulin	< 1e-07	1134.17	2542.21	0.45
9		CC	membrane part	Pam	peptidylglycine alpha-amidating monooxygenase	1e-07	112.87	49.64	2.27
10		CC	membrane part	Sectm1b	secreted and transmembrane 1B	1e-07	81.88	39.85	2.05
11		CC	membrane part	Bnip3	BCL2/adenovirus E1B interacting protein 3	1e-07	1135.62	513.21	2.21
12		CC	membrane part	Tmem45b	transmembrane protein 45b	2e-07	84.88	274.98	0.31
13		CC	membrane part	Gjb6	gap junction protein, beta 6	3e-07	136.68	278.51	0.49
14		CC	membrane part	Ifitm6	interferon induced transmembrane protein 6	3e-07	691.4	372.49	1.86
15		CC	membrane part	Gjb2	gap junction protein, beta 2	3e-07	395.94	821.1	0.48
16		CC	membrane part	Inadl	InaD-like (Drosophila)	4e-07	121.81	63.78	1.91
17		CC	membrane part	Slc35f5	solute carrier family 35, member F5	5e-07	333.67	606.86	0.55
18		CC	membrane part	Tmem2	transmembrane protein 2	5e-07	173.62	349.27	0.5
19		CC	membrane part	Clca3	chloride channel calcium activated 3	7e-07	136.41	65.35	2.09
20		CC	membrane part	Lrrk2	leucine-rich repeat kinase 2	9e-07	63.19	29.7	2.13
21		CC	membrane part	Aqp3	aquaporin 3	1e-06	283.7	718.31	0.39
22		CC	membrane part	Avpr1a	arginine vasopressin receptor 1A	1.1e-06	42.84	24.2	1.77
23		CC	membrane part	Gjc2	gap junction protein, gamma 2	1.1e-06	47.67	23.91	1.99
24		CC	membrane part	Tspan3	tetraspanin 3	1.2e-06	315.17	542.27	0.58
25		CC	membrane part	Vamp3	vesicle-associated membrane protein 3	1.3e-06	1177.17	2002.82	0.59
26		CC	membrane part	Atp12a	ATPase, H+/K+ transporting, nongastric, alpha polypeptide	1.3e-06	1026.04	622.33	1.65
27		CC	membrane part	Alox5ap	arachidonate 5-lipoxygenase activating protein	1.6e-06	394.6	234.1	1.69
28		CC	membrane part	Cxadr	coxsackie virus and adenovirus receptor	2.1e-06	785.84	470.1	1.67
29		CC	membrane part	Reep1	receptor accessory protein 1	2.2e-06	60.53	14.8	4.09
30		CC	membrane part	Ptges	prostaglandin E synthase	2.3e-06	177.56	280.85	0.63
31		CC	membrane part	Ms4a4b	membrane-spanning 4-domains, subfamily A, member 4B	2.3e-06	13.8	7.41	1.86
32		CC	membrane part	Tmem35	transmembrane protein 35	2.4e-06	161.12	61.67	2.61
33		CC	membrane part	Ddr2	discoidin domain receptor family, member 2	2.7e-06	299.91	569.64	0.53
34		CC	membrane part	Rtp4	receptor transporter protein 4	2.8e-06	71.75	27.68	2.59
35		CC	membrane part	H2-Ab1	histocompatibility 2, class II antigen A, beta 1	2.9e-06	563.38	319.75	1.76
36		CC	membrane part	Lpar3	lysophosphatidic acid receptor 3	3.3e-06	93.7	53.57	1.75
37		CC	membrane part	Synpo	synaptopodin	3.4e-06	77.77	125.46	0.62
38		CC	membrane part	Lrig1	leucine-rich repeats and immunoglobulin-like domains 1	3.4e-06	505.86	294.91	1.72
39		CC	membrane part	Tspan13	tetraspanin 13	3.6e-06	44.16	20.44	2.16
40		CC	membrane part	Atp6v0e2	ATPase, H+ transporting, lysosomal V0 subunit E2	5.2e-06	114.34	46.41	2.46
41		CC	membrane part	Anxa4	annexin A4	6e-06	447.45	289.92	1.54
42		CC	membrane part	Odz3	odd Oz/ten-m homolog 3 (Drosophila)	6.3e-06	45.05	85.25	0.53
43		CC	membrane part	Slc5a8	solute carrier family 5 (iodide transporter), member 8	7.4e-06	163.9	254.94	0.64
44		CC	membrane part	Has3	hyaluronan synthase 3	1e-05	41.23	135.35	0.3
45		CC	membrane part	Ptprk	protein tyrosine phosphatase, receptor type, K	1.02e-05	108.31	57.36	1.89
46		CC	membrane part	Slc6a4	solute carrier family 6 (neurotransmitter transporter, serotonin), member 4	1.23e-05	234.92	153	1.54
47		CC	membrane part	Cxcr6	chemokine (C-X-C motif) receptor 6	1.42e-05	27.26	18.41	1.48
48		CC	membrane part	Armcx3	armadillo repeat containing, X-linked 3	1.45e-05	42.23	71.19	0.59
49		CC	membrane part	Cyp51	cytochrome P450, family 51	1.46e-05	309.25	454.71	0.68
50		CC	membrane part	Thbd	thrombomodulin	1.7e-05	48.37	119.69	0.4
51		CC	membrane part	Arhgap24	Rho GTPase activating protein 24	1.72e-05	694.3	475.23	1.46
52		CC	membrane part	Pmepa1	prostate transmembrane protein, androgen induced 1	1.97e-05	89.89	148.55	0.61
53		CC	membrane part	Tm6sf1	transmembrane 6 superfamily member 1	1.98e-05	75.75	50.67	1.49
54		CC	membrane part	Slc16a2	solute carrier family 16 (monocarboxylic acid transporters), member 2	2.04e-05	133.84	219.78	0.61
55		CC	membrane part	Ndufa12	NADH dehydrogenase (ubiquinone) 1 alpha subcomplex, 12	2.19e-05	1522.09	2319.57	0.66
56		CC	membrane part	Procr	protein C receptor, endothelial	2.45e-05	37.46	115.01	0.33
57		CC	membrane part	Nnt	nicotinamide nucleotide transhydrogenase	2.54e-05	78.8	36.81	2.14
58		CC	membrane part	Fzd7	frizzled homolog 7 (Drosophila)	3.31e-05	158.68	85.96	1.85
59		CC	membrane part	Degs2	degenerative spermatocyte homolog 2 (Drosophila), lipid desaturase	3.33e-05	134.65	198.43	0.68
60		CC	membrane part	Higd1a	HIG1 domain family, member 1A	6.16e-05	510.9	355.15	1.44
61		CC	membrane part	Ffar2	free fatty acid receptor 2	6.27e-05	103.64	52.77	1.96
62		CC	membrane part	Pmp22	peripheral myelin protein 22	0.0001203	120.06	182.21	0.66
63		CC	membrane part	Gpnmb	glycoprotein (transmembrane) nmb	0.0001495	98.64	181.36	0.54
64		CC	membrane part	Stbd1	starch binding domain 1	0.0002147	14.88	8.39	1.77
65		CC	membrane part	Slc22a21	solute carrier family 22 (organic cation transporter), member 21	0.0002311	22.61	35.94	0.63
66		CC	membrane part	Pdpn	podoplanin	0.0002764	84.65	138.85	0.61
67		CC	membrane part	Areg	amphiregulin	0.0002793	48.35	69.73	0.69
68		CC	membrane part	Ephb2	Eph receptor B2	0.0003374	54.42	30.21	1.8
69		CC	membrane part	Gng13	guanine nucleotide binding protein (G protein), gamma 13	0.0003925	53.74	39.32	1.37
70		CC	membrane part	Cuzd1	CUB and zona pellucida-like domains 1	0.0004249	30.45	61.7	0.49
71		CC	membrane part	Stab2	stabilin 2	0.0005026	44.24	24.45	1.81
72		CC	membrane part	Abca1	ATP-binding cassette, sub-family A (ABC1), member 1	0.0006526	36.23	23.68	1.53
73		CC	membrane part	Dsc2	desmocollin 2	0.0043122	51.56	65.13	0.79
74		CC	membrane part	Itm2b	integral membrane protein 2B	0.0059249	84.74	106.67	0.79
75		CC	membrane part	Enah	enabled homolog (Drosophila)	0.0071398	53.84	66.41	0.81
76		CC	membrane part	Stom	stomatin	0.0082339	64.31	101.3	0.63
77		CC	membrane part	Cdhr1	cadherin-related family member 1	0.0196759	18.84	24.66	0.76
78		CC	membrane part	Clec2d	C-type lectin domain family 2, member d	0.03575	61.71	75.51	0.82
79		CC	membrane part	Kcnh1	potassium voltage-gated channel, subfamily H (eag-related), member 1	0.0379672	63.68	56.96	1.12
80		CC	membrane part	Emr4	EGF-like module containing, mucin-like, hormone receptor-like sequence 4	0.0476555	19.3	15.07	1.28
81		CC	membrane part	Tmem87a	transmembrane protein 87A	0.3480472	50.31	53.86	0.93
82		CC	membrane part	Dsp	desmoplakin	0.4920126	2575.34	2476.73	1.04
83		CC	membrane part	Tnfrsf19	tumor necrosis factor receptor superfamily, member 19	0.636237	188.97	194.68	0.97
84		CC	membrane part	Lpgat1	lysophosphatidylglycerol acyltransferase 1	0.7788887	27.35	27.98	0.98
85		CC	membrane part	Sdc4	syndecan 4	0.7891611	217.79	214.27	1.02
86		CC	membrane part	Ptprg	protein tyrosine phosphatase, receptor type, G	0.8925699	102.08	102.92	0.99
1	GO:0042277	MF	peptide binding	H2-K1	histocompatibility 2, K1, K region	< 1e-07	496.79	78.88	6.3
2		MF	peptide binding	Avpr1a	arginine vasopressin receptor 1A	1.1e-06	42.84	24.2	1.77
3		MF	peptide binding	H2-Ab1	histocompatibility 2, class II antigen A, beta 1	2.9e-06	563.38	319.75	1.76
4		MF	peptide binding	Cxcr6	chemokine (C-X-C motif) receptor 6	1.42e-05	27.26	18.41	1.48
5		MF	peptide binding	Nktr	natural killer tumor recognition sequence	0.0018054	256.51	402.57	0.64
1	GO:0032991	CC	macromolecular complex	H2-Ea	histocompatibility 2, class II antigen E alpha	< 1e-07	641.25	11.21	57.19
2		CC	macromolecular complex	H2-D1	histocompatibility 2, D region locus 1	< 1e-07	2751.11	57.77	47.62
3		CC	macromolecular complex	Fos	FBJ osteosarcoma oncogene	< 1e-07	2482.37	294.09	8.44
4		CC	macromolecular complex	Krt6b	keratin 6B	< 1e-07	1088.89	5343.22	0.2
5		CC	macromolecular complex	Krt6a	keratin 6A	< 1e-07	940.93	3575.89	0.26
6		CC	macromolecular complex	H2-K1	histocompatibility 2, K1, K region	< 1e-07	496.79	78.88	6.3
7		CC	macromolecular complex	Krt16	keratin 16	< 1e-07	1763.79	5132.32	0.34
8		CC	macromolecular complex	Gjb6	gap junction protein, beta 6	3e-07	136.68	278.51	0.49
9		CC	macromolecular complex	Gjb2	gap junction protein, beta 2	3e-07	395.94	821.1	0.48
10		CC	macromolecular complex	Aqp3	aquaporin 3	1e-06	283.7	718.31	0.39
11		CC	macromolecular complex	Camk1	calcium/calmodulin-dependent protein kinase I	1.1e-06	122.1	67.4	1.81
12		CC	macromolecular complex	Gjc2	gap junction protein, gamma 2	1.1e-06	47.67	23.91	1.99
13		CC	macromolecular complex	Fermt3	fermitin family homolog 3 (Drosophila)	1.8e-06	80.9	41.87	1.93
14		CC	macromolecular complex	Krt32	keratin 32	2.1e-06	146.64	82.46	1.78
15		CC	macromolecular complex	H2-Ab1	histocompatibility 2, class II antigen A, beta 1	2.9e-06	563.38	319.75	1.76
16		CC	macromolecular complex	Rec8	REC8 homolog (yeast)	4.7e-06	57.34	164.17	0.35
17		CC	macromolecular complex	Atp6v0e2	ATPase, H+ transporting, lysosomal V0 subunit E2	5.2e-06	114.34	46.41	2.46
18		CC	macromolecular complex	Hnrnpl	heterogeneous nuclear ribonucleoprotein L	7e-06	379.51	208.92	1.82
19		CC	macromolecular complex	Mrps12	mitochondrial ribosomal protein S12	1.15e-05	332.46	505.41	0.66
20		CC	macromolecular complex	Rps6	ribosomal protein S6	1.58e-05	458.58	767.38	0.6
21		CC	macromolecular complex	Ndel1	nuclear distribution gene E-like homolog 1 (A. nidulans)	1.93e-05	302.18	480.81	0.63
22		CC	macromolecular complex	Nrip1	nuclear receptor interacting protein 1	5.37e-05	216.19	423.82	0.51
23		CC	macromolecular complex	Mrpl35	mitochondrial ribosomal protein L35	0.0002279	17.03	34.76	0.49
24		CC	macromolecular complex	Gng13	guanine nucleotide binding protein (G protein), gamma 13	0.0003925	53.74	39.32	1.37
25		CC	macromolecular complex	Cenpe	centromere protein E	0.0006051	32.45	57.93	0.56
26		CC	macromolecular complex	Atf3	activating transcription factor 3	0.0011063	195.16	72.06	2.71
27		CC	macromolecular complex	Krt2	keratin 2	0.0013839	31.25	15.45	2.02
28		CC	macromolecular complex	Tubb6	tubulin, beta 6	0.0014844	92.98	118.73	0.78
29		CC	macromolecular complex	Kif23	kinesin family member 23	0.0023273	33.81	41.25	0.82
30		CC	macromolecular complex	Ang	angiogenin, ribonuclease, RNase A family, 5	0.0208049	90.36	103.58	0.87
31		CC	macromolecular complex	Krt14	keratin 14	0.0628279	295.65	327.13	0.9
32		CC	macromolecular complex	Hnrnpab	heterogeneous nuclear ribonucleoprotein A/B	0.0630615	6252.65	8218.45	0.76
33		CC	macromolecular complex	Rps24	ribosomal protein S24	0.1814762	29.48	25.92	1.14
34		CC	macromolecular complex	Rpl15	ribosomal protein L15	0.2080579	519.56	489.07	1.06
1	GO:0005886	CC	plasma membrane	H2-Ea	histocompatibility 2, class II antigen E alpha	< 1e-07	641.25	11.21	57.19
2		CC	plasma membrane	H2-D1	histocompatibility 2, D region locus 1	< 1e-07	2751.11	57.77	47.62
3		CC	plasma membrane	Cap1	CAP, adenylate cyclase-associated protein 1 (yeast)	< 1e-07	464.38	61.37	7.57
4		CC	plasma membrane	Gbp2	guanylate binding protein 2	< 1e-07	161.16	40.78	3.95
5		CC	plasma membrane	H2-K1	histocompatibility 2, K1, K region	< 1e-07	496.79	78.88	6.3
6		CC	plasma membrane	Mal2	mal, T-cell differentiation protein 2	< 1e-07	237.04	640.59	0.37
7		CC	plasma membrane	Ereg	epiregulin	< 1e-07	1134.17	2542.21	0.45
8		CC	plasma membrane	Pam	peptidylglycine alpha-amidating monooxygenase	1e-07	112.87	49.64	2.27
9		CC	plasma membrane	Sectm1b	secreted and transmembrane 1B	1e-07	81.88	39.85	2.05
10		CC	plasma membrane	Gjb6	gap junction protein, beta 6	3e-07	136.68	278.51	0.49
11		CC	plasma membrane	Gjb2	gap junction protein, beta 2	3e-07	395.94	821.1	0.48
12		CC	plasma membrane	Inadl	InaD-like (Drosophila)	4e-07	121.81	63.78	1.91
13		CC	plasma membrane	S100a8	S100 calcium binding protein A8 (calgranulin A)	5e-07	53.32	133.56	0.4
14		CC	plasma membrane	Lrrk2	leucine-rich repeat kinase 2	9e-07	63.19	29.7	2.13
15		CC	plasma membrane	Aqp3	aquaporin 3	1e-06	283.7	718.31	0.39
16		CC	plasma membrane	Avpr1a	arginine vasopressin receptor 1A	1.1e-06	42.84	24.2	1.77
17		CC	plasma membrane	Gjc2	gap junction protein, gamma 2	1.1e-06	47.67	23.91	1.99
18		CC	plasma membrane	Vamp3	vesicle-associated membrane protein 3	1.3e-06	1177.17	2002.82	0.59
19		CC	plasma membrane	Nkd2	naked cuticle 2 homolog (Drosophila)	1.8e-06	117.13	59.24	1.98
20		CC	plasma membrane	Rab31	RAB31, member RAS oncogene family	2.1e-06	261.24	443.85	0.59
21		CC	plasma membrane	Cxadr	coxsackie virus and adenovirus receptor	2.1e-06	785.84	470.1	1.67
22		CC	plasma membrane	Ms4a4b	membrane-spanning 4-domains, subfamily A, member 4B	2.3e-06	13.8	7.41	1.86
23		CC	plasma membrane	H2-Ab1	histocompatibility 2, class II antigen A, beta 1	2.9e-06	563.38	319.75	1.76
24		CC	plasma membrane	Lpar3	lysophosphatidic acid receptor 3	3.3e-06	93.7	53.57	1.75
25		CC	plasma membrane	Synpo	synaptopodin	3.4e-06	77.77	125.46	0.62
26		CC	plasma membrane	Anxa4	annexin A4	6e-06	447.45	289.92	1.54
27		CC	plasma membrane	Odz3	odd Oz/ten-m homolog 3 (Drosophila)	6.3e-06	45.05	85.25	0.53
28		CC	plasma membrane	Slc5a8	solute carrier family 5 (iodide transporter), member 8	7.4e-06	163.9	254.94	0.64
29		CC	plasma membrane	Slc6a4	solute carrier family 6 (neurotransmitter transporter, serotonin), member 4	1.23e-05	234.92	153	1.54
30		CC	plasma membrane	Cxcr6	chemokine (C-X-C motif) receptor 6	1.42e-05	27.26	18.41	1.48
31		CC	plasma membrane	Capn2	calpain 2	1.55e-05	266.92	403.74	0.66
32		CC	plasma membrane	Thbd	thrombomodulin	1.7e-05	48.37	119.69	0.4
33		CC	plasma membrane	Arhgap24	Rho GTPase activating protein 24	1.72e-05	694.3	475.23	1.46
34		CC	plasma membrane	Ak1	adenylate kinase 1	1.93e-05	131.59	83.14	1.58
35		CC	plasma membrane	Pmepa1	prostate transmembrane protein, androgen induced 1	1.97e-05	89.89	148.55	0.61
36		CC	plasma membrane	Slc16a2	solute carrier family 16 (monocarboxylic acid transporters), member 2	2.04e-05	133.84	219.78	0.61
37		CC	plasma membrane	Irgm1	immunity-related GTPase family M member 1	2.15e-05	145.73	94.7	1.54
38		CC	plasma membrane	Rgnef	Rho-guanine nucleotide exchange factor	2.39e-05	462.98	328.32	1.41
39		CC	plasma membrane	S100a9	S100 calcium binding protein A9 (calgranulin B)	3.14e-05	90.15	143.45	0.63
40		CC	plasma membrane	Ffar2	free fatty acid receptor 2	6.27e-05	103.64	52.77	1.96
41		CC	plasma membrane	Adi1	acireductone dioxygenase 1	0.000107	142.75	233.24	0.61
42		CC	plasma membrane	Gpnmb	glycoprotein (transmembrane) nmb	0.0001495	98.64	181.36	0.54
43		CC	plasma membrane	Pdpn	podoplanin	0.0002764	84.65	138.85	0.61
44		CC	plasma membrane	Ephb2	Eph receptor B2	0.0003374	54.42	30.21	1.8
45		CC	plasma membrane	Gng13	guanine nucleotide binding protein (G protein), gamma 13	0.0003925	53.74	39.32	1.37
46		CC	plasma membrane	Stab2	stabilin 2	0.0005026	44.24	24.45	1.81
47		CC	plasma membrane	Abca1	ATP-binding cassette, sub-family A (ABC1), member 1	0.0006526	36.23	23.68	1.53
48		CC	plasma membrane	Dsc2	desmocollin 2	0.0043122	51.56	65.13	0.79
49		CC	plasma membrane	Enah	enabled homolog (Drosophila)	0.0071398	53.84	66.41	0.81
50		CC	plasma membrane	Stom	stomatin	0.0082339	64.31	101.3	0.63
51		CC	plasma membrane	Cdhr1	cadherin-related family member 1	0.0196759	18.84	24.66	0.76
52		CC	plasma membrane	Clec2d	C-type lectin domain family 2, member d	0.03575	61.71	75.51	0.82
53		CC	plasma membrane	Emr4	EGF-like module containing, mucin-like, hormone receptor-like sequence 4	0.0476555	19.3	15.07	1.28
54		CC	plasma membrane	Gpsm1	G-protein signalling modulator 1 (AGS3-like, C. elegans)	0.047676	136.67	126.34	1.08
55		CC	plasma membrane	Dsp	desmoplakin	0.4920126	2575.34	2476.73	1.04
56		CC	plasma membrane	Tnfrsf19	tumor necrosis factor receptor superfamily, member 19	0.636237	188.97	194.68	0.97
57		CC	plasma membrane	Rab2b	RAB2B, member RAS oncogene family	0.791454	17.95	18.59	0.97
1	GO:0031012	CC	extracellular matrix	Rptn	repetin	< 1e-07	146.29	935.45	0.16
2		CC	extracellular matrix	Postn	periostin, osteoblast specific factor	2e-07	2463.15	5121.56	0.48
3		CC	extracellular matrix	Abi3bp	ABI gene family, member 3 (NESH) binding protein	2e-07	58.66	22.7	2.58
4		CC	extracellular matrix	Tnfrsf11b	tumor necrosis factor receptor superfamily, member 11b (osteoprotegerin)	3e-07	21.15	72.27	0.29
5		CC	extracellular matrix	Tnc	tenascin C	1.5e-06	70.58	192.16	0.37
6		CC	extracellular matrix	Fbln1	fibulin 1	1.6e-06	106.47	186.26	0.57
7		CC	extracellular matrix	Mmp13	matrix metallopeptidase 13	5.1e-06	15.16	41.36	0.37
8		CC	extracellular matrix	Wnt2	wingless-related MMTV integration site 2	9.6e-06	56.26	18.45	3.05
9		CC	extracellular matrix	Col4a2	collagen, type IV, alpha 2	5.06e-05	73.17	48.55	1.51
10		CC	extracellular matrix	Ctgf	connective tissue growth factor	5.79e-05	30.4	15.84	1.92
11		CC	extracellular matrix	Prss12	protease, serine, 12 neurotrypsin (motopsin)	8.55e-05	135.4	209.62	0.65
12		CC	extracellular matrix	Mmp3	matrix metallopeptidase 3	0.0002283	193.6	311.64	0.62
13		CC	extracellular matrix	Lgals3bp	lectin, galactoside-binding, soluble, 3 binding protein	0.0016499	96.08	71.33	1.35
14		CC	extracellular matrix	Ltbp1	latent transforming growth factor beta binding protein 1	0.0455287	17.5	21.22	0.82
1	GO:0016477	BP	cell migration	Cap1	CAP, adenylate cyclase-associated protein 1 (yeast)	< 1e-07	464.38	61.37	7.57
2		BP	cell migration	Cxcl12	chemokine (C-X-C motif) ligand 12	6e-07	89.92	43.22	2.08
3		BP	cell migration	Mesp2	mesoderm posterior 2	3.8e-06	181.54	106.28	1.71
4		BP	cell migration	Ndel1	nuclear distribution gene E-like homolog 1 (A. nidulans)	1.93e-05	302.18	480.81	0.63
5		BP	cell migration	S100a9	S100 calcium binding protein A9 (calgranulin B)	3.14e-05	90.15	143.45	0.63
6		BP	cell migration	Ctgf	connective tissue growth factor	5.79e-05	30.4	15.84	1.92
7		BP	cell migration	Pdpn	podoplanin	0.0002764	84.65	138.85	0.61
1	GO:0048870	BP	cell motility	Cap1	CAP, adenylate cyclase-associated protein 1 (yeast)	< 1e-07	464.38	61.37	7.57
2		BP	cell motility	Cxcl12	chemokine (C-X-C motif) ligand 12	6e-07	89.92	43.22	2.08
3		BP	cell motility	Mesp2	mesoderm posterior 2	3.8e-06	181.54	106.28	1.71
4		BP	cell motility	Ndel1	nuclear distribution gene E-like homolog 1 (A. nidulans)	1.93e-05	302.18	480.81	0.63
5		BP	cell motility	S100a9	S100 calcium binding protein A9 (calgranulin B)	3.14e-05	90.15	143.45	0.63
6		BP	cell motility	Ctgf	connective tissue growth factor	5.79e-05	30.4	15.84	1.92
7		BP	cell motility	Pdpn	podoplanin	0.0002764	84.65	138.85	0.61
1	GO:0051674	BP	localization of cell	Cap1	CAP, adenylate cyclase-associated protein 1 (yeast)	< 1e-07	464.38	61.37	7.57
2		BP	localization of cell	Cxcl12	chemokine (C-X-C motif) ligand 12	6e-07	89.92	43.22	2.08
3		BP	localization of cell	Mesp2	mesoderm posterior 2	3.8e-06	181.54	106.28	1.71
4		BP	localization of cell	Ndel1	nuclear distribution gene E-like homolog 1 (A. nidulans)	1.93e-05	302.18	480.81	0.63
5		BP	localization of cell	S100a9	S100 calcium binding protein A9 (calgranulin B)	3.14e-05	90.15	143.45	0.63
6		BP	localization of cell	Ctgf	connective tissue growth factor	5.79e-05	30.4	15.84	1.92
7		BP	localization of cell	Pdpn	podoplanin	0.0002764	84.65	138.85	0.61
1	GO:0044421	CC	extracellular region part	Rptn	repetin	< 1e-07	146.29	935.45	0.16
2		CC	extracellular region part	Cxcl10	chemokine (C-X-C motif) ligand 10	< 1e-07	112.95	41.22	2.74
3		CC	extracellular region part	Ereg	epiregulin	< 1e-07	1134.17	2542.21	0.45
4		CC	extracellular region part	Postn	periostin, osteoblast specific factor	2e-07	2463.15	5121.56	0.48
5		CC	extracellular region part	Abi3bp	ABI gene family, member 3 (NESH) binding protein	2e-07	58.66	22.7	2.58
6		CC	extracellular region part	Tnfrsf11b	tumor necrosis factor receptor superfamily, member 11b (osteoprotegerin)	3e-07	21.15	72.27	0.29
7		CC	extracellular region part	Cxcl12	chemokine (C-X-C motif) ligand 12	6e-07	89.92	43.22	2.08
8		CC	extracellular region part	Tnc	tenascin C	1.5e-06	70.58	192.16	0.37
9		CC	extracellular region part	Fbln1	fibulin 1	1.6e-06	106.47	186.26	0.57
10		CC	extracellular region part	Cxcl9	chemokine (C-X-C motif) ligand 9	3.6e-06	89.26	24.54	3.64
11		CC	extracellular region part	Ccl22	chemokine (C-C motif) ligand 22	3.9e-06	107.34	203.79	0.53
12		CC	extracellular region part	Igfbp4	insulin-like growth factor binding protein 4	5e-06	733.53	395.12	1.86
13		CC	extracellular region part	Mmp13	matrix metallopeptidase 13	5.1e-06	15.16	41.36	0.37
14		CC	extracellular region part	Wnt2	wingless-related MMTV integration site 2	9.6e-06	56.26	18.45	3.05
15		CC	extracellular region part	Sepp1	selenoprotein P, plasma, 1	1.88e-05	2516.41	1766.17	1.42
16		CC	extracellular region part	Col4a2	collagen, type IV, alpha 2	5.06e-05	73.17	48.55	1.51
17		CC	extracellular region part	Ctgf	connective tissue growth factor	5.79e-05	30.4	15.84	1.92
18		CC	extracellular region part	Prss12	protease, serine, 12 neurotrypsin (motopsin)	8.55e-05	135.4	209.62	0.65
19		CC	extracellular region part	Mmp3	matrix metallopeptidase 3	0.0002283	193.6	311.64	0.62
20		CC	extracellular region part	Areg	amphiregulin	0.0002793	48.35	69.73	0.69
21		CC	extracellular region part	Lgals3bp	lectin, galactoside-binding, soluble, 3 binding protein	0.0016499	96.08	71.33	1.35
22		CC	extracellular region part	Ang	angiogenin, ribonuclease, RNase A family, 5	0.0208049	90.36	103.58	0.87
23		CC	extracellular region part	Ltbp1	latent transforming growth factor beta binding protein 1	0.0455287	17.5	21.22	0.82
24		CC	extracellular region part	Cxcl14	chemokine (C-X-C motif) ligand 14	0.2020672	620.19	648.49	0.96
1	GO:0043085	BP	positive regulation of catalytic activity	Epgn	epithelial mitogen	< 1e-07	155.48	559.13	0.28
2		BP	positive regulation of catalytic activity	Ereg	epiregulin	< 1e-07	1134.17	2542.21	0.45
3		BP	positive regulation of catalytic activity	Lpar3	lysophosphatidic acid receptor 3	3.3e-06	93.7	53.57	1.75
4		BP	positive regulation of catalytic activity	Card10	caspase recruitment domain family, member 10	1.9e-05	874.61	1293.98	0.68
5		BP	positive regulation of catalytic activity	Ndel1	nuclear distribution gene E-like homolog 1 (A. nidulans)	1.93e-05	302.18	480.81	0.63
6		BP	positive regulation of catalytic activity	Gng13	guanine nucleotide binding protein (G protein), gamma 13	0.0003925	53.74	39.32	1.37
7		BP	positive regulation of catalytic activity	Cenpe	centromere protein E	0.0006051	32.45	57.93	0.56
1	GO:0044093	BP	positive regulation of molecular function	Epgn	epithelial mitogen	< 1e-07	155.48	559.13	0.28
2		BP	positive regulation of molecular function	Ereg	epiregulin	< 1e-07	1134.17	2542.21	0.45
3		BP	positive regulation of molecular function	Lpar3	lysophosphatidic acid receptor 3	3.3e-06	93.7	53.57	1.75
4		BP	positive regulation of molecular function	Card10	caspase recruitment domain family, member 10	1.9e-05	874.61	1293.98	0.68
5		BP	positive regulation of molecular function	Ndel1	nuclear distribution gene E-like homolog 1 (A. nidulans)	1.93e-05	302.18	480.81	0.63
6		BP	positive regulation of molecular function	Gng13	guanine nucleotide binding protein (G protein), gamma 13	0.0003925	53.74	39.32	1.37
7		BP	positive regulation of molecular function	Cenpe	centromere protein E	0.0006051	32.45	57.93	0.56
1	GO:0009617	BP	response to bacterium	H2-K1	histocompatibility 2, K1, K region	< 1e-07	496.79	78.88	6.3
2		BP	response to bacterium	Defb8	defensin beta 8	1e-07	344.54	114.29	3.01
3		BP	response to bacterium	Stat1	signal transducer and activator of transcription 1	1.47e-05	589.81	394.42	1.5
4		BP	response to bacterium	Wfdc12	WAP four-disulfide core domain 12	2.11e-05	129.11	202.98	0.64
5		BP	response to bacterium	Defb3	defensin beta 3	0.0057982	16.87	23.23	0.73
1	GO:0046983	MF	protein dimerization activity	Fos	FBJ osteosarcoma oncogene	< 1e-07	2482.37	294.09	8.44
2		MF	protein dimerization activity	Fosl1	fos-like antigen 1	8e-07	81.51	143.14	0.57
3		MF	protein dimerization activity	Adh1	alcohol dehydrogenase 1 (class I)	8e-07	450.06	264.81	1.7
4		MF	protein dimerization activity	Dbp	D site albumin promoter binding protein	2.13e-05	199.01	136.04	1.46
5		MF	protein dimerization activity	Nr4a1	nuclear receptor subfamily 4, group A, member 1	2.57e-05	271.53	140.43	1.93
6		MF	protein dimerization activity	Bach1	BTB and CNC homology 1	7.7e-05	263.25	441.5	0.6
7		MF	protein dimerization activity	Atf3	activating transcription factor 3	0.0011063	195.16	72.06	2.71
1	GO:0042127	BP	regulation of cell proliferation	Epgn	epithelial mitogen	< 1e-07	155.48	559.13	0.28
2		BP	regulation of cell proliferation	Ereg	epiregulin	< 1e-07	1134.17	2542.21	0.45
3		BP	regulation of cell proliferation	Marcksl1	MARCKS-like 1	9e-07	322.27	176.21	1.83
4		BP	regulation of cell proliferation	Cxadr	coxsackie virus and adenovirus receptor	2.1e-06	785.84	470.1	1.67
5		BP	regulation of cell proliferation	Ptges	prostaglandin E synthase	2.3e-06	177.56	280.85	0.63
6		BP	regulation of cell proliferation	Ddr2	discoidin domain receptor family, member 2	2.7e-06	299.91	569.64	0.53
7		BP	regulation of cell proliferation	Wnt2	wingless-related MMTV integration site 2	9.6e-06	56.26	18.45	3.05
8		BP	regulation of cell proliferation	Odc1	ornithine decarboxylase, structural 1	2.58e-05	142.07	303.22	0.47
9		BP	regulation of cell proliferation	Scgb1a1	secretoglobin, family 1A, member 1 (uteroglobin)	2.81e-05	123.05	61.21	2.01
10		BP	regulation of cell proliferation	Serpine1	serine (or cysteine) peptidase inhibitor, clade E, member 1	0.0037792	20.35	32.68	0.62
11		BP	regulation of cell proliferation	Cdkn1b	cyclin-dependent kinase inhibitor 1B	0.0729406	41.45	55.78	0.74
1	GO:0010646	BP	regulation of cell communication	Epgn	epithelial mitogen	< 1e-07	155.48	559.13	0.28
2		BP	regulation of cell communication	Ereg	epiregulin	< 1e-07	1134.17	2542.21	0.45
3		BP	regulation of cell communication	Lpar3	lysophosphatidic acid receptor 3	3.3e-06	93.7	53.57	1.75
4		BP	regulation of cell communication	Card10	caspase recruitment domain family, member 10	1.9e-05	874.61	1293.98	0.68
5		BP	regulation of cell communication	Ndel1	nuclear distribution gene E-like homolog 1 (A. nidulans)	1.93e-05	302.18	480.81	0.63
6		BP	regulation of cell communication	Rgnef	Rho-guanine nucleotide exchange factor	2.39e-05	462.98	328.32	1.41
7		BP	regulation of cell communication	Rgs4	regulator of G-protein signaling 4	3.91e-05	34.17	14.61	2.34
8		BP	regulation of cell communication	Rgs18	regulator of G-protein signaling 18	0.0002964	68.73	40.25	1.71
9		BP	regulation of cell communication	Ephb2	Eph receptor B2	0.0003374	54.42	30.21	1.8
1	GO:0044459	CC	plasma membrane part	H2-Ea	histocompatibility 2, class II antigen E alpha	< 1e-07	641.25	11.21	57.19
2		CC	plasma membrane part	H2-D1	histocompatibility 2, D region locus 1	< 1e-07	2751.11	57.77	47.62
3		CC	plasma membrane part	H2-K1	histocompatibility 2, K1, K region	< 1e-07	496.79	78.88	6.3
4		CC	plasma membrane part	Pam	peptidylglycine alpha-amidating monooxygenase	1e-07	112.87	49.64	2.27
5		CC	plasma membrane part	Sectm1b	secreted and transmembrane 1B	1e-07	81.88	39.85	2.05
6		CC	plasma membrane part	Gjb6	gap junction protein, beta 6	3e-07	136.68	278.51	0.49
7		CC	plasma membrane part	Gjb2	gap junction protein, beta 2	3e-07	395.94	821.1	0.48
8		CC	plasma membrane part	Inadl	InaD-like (Drosophila)	4e-07	121.81	63.78	1.91
9		CC	plasma membrane part	Aqp3	aquaporin 3	1e-06	283.7	718.31	0.39
10		CC	plasma membrane part	Gjc2	gap junction protein, gamma 2	1.1e-06	47.67	23.91	1.99
11		CC	plasma membrane part	Vamp3	vesicle-associated membrane protein 3	1.3e-06	1177.17	2002.82	0.59
12		CC	plasma membrane part	Cxadr	coxsackie virus and adenovirus receptor	2.1e-06	785.84	470.1	1.67
13		CC	plasma membrane part	Ms4a4b	membrane-spanning 4-domains, subfamily A, member 4B	2.3e-06	13.8	7.41	1.86
14		CC	plasma membrane part	H2-Ab1	histocompatibility 2, class II antigen A, beta 1	2.9e-06	563.38	319.75	1.76
15		CC	plasma membrane part	Synpo	synaptopodin	3.4e-06	77.77	125.46	0.62
16		CC	plasma membrane part	Anxa4	annexin A4	6e-06	447.45	289.92	1.54
17		CC	plasma membrane part	Odz3	odd Oz/ten-m homolog 3 (Drosophila)	6.3e-06	45.05	85.25	0.53
18		CC	plasma membrane part	Slc6a4	solute carrier family 6 (neurotransmitter transporter, serotonin), member 4	1.23e-05	234.92	153	1.54
19		CC	plasma membrane part	Arhgap24	Rho GTPase activating protein 24	1.72e-05	694.3	475.23	1.46
20		CC	plasma membrane part	Gpnmb	glycoprotein (transmembrane) nmb	0.0001495	98.64	181.36	0.54
21		CC	plasma membrane part	Ephb2	Eph receptor B2	0.0003374	54.42	30.21	1.8
22		CC	plasma membrane part	Gng13	guanine nucleotide binding protein (G protein), gamma 13	0.0003925	53.74	39.32	1.37
23		CC	plasma membrane part	Abca1	ATP-binding cassette, sub-family A (ABC1), member 1	0.0006526	36.23	23.68	1.53
24		CC	plasma membrane part	Dsc2	desmocollin 2	0.0043122	51.56	65.13	0.79
25		CC	plasma membrane part	Enah	enabled homolog (Drosophila)	0.0071398	53.84	66.41	0.81
26		CC	plasma membrane part	Cdhr1	cadherin-related family member 1	0.0196759	18.84	24.66	0.76
27		CC	plasma membrane part	Clec2d	C-type lectin domain family 2, member d	0.03575	61.71	75.51	0.82
28		CC	plasma membrane part	Emr4	EGF-like module containing, mucin-like, hormone receptor-like sequence 4	0.0476555	19.3	15.07	1.28
29		CC	plasma membrane part	Dsp	desmoplakin	0.4920126	2575.34	2476.73	1.04
1	GO:0048583	BP	regulation of response to stimulus	H2-Ea	histocompatibility 2, class II antigen E alpha	< 1e-07	641.25	11.21	57.19
2		BP	regulation of response to stimulus	H2-K1	histocompatibility 2, K1, K region	< 1e-07	496.79	78.88	6.3
3		BP	regulation of response to stimulus	Ereg	epiregulin	< 1e-07	1134.17	2542.21	0.45
4		BP	regulation of response to stimulus	Cxcl12	chemokine (C-X-C motif) ligand 12	6e-07	89.92	43.22	2.08
5		BP	regulation of response to stimulus	Scgb1a1	secretoglobin, family 1A, member 1 (uteroglobin)	2.81e-05	123.05	61.21	2.01
6		BP	regulation of response to stimulus	Clec2d	C-type lectin domain family 2, member d	0.03575	61.71	75.51	0.82
7		BP	regulation of response to stimulus	Fabp4	fatty acid binding protein 4, adipocyte	0.0980467	10.04	10.86	0.92
1	GO:0016301	MF	kinase activity	Epgn	epithelial mitogen	< 1e-07	155.48	559.13	0.28
2		MF	kinase activity	Stk25	serine/threonine kinase 25 (yeast)	< 1e-07	87.54	240.07	0.36
3		MF	kinase activity	Guk1	guanylate kinase 1	3e-07	1390.5	726.04	1.92
4		MF	kinase activity	Lrrk2	leucine-rich repeat kinase 2	9e-07	63.19	29.7	2.13
5		MF	kinase activity	Camk1	calcium/calmodulin-dependent protein kinase I	1.1e-06	122.1	67.4	1.81
6		MF	kinase activity	Ddr2	discoidin domain receptor family, member 2	2.7e-06	299.91	569.64	0.53
7		MF	kinase activity	Irak4	interleukin-1 receptor-associated kinase 4	3.2e-06	12.76	21.92	0.58
8		MF	kinase activity	Dmpk	dystrophia myotonica-protein kinase	6.3e-06	167.79	93.04	1.8
9		MF	kinase activity	Ak1	adenylate kinase 1	1.93e-05	131.59	83.14	1.58
10		MF	kinase activity	Melk	maternal embryonic leucine zipper kinase	2.14e-05	80.83	113.15	0.71
11		MF	kinase activity	Aurkb	aurora kinase B	6.3e-05	88.22	127.2	0.69
12		MF	kinase activity	Rnasel	ribonuclease L (2', 5'-oligoisoadenylate synthetase-dependent)	0.0001845	62.74	109.56	0.57
13		MF	kinase activity	Ephb2	Eph receptor B2	0.0003374	54.42	30.21	1.8
14		MF	kinase activity	Cdk12	cyclin-dependent kinase 12	0.0250163	22.37	29.15	0.77
15		MF	kinase activity	Kcnh1	potassium voltage-gated channel, subfamily H (eag-related), member 1	0.0379672	63.68	56.96	1.12
1	GO:0010628	BP	positive regulation of gene expression	Fos	FBJ osteosarcoma oncogene	< 1e-07	2482.37	294.09	8.44
2		BP	positive regulation of gene expression	Egr1	early growth response 1	2e-07	2821.17	1401.3	2.01
3		BP	positive regulation of gene expression	Mesp2	mesoderm posterior 2	3.8e-06	181.54	106.28	1.71
4		BP	positive regulation of gene expression	Nfia	nuclear factor I/A	5.4e-06	229.08	72.68	3.15
5		BP	positive regulation of gene expression	Nr4a1	nuclear receptor subfamily 4, group A, member 1	2.57e-05	271.53	140.43	1.93
6		BP	positive regulation of gene expression	Hnrnpab	heterogeneous nuclear ribonucleoprotein A/B	0.0630615	6252.65	8218.45	0.76
1	GO:0045941	BP	positive regulation of transcription	Fos	FBJ osteosarcoma oncogene	< 1e-07	2482.37	294.09	8.44
2		BP	positive regulation of transcription	Egr1	early growth response 1	2e-07	2821.17	1401.3	2.01
3		BP	positive regulation of transcription	Mesp2	mesoderm posterior 2	3.8e-06	181.54	106.28	1.71
4		BP	positive regulation of transcription	Nfia	nuclear factor I/A	5.4e-06	229.08	72.68	3.15
5		BP	positive regulation of transcription	Nr4a1	nuclear receptor subfamily 4, group A, member 1	2.57e-05	271.53	140.43	1.93
6		BP	positive regulation of transcription	Hnrnpab	heterogeneous nuclear ribonucleoprotein A/B	0.0630615	6252.65	8218.45	0.76
1	GO:0016772	MF	transferase activity, transferring phosphorus-containing groups	Epgn	epithelial mitogen	< 1e-07	155.48	559.13	0.28
2		MF	transferase activity, transferring phosphorus-containing groups	Stk25	serine/threonine kinase 25 (yeast)	< 1e-07	87.54	240.07	0.36
3		MF	transferase activity, transferring phosphorus-containing groups	Guk1	guanylate kinase 1	3e-07	1390.5	726.04	1.92
4		MF	transferase activity, transferring phosphorus-containing groups	Lrrk2	leucine-rich repeat kinase 2	9e-07	63.19	29.7	2.13
5		MF	transferase activity, transferring phosphorus-containing groups	Camk1	calcium/calmodulin-dependent protein kinase I	1.1e-06	122.1	67.4	1.81
6		MF	transferase activity, transferring phosphorus-containing groups	Ddr2	discoidin domain receptor family, member 2	2.7e-06	299.91	569.64	0.53
7		MF	transferase activity, transferring phosphorus-containing groups	Irak4	interleukin-1 receptor-associated kinase 4	3.2e-06	12.76	21.92	0.58
8		MF	transferase activity, transferring phosphorus-containing groups	Dmpk	dystrophia myotonica-protein kinase	6.3e-06	167.79	93.04	1.8
9		MF	transferase activity, transferring phosphorus-containing groups	Ak1	adenylate kinase 1	1.93e-05	131.59	83.14	1.58
10		MF	transferase activity, transferring phosphorus-containing groups	Melk	maternal embryonic leucine zipper kinase	2.14e-05	80.83	113.15	0.71
11		MF	transferase activity, transferring phosphorus-containing groups	Oasl2	2'-5' oligoadenylate synthetase-like 2	3.62e-05	59.38	20.35	2.92
12		MF	transferase activity, transferring phosphorus-containing groups	Aurkb	aurora kinase B	6.3e-05	88.22	127.2	0.69
13		MF	transferase activity, transferring phosphorus-containing groups	Rnasel	ribonuclease L (2', 5'-oligoisoadenylate synthetase-dependent)	0.0001845	62.74	109.56	0.57
14		MF	transferase activity, transferring phosphorus-containing groups	Ephb2	Eph receptor B2	0.0003374	54.42	30.21	1.8
15		MF	transferase activity, transferring phosphorus-containing groups	Cdk12	cyclin-dependent kinase 12	0.0250163	22.37	29.15	0.77
16		MF	transferase activity, transferring phosphorus-containing groups	Kcnh1	potassium voltage-gated channel, subfamily H (eag-related), member 1	0.0379672	63.68	56.96	1.12
1	GO:0048518	BP	positive regulation of biological process	H2-Ea	histocompatibility 2, class II antigen E alpha	< 1e-07	641.25	11.21	57.19
2		BP	positive regulation of biological process	Fos	FBJ osteosarcoma oncogene	< 1e-07	2482.37	294.09	8.44
3		BP	positive regulation of biological process	Epgn	epithelial mitogen	< 1e-07	155.48	559.13	0.28
4		BP	positive regulation of biological process	H2-K1	histocompatibility 2, K1, K region	< 1e-07	496.79	78.88	6.3
5		BP	positive regulation of biological process	Ereg	epiregulin	< 1e-07	1134.17	2542.21	0.45
6		BP	positive regulation of biological process	Bnip3	BCL2/adenovirus E1B interacting protein 3	1e-07	1135.62	513.21	2.21
7		BP	positive regulation of biological process	Abi3bp	ABI gene family, member 3 (NESH) binding protein	2e-07	58.66	22.7	2.58
8		BP	positive regulation of biological process	Egr1	early growth response 1	2e-07	2821.17	1401.3	2.01
9		BP	positive regulation of biological process	Cxcl12	chemokine (C-X-C motif) ligand 12	6e-07	89.92	43.22	2.08
10		BP	positive regulation of biological process	Marcksl1	MARCKS-like 1	9e-07	322.27	176.21	1.83
11		BP	positive regulation of biological process	Ddr2	discoidin domain receptor family, member 2	2.7e-06	299.91	569.64	0.53
12		BP	positive regulation of biological process	Lpar3	lysophosphatidic acid receptor 3	3.3e-06	93.7	53.57	1.75
13		BP	positive regulation of biological process	Casp1	caspase 1	3.7e-06	357.28	218.62	1.63
14		BP	positive regulation of biological process	Mesp2	mesoderm posterior 2	3.8e-06	181.54	106.28	1.71
15		BP	positive regulation of biological process	Cyr61	cysteine rich protein 61	4.1e-06	154.72	70.06	2.21
16		BP	positive regulation of biological process	Nfia	nuclear factor I/A	5.4e-06	229.08	72.68	3.15
17		BP	positive regulation of biological process	Wnt2	wingless-related MMTV integration site 2	9.6e-06	56.26	18.45	3.05
18		BP	positive regulation of biological process	Nr4a1	nuclear receptor subfamily 4, group A, member 1	2.57e-05	271.53	140.43	1.93
19		BP	positive regulation of biological process	Odc1	ornithine decarboxylase, structural 1	2.58e-05	142.07	303.22	0.47
20		BP	positive regulation of biological process	Fst	follistatin	2.58e-05	268.4	151.03	1.78
21		BP	positive regulation of biological process	Pdpn	podoplanin	0.0002764	84.65	138.85	0.61
22		BP	positive regulation of biological process	Ephb2	Eph receptor B2	0.0003374	54.42	30.21	1.8
23		BP	positive regulation of biological process	Cenpe	centromere protein E	0.0006051	32.45	57.93	0.56
24		BP	positive regulation of biological process	Abca1	ATP-binding cassette, sub-family A (ABC1), member 1	0.0006526	36.23	23.68	1.53
25		BP	positive regulation of biological process	Itm2b	integral membrane protein 2B	0.0059249	84.74	106.67	0.79
26		BP	positive regulation of biological process	Clec2d	C-type lectin domain family 2, member d	0.03575	61.71	75.51	0.82
27		BP	positive regulation of biological process	Hnrnpab	heterogeneous nuclear ribonucleoprotein A/B	0.0630615	6252.65	8218.45	0.76
28		BP	positive regulation of biological process	Cdkn1b	cyclin-dependent kinase inhibitor 1B	0.0729406	41.45	55.78	0.74
29		BP	positive regulation of biological process	Fabp4	fatty acid binding protein 4, adipocyte	0.0980467	10.04	10.86	0.92
30		BP	positive regulation of biological process	Id2	inhibitor of DNA binding 2	0.7556613	34.99	35.73	0.98
1	GO:0005126	MF	cytokine receptor binding	Cxcl10	chemokine (C-X-C motif) ligand 10	< 1e-07	112.95	41.22	2.74
2		MF	cytokine receptor binding	Cxcl12	chemokine (C-X-C motif) ligand 12	6e-07	89.92	43.22	2.08
3		MF	cytokine receptor binding	Irak4	interleukin-1 receptor-associated kinase 4	3.2e-06	12.76	21.92	0.58
4		MF	cytokine receptor binding	Cxcl9	chemokine (C-X-C motif) ligand 9	3.6e-06	89.26	24.54	3.64
5		MF	cytokine receptor binding	Ccl22	chemokine (C-C motif) ligand 22	3.9e-06	107.34	203.79	0.53
6		MF	cytokine receptor binding	Cxcl14	chemokine (C-X-C motif) ligand 14	0.2020672	620.19	648.49	0.96
1	GO:0006955	BP	immune response	H2-Ea	histocompatibility 2, class II antigen E alpha	< 1e-07	641.25	11.21	57.19
2		BP	immune response	H2-D1	histocompatibility 2, D region locus 1	< 1e-07	2751.11	57.77	47.62
3		BP	immune response	H2-K1	histocompatibility 2, K1, K region	< 1e-07	496.79	78.88	6.3
4		BP	immune response	Cxcl10	chemokine (C-X-C motif) ligand 10	< 1e-07	112.95	41.22	2.74
5		BP	immune response	Ereg	epiregulin	< 1e-07	1134.17	2542.21	0.45
6		BP	immune response	Cxcl12	chemokine (C-X-C motif) ligand 12	6e-07	89.92	43.22	2.08
7		BP	immune response	Rsad2	radical S-adenosyl methionine domain containing 2	2.4e-06	59.68	34.43	1.73
8		BP	immune response	H2-Ab1	histocompatibility 2, class II antigen A, beta 1	2.9e-06	563.38	319.75	1.76
9		BP	immune response	Cxcl9	chemokine (C-X-C motif) ligand 9	3.6e-06	89.26	24.54	3.64
10		BP	immune response	Serpina3g	serine (or cysteine) peptidase inhibitor, clade A, member 3G	3.8e-06	240.42	117.27	2.05
11		BP	immune response	Ccl22	chemokine (C-C motif) ligand 22	3.9e-06	107.34	203.79	0.53
12		BP	immune response	Rps6	ribosomal protein S6	1.58e-05	458.58	767.38	0.6
13		BP	immune response	Irgm1	immunity-related GTPase family M member 1	2.15e-05	145.73	94.7	1.54
14		BP	immune response	Procr	protein C receptor, endothelial	2.45e-05	37.46	115.01	0.33
15		BP	immune response	Irf7	interferon regulatory factor 7	2.78e-05	121.56	80.26	1.51
16		BP	immune response	Oasl2	2'-5' oligoadenylate synthetase-like 2	3.62e-05	59.38	20.35	2.92
17		BP	immune response	Pglyrp2	peptidoglycan recognition protein 2	0.0013441	26.1	38.35	0.68
18		BP	immune response	Clec2d	C-type lectin domain family 2, member d	0.03575	61.71	75.51	0.82
19		BP	immune response	Dhx58	DEXH (Asp-Glu-X-His) box polypeptide 58	0.1045836	21.88	17.3	1.26
20		BP	immune response	Cxcl14	chemokine (C-X-C motif) ligand 14	0.2020672	620.19	648.49	0.96
21		BP	immune response	Samhd1	SAM domain and HD domain, 1	0.5235773	242.86	247.83	0.98
1	GO:0006996	BP	organelle organization	Cap1	CAP, adenylate cyclase-associated protein 1 (yeast)	< 1e-07	464.38	61.37	7.57
2		BP	organelle organization	Krt6b	keratin 6B	< 1e-07	1088.89	5343.22	0.2
3		BP	organelle organization	Krt6a	keratin 6A	< 1e-07	940.93	3575.89	0.26
4		BP	organelle organization	Epgn	epithelial mitogen	< 1e-07	155.48	559.13	0.28
5		BP	organelle organization	Krt16	keratin 16	< 1e-07	1763.79	5132.32	0.34
6		BP	organelle organization	Ereg	epiregulin	< 1e-07	1134.17	2542.21	0.45
7		BP	organelle organization	Cxadr	coxsackie virus and adenovirus receptor	2.1e-06	785.84	470.1	1.67
8		BP	organelle organization	Pttg1	pituitary tumor-transforming gene 1	2.7e-06	944.61	1621.46	0.58
9		BP	organelle organization	Synpo	synaptopodin	3.4e-06	77.77	125.46	0.62
10		BP	organelle organization	Rec8	REC8 homolog (yeast)	4.7e-06	57.34	164.17	0.35
11		BP	organelle organization	Arl8b	ADP-ribosylation factor-like 8B	7.3e-06	225.14	507.69	0.44
12		BP	organelle organization	Rps6	ribosomal protein S6	1.58e-05	458.58	767.38	0.6
13		BP	organelle organization	Ndel1	nuclear distribution gene E-like homolog 1 (A. nidulans)	1.93e-05	302.18	480.81	0.63
14		BP	organelle organization	Rgnef	Rho-guanine nucleotide exchange factor	2.39e-05	462.98	328.32	1.41
15		BP	organelle organization	Anln	anillin, actin binding protein	2.65e-05	386.37	544.02	0.71
16		BP	organelle organization	S100a9	S100 calcium binding protein A9 (calgranulin B)	3.14e-05	90.15	143.45	0.63
17		BP	organelle organization	Aurkb	aurora kinase B	6.3e-05	88.22	127.2	0.69
18		BP	organelle organization	Diap3	diaphanous homolog 3 (Drosophila)	0.000434	55.86	87.93	0.64
19		BP	organelle organization	Cenpe	centromere protein E	0.0006051	32.45	57.93	0.56
20		BP	organelle organization	Enah	enabled homolog (Drosophila)	0.0071398	53.84	66.41	0.81
21		BP	organelle organization	Dnase1l3	deoxyribonuclease 1-like 3	0.0155711	70.86	92.22	0.77
22		BP	organelle organization	Cdkn1b	cyclin-dependent kinase inhibitor 1B	0.0729406	41.45	55.78	0.74
23		BP	organelle organization	Tmsb10	thymosin, beta 10	0.0735404	220.23	254.52	0.87
24		BP	organelle organization	Hmga2	high mobility group AT-hook 2	0.270065	20.38	19.25	1.06
1	GO:0044430	CC	cytoskeletal part	Cap1	CAP, adenylate cyclase-associated protein 1 (yeast)	< 1e-07	464.38	61.37	7.57
2		CC	cytoskeletal part	Krt6b	keratin 6B	< 1e-07	1088.89	5343.22	0.2
3		CC	cytoskeletal part	Krt6a	keratin 6A	< 1e-07	940.93	3575.89	0.26
4		CC	cytoskeletal part	Krt16	keratin 16	< 1e-07	1763.79	5132.32	0.34
5		CC	cytoskeletal part	Fermt3	fermitin family homolog 3 (Drosophila)	1.8e-06	80.9	41.87	1.93
6		CC	cytoskeletal part	Krt32	keratin 32	2.1e-06	146.64	82.46	1.78
7		CC	cytoskeletal part	Ndel1	nuclear distribution gene E-like homolog 1 (A. nidulans)	1.93e-05	302.18	480.81	0.63
8		CC	cytoskeletal part	Procr	protein C receptor, endothelial	2.45e-05	37.46	115.01	0.33
9		CC	cytoskeletal part	Anln	anillin, actin binding protein	2.65e-05	386.37	544.02	0.71
10		CC	cytoskeletal part	Cald1	caldesmon 1	0.0002689	19.89	14.76	1.35
11		CC	cytoskeletal part	Krt2	keratin 2	0.0013839	31.25	15.45	2.02
12		CC	cytoskeletal part	Tubb6	tubulin, beta 6	0.0014844	92.98	118.73	0.78
13		CC	cytoskeletal part	Kif23	kinesin family member 23	0.0023273	33.81	41.25	0.82
14		CC	cytoskeletal part	Enah	enabled homolog (Drosophila)	0.0071398	53.84	66.41	0.81
15		CC	cytoskeletal part	Krt14	keratin 14	0.0628279	295.65	327.13	0.9
1	GO:0006793	BP	phosphorus metabolic process	Epgn	epithelial mitogen	< 1e-07	155.48	559.13	0.28
2		BP	phosphorus metabolic process	Dusp1	dual specificity phosphatase 1	< 1e-07	2280.02	673.69	3.38
3		BP	phosphorus metabolic process	Mtm1	X-linked myotubular myopathy gene 1	< 1e-07	245.82	647.72	0.38
4		BP	phosphorus metabolic process	Stk25	serine/threonine kinase 25 (yeast)	< 1e-07	87.54	240.07	0.36
5		BP	phosphorus metabolic process	Ereg	epiregulin	< 1e-07	1134.17	2542.21	0.45
6		BP	phosphorus metabolic process	Lrrk2	leucine-rich repeat kinase 2	9e-07	63.19	29.7	2.13
7		BP	phosphorus metabolic process	Camk1	calcium/calmodulin-dependent protein kinase I	1.1e-06	122.1	67.4	1.81
8		BP	phosphorus metabolic process	Ddr2	discoidin domain receptor family, member 2	2.7e-06	299.91	569.64	0.53
9		BP	phosphorus metabolic process	Irak4	interleukin-1 receptor-associated kinase 4	3.2e-06	12.76	21.92	0.58
10		BP	phosphorus metabolic process	Lpar3	lysophosphatidic acid receptor 3	3.3e-06	93.7	53.57	1.75
11		BP	phosphorus metabolic process	Atp6v0e2	ATPase, H+ transporting, lysosomal V0 subunit E2	5.2e-06	114.34	46.41	2.46
12		BP	phosphorus metabolic process	Dmpk	dystrophia myotonica-protein kinase	6.3e-06	167.79	93.04	1.8
13		BP	phosphorus metabolic process	Ptprk	protein tyrosine phosphatase, receptor type, K	1.02e-05	108.31	57.36	1.89
14		BP	phosphorus metabolic process	Card10	caspase recruitment domain family, member 10	1.9e-05	874.61	1293.98	0.68
15		BP	phosphorus metabolic process	Melk	maternal embryonic leucine zipper kinase	2.14e-05	80.83	113.15	0.71
16		BP	phosphorus metabolic process	Aurkb	aurora kinase B	6.3e-05	88.22	127.2	0.69
17		BP	phosphorus metabolic process	Rnasel	ribonuclease L (2', 5'-oligoisoadenylate synthetase-dependent)	0.0001845	62.74	109.56	0.57
18		BP	phosphorus metabolic process	Ephb2	Eph receptor B2	0.0003374	54.42	30.21	1.8
19		BP	phosphorus metabolic process	Cenpe	centromere protein E	0.0006051	32.45	57.93	0.56
20		BP	phosphorus metabolic process	Cdk12	cyclin-dependent kinase 12	0.0250163	22.37	29.15	0.77
21		BP	phosphorus metabolic process	Cdkn1b	cyclin-dependent kinase inhibitor 1B	0.0729406	41.45	55.78	0.74
22		BP	phosphorus metabolic process	Fabp4	fatty acid binding protein 4, adipocyte	0.0980467	10.04	10.86	0.92
23		BP	phosphorus metabolic process	Ptprg	protein tyrosine phosphatase, receptor type, G	0.8925699	102.08	102.92	0.99
1	GO:0006796	BP	phosphate metabolic process	Epgn	epithelial mitogen	< 1e-07	155.48	559.13	0.28
2		BP	phosphate metabolic process	Dusp1	dual specificity phosphatase 1	< 1e-07	2280.02	673.69	3.38
3		BP	phosphate metabolic process	Mtm1	X-linked myotubular myopathy gene 1	< 1e-07	245.82	647.72	0.38
4		BP	phosphate metabolic process	Stk25	serine/threonine kinase 25 (yeast)	< 1e-07	87.54	240.07	0.36
5		BP	phosphate metabolic process	Ereg	epiregulin	< 1e-07	1134.17	2542.21	0.45
6		BP	phosphate metabolic process	Lrrk2	leucine-rich repeat kinase 2	9e-07	63.19	29.7	2.13
7		BP	phosphate metabolic process	Camk1	calcium/calmodulin-dependent protein kinase I	1.1e-06	122.1	67.4	1.81
8		BP	phosphate metabolic process	Ddr2	discoidin domain receptor family, member 2	2.7e-06	299.91	569.64	0.53
9		BP	phosphate metabolic process	Irak4	interleukin-1 receptor-associated kinase 4	3.2e-06	12.76	21.92	0.58
10		BP	phosphate metabolic process	Lpar3	lysophosphatidic acid receptor 3	3.3e-06	93.7	53.57	1.75
11		BP	phosphate metabolic process	Atp6v0e2	ATPase, H+ transporting, lysosomal V0 subunit E2	5.2e-06	114.34	46.41	2.46
12		BP	phosphate metabolic process	Dmpk	dystrophia myotonica-protein kinase	6.3e-06	167.79	93.04	1.8
13		BP	phosphate metabolic process	Ptprk	protein tyrosine phosphatase, receptor type, K	1.02e-05	108.31	57.36	1.89
14		BP	phosphate metabolic process	Card10	caspase recruitment domain family, member 10	1.9e-05	874.61	1293.98	0.68
15		BP	phosphate metabolic process	Melk	maternal embryonic leucine zipper kinase	2.14e-05	80.83	113.15	0.71
16		BP	phosphate metabolic process	Aurkb	aurora kinase B	6.3e-05	88.22	127.2	0.69
17		BP	phosphate metabolic process	Rnasel	ribonuclease L (2', 5'-oligoisoadenylate synthetase-dependent)	0.0001845	62.74	109.56	0.57
18		BP	phosphate metabolic process	Ephb2	Eph receptor B2	0.0003374	54.42	30.21	1.8
19		BP	phosphate metabolic process	Cenpe	centromere protein E	0.0006051	32.45	57.93	0.56
20		BP	phosphate metabolic process	Cdk12	cyclin-dependent kinase 12	0.0250163	22.37	29.15	0.77
21		BP	phosphate metabolic process	Cdkn1b	cyclin-dependent kinase inhibitor 1B	0.0729406	41.45	55.78	0.74
22		BP	phosphate metabolic process	Fabp4	fatty acid binding protein 4, adipocyte	0.0980467	10.04	10.86	0.92
23		BP	phosphate metabolic process	Ptprg	protein tyrosine phosphatase, receptor type, G	0.8925699	102.08	102.92	0.99
1	GO:0009607	BP	response to biotic stimulus	H2-K1	histocompatibility 2, K1, K region	< 1e-07	496.79	78.88	6.3
2		BP	response to biotic stimulus	Defb8	defensin beta 8	1e-07	344.54	114.29	3.01
3		BP	response to biotic stimulus	Ifi27l2a	interferon, alpha-inducible protein 27 like 2A	8e-07	178.86	95.66	1.87
4		BP	response to biotic stimulus	Rsad2	radical S-adenosyl methionine domain containing 2	2.4e-06	59.68	34.43	1.73
5		BP	response to biotic stimulus	Stat1	signal transducer and activator of transcription 1	1.47e-05	589.81	394.42	1.5
6		BP	response to biotic stimulus	Wfdc12	WAP four-disulfide core domain 12	2.11e-05	129.11	202.98	0.64
7		BP	response to biotic stimulus	Irf7	interferon regulatory factor 7	2.78e-05	121.56	80.26	1.51
8		BP	response to biotic stimulus	Rnasel	ribonuclease L (2', 5'-oligoisoadenylate synthetase-dependent)	0.0001845	62.74	109.56	0.57
9		BP	response to biotic stimulus	Defb3	defensin beta 3	0.0057982	16.87	23.23	0.73
10		BP	response to biotic stimulus	Lcn2	lipocalin 2	0.0088893	24.1	28.85	0.84
1	GO:0051707	BP	response to other organism	H2-K1	histocompatibility 2, K1, K region	< 1e-07	496.79	78.88	6.3
2		BP	response to other organism	Defb8	defensin beta 8	1e-07	344.54	114.29	3.01
3		BP	response to other organism	Ifi27l2a	interferon, alpha-inducible protein 27 like 2A	8e-07	178.86	95.66	1.87
4		BP	response to other organism	Rsad2	radical S-adenosyl methionine domain containing 2	2.4e-06	59.68	34.43	1.73
5		BP	response to other organism	Stat1	signal transducer and activator of transcription 1	1.47e-05	589.81	394.42	1.5
6		BP	response to other organism	Wfdc12	WAP four-disulfide core domain 12	2.11e-05	129.11	202.98	0.64
7		BP	response to other organism	Irf7	interferon regulatory factor 7	2.78e-05	121.56	80.26	1.51
8		BP	response to other organism	Rnasel	ribonuclease L (2', 5'-oligoisoadenylate synthetase-dependent)	0.0001845	62.74	109.56	0.57
9		BP	response to other organism	Defb3	defensin beta 3	0.0057982	16.87	23.23	0.73
10		BP	response to other organism	Lcn2	lipocalin 2	0.0088893	24.1	28.85	0.84
1	GO:0001664	MF	G-protein-coupled receptor binding	Cxcl10	chemokine (C-X-C motif) ligand 10	< 1e-07	112.95	41.22	2.74
2		MF	G-protein-coupled receptor binding	Cxcl12	chemokine (C-X-C motif) ligand 12	6e-07	89.92	43.22	2.08
3		MF	G-protein-coupled receptor binding	Cxcl9	chemokine (C-X-C motif) ligand 9	3.6e-06	89.26	24.54	3.64
4		MF	G-protein-coupled receptor binding	Ccl22	chemokine (C-C motif) ligand 22	3.9e-06	107.34	203.79	0.53
5		MF	G-protein-coupled receptor binding	Cxcl14	chemokine (C-X-C motif) ligand 14	0.2020672	620.19	648.49	0.96
1	GO:0042379	MF	chemokine receptor binding	Cxcl10	chemokine (C-X-C motif) ligand 10	< 1e-07	112.95	41.22	2.74
2		MF	chemokine receptor binding	Cxcl12	chemokine (C-X-C motif) ligand 12	6e-07	89.92	43.22	2.08
3		MF	chemokine receptor binding	Cxcl9	chemokine (C-X-C motif) ligand 9	3.6e-06	89.26	24.54	3.64
4		MF	chemokine receptor binding	Ccl22	chemokine (C-C motif) ligand 22	3.9e-06	107.34	203.79	0.53
5		MF	chemokine receptor binding	Cxcl14	chemokine (C-X-C motif) ligand 14	0.2020672	620.19	648.49	0.96
1	GO:0004672	MF	protein kinase activity	Epgn	epithelial mitogen	< 1e-07	155.48	559.13	0.28
2		MF	protein kinase activity	Stk25	serine/threonine kinase 25 (yeast)	< 1e-07	87.54	240.07	0.36
3		MF	protein kinase activity	Lrrk2	leucine-rich repeat kinase 2	9e-07	63.19	29.7	2.13
4		MF	protein kinase activity	Camk1	calcium/calmodulin-dependent protein kinase I	1.1e-06	122.1	67.4	1.81
5		MF	protein kinase activity	Ddr2	discoidin domain receptor family, member 2	2.7e-06	299.91	569.64	0.53
6		MF	protein kinase activity	Irak4	interleukin-1 receptor-associated kinase 4	3.2e-06	12.76	21.92	0.58
7		MF	protein kinase activity	Dmpk	dystrophia myotonica-protein kinase	6.3e-06	167.79	93.04	1.8
8		MF	protein kinase activity	Melk	maternal embryonic leucine zipper kinase	2.14e-05	80.83	113.15	0.71
9		MF	protein kinase activity	Aurkb	aurora kinase B	6.3e-05	88.22	127.2	0.69
10		MF	protein kinase activity	Rnasel	ribonuclease L (2', 5'-oligoisoadenylate synthetase-dependent)	0.0001845	62.74	109.56	0.57
11		MF	protein kinase activity	Ephb2	Eph receptor B2	0.0003374	54.42	30.21	1.8
12		MF	protein kinase activity	Cdk12	cyclin-dependent kinase 12	0.0250163	22.37	29.15	0.77
13		MF	protein kinase activity	Kcnh1	potassium voltage-gated channel, subfamily H (eag-related), member 1	0.0379672	63.68	56.96	1.12
1	GO:0016773	MF	phosphotransferase activity, alcohol group as acceptor	Epgn	epithelial mitogen	< 1e-07	155.48	559.13	0.28
2		MF	phosphotransferase activity, alcohol group as acceptor	Stk25	serine/threonine kinase 25 (yeast)	< 1e-07	87.54	240.07	0.36
3		MF	phosphotransferase activity, alcohol group as acceptor	Lrrk2	leucine-rich repeat kinase 2	9e-07	63.19	29.7	2.13
4		MF	phosphotransferase activity, alcohol group as acceptor	Camk1	calcium/calmodulin-dependent protein kinase I	1.1e-06	122.1	67.4	1.81
5		MF	phosphotransferase activity, alcohol group as acceptor	Ddr2	discoidin domain receptor family, member 2	2.7e-06	299.91	569.64	0.53
6		MF	phosphotransferase activity, alcohol group as acceptor	Irak4	interleukin-1 receptor-associated kinase 4	3.2e-06	12.76	21.92	0.58
7		MF	phosphotransferase activity, alcohol group as acceptor	Dmpk	dystrophia myotonica-protein kinase	6.3e-06	167.79	93.04	1.8
8		MF	phosphotransferase activity, alcohol group as acceptor	Melk	maternal embryonic leucine zipper kinase	2.14e-05	80.83	113.15	0.71
9		MF	phosphotransferase activity, alcohol group as acceptor	Aurkb	aurora kinase B	6.3e-05	88.22	127.2	0.69
10		MF	phosphotransferase activity, alcohol group as acceptor	Rnasel	ribonuclease L (2', 5'-oligoisoadenylate synthetase-dependent)	0.0001845	62.74	109.56	0.57
11		MF	phosphotransferase activity, alcohol group as acceptor	Ephb2	Eph receptor B2	0.0003374	54.42	30.21	1.8
12		MF	phosphotransferase activity, alcohol group as acceptor	Cdk12	cyclin-dependent kinase 12	0.0250163	22.37	29.15	0.77
13		MF	phosphotransferase activity, alcohol group as acceptor	Kcnh1	potassium voltage-gated channel, subfamily H (eag-related), member 1	0.0379672	63.68	56.96	1.12
1	GO:0002682	BP	regulation of immune system process	H2-Ea	histocompatibility 2, class II antigen E alpha	< 1e-07	641.25	11.21	57.19
2		BP	regulation of immune system process	H2-K1	histocompatibility 2, K1, K region	< 1e-07	496.79	78.88	6.3
3		BP	regulation of immune system process	Ereg	epiregulin	< 1e-07	1134.17	2542.21	0.45
4		BP	regulation of immune system process	Rbp1	retinol binding protein 1, cellular	6e-06	291.66	188.59	1.55
5		BP	regulation of immune system process	Scgb1a1	secretoglobin, family 1A, member 1 (uteroglobin)	2.81e-05	123.05	61.21	2.01
6		BP	regulation of immune system process	Clec2d	C-type lectin domain family 2, member d	0.03575	61.71	75.51	0.82
7		BP	regulation of immune system process	Id2	inhibitor of DNA binding 2	0.7556613	34.99	35.73	0.98
1	GO:0007010	BP	cytoskeleton organization	Cap1	CAP, adenylate cyclase-associated protein 1 (yeast)	< 1e-07	464.38	61.37	7.57
2		BP	cytoskeleton organization	Krt6b	keratin 6B	< 1e-07	1088.89	5343.22	0.2
3		BP	cytoskeleton organization	Krt6a	keratin 6A	< 1e-07	940.93	3575.89	0.26
4		BP	cytoskeleton organization	Krt16	keratin 16	< 1e-07	1763.79	5132.32	0.34
5		BP	cytoskeleton organization	Synpo	synaptopodin	3.4e-06	77.77	125.46	0.62
6		BP	cytoskeleton organization	Ndel1	nuclear distribution gene E-like homolog 1 (A. nidulans)	1.93e-05	302.18	480.81	0.63
7		BP	cytoskeleton organization	Rgnef	Rho-guanine nucleotide exchange factor	2.39e-05	462.98	328.32	1.41
8		BP	cytoskeleton organization	S100a9	S100 calcium binding protein A9 (calgranulin B)	3.14e-05	90.15	143.45	0.63
9		BP	cytoskeleton organization	Diap3	diaphanous homolog 3 (Drosophila)	0.000434	55.86	87.93	0.64
10		BP	cytoskeleton organization	Cenpe	centromere protein E	0.0006051	32.45	57.93	0.56
11		BP	cytoskeleton organization	Enah	enabled homolog (Drosophila)	0.0071398	53.84	66.41	0.81
12		BP	cytoskeleton organization	Cdkn1b	cyclin-dependent kinase inhibitor 1B	0.0729406	41.45	55.78	0.74
13		BP	cytoskeleton organization	Tmsb10	thymosin, beta 10	0.0735404	220.23	254.52	0.87
1	GO:0015629	CC	actin cytoskeleton	Cap1	CAP, adenylate cyclase-associated protein 1 (yeast)	< 1e-07	464.38	61.37	7.57
2		CC	actin cytoskeleton	Fermt3	fermitin family homolog 3 (Drosophila)	1.8e-06	80.9	41.87	1.93
3		CC	actin cytoskeleton	Synpo	synaptopodin	3.4e-06	77.77	125.46	0.62
4		CC	actin cytoskeleton	Anln	anillin, actin binding protein	2.65e-05	386.37	544.02	0.71
5		CC	actin cytoskeleton	Cald1	caldesmon 1	0.0002689	19.89	14.76	1.35
6		CC	actin cytoskeleton	Enah	enabled homolog (Drosophila)	0.0071398	53.84	66.41	0.81
1	GO:0002376	BP	immune system process	H2-Ea	histocompatibility 2, class II antigen E alpha	< 1e-07	641.25	11.21	57.19
2		BP	immune system process	H2-D1	histocompatibility 2, D region locus 1	< 1e-07	2751.11	57.77	47.62
3		BP	immune system process	H2-K1	histocompatibility 2, K1, K region	< 1e-07	496.79	78.88	6.3
4		BP	immune system process	Cxcl10	chemokine (C-X-C motif) ligand 10	< 1e-07	112.95	41.22	2.74
5		BP	immune system process	Ereg	epiregulin	< 1e-07	1134.17	2542.21	0.45
6		BP	immune system process	Egr1	early growth response 1	2e-07	2821.17	1401.3	2.01
7		BP	immune system process	Cxcl12	chemokine (C-X-C motif) ligand 12	6e-07	89.92	43.22	2.08
8		BP	immune system process	Rsad2	radical S-adenosyl methionine domain containing 2	2.4e-06	59.68	34.43	1.73
9		BP	immune system process	H2-Ab1	histocompatibility 2, class II antigen A, beta 1	2.9e-06	563.38	319.75	1.76
10		BP	immune system process	Cxcl9	chemokine (C-X-C motif) ligand 9	3.6e-06	89.26	24.54	3.64
11		BP	immune system process	Serpina3g	serine (or cysteine) peptidase inhibitor, clade A, member 3G	3.8e-06	240.42	117.27	2.05
12		BP	immune system process	Ccl22	chemokine (C-C motif) ligand 22	3.9e-06	107.34	203.79	0.53
13		BP	immune system process	Rbp1	retinol binding protein 1, cellular	6e-06	291.66	188.59	1.55
14		BP	immune system process	Rps6	ribosomal protein S6	1.58e-05	458.58	767.38	0.6
15		BP	immune system process	Irgm1	immunity-related GTPase family M member 1	2.15e-05	145.73	94.7	1.54
16		BP	immune system process	Procr	protein C receptor, endothelial	2.45e-05	37.46	115.01	0.33
17		BP	immune system process	Irf7	interferon regulatory factor 7	2.78e-05	121.56	80.26	1.51
18		BP	immune system process	Scgb1a1	secretoglobin, family 1A, member 1 (uteroglobin)	2.81e-05	123.05	61.21	2.01
19		BP	immune system process	S100a9	S100 calcium binding protein A9 (calgranulin B)	3.14e-05	90.15	143.45	0.63
20		BP	immune system process	Oasl2	2'-5' oligoadenylate synthetase-like 2	3.62e-05	59.38	20.35	2.92
21		BP	immune system process	Pglyrp2	peptidoglycan recognition protein 2	0.0013441	26.1	38.35	0.68
22		BP	immune system process	Clec2d	C-type lectin domain family 2, member d	0.03575	61.71	75.51	0.82
23		BP	immune system process	Dhx58	DEXH (Asp-Glu-X-His) box polypeptide 58	0.1045836	21.88	17.3	1.26
24		BP	immune system process	Cxcl14	chemokine (C-X-C motif) ligand 14	0.2020672	620.19	648.49	0.96
25		BP	immune system process	Samhd1	SAM domain and HD domain, 1	0.5235773	242.86	247.83	0.98
26		BP	immune system process	Id2	inhibitor of DNA binding 2	0.7556613	34.99	35.73	0.98
1	GO:0045893	BP	positive regulation of transcription, DNA-dependent	Fos	FBJ osteosarcoma oncogene	< 1e-07	2482.37	294.09	8.44
2		BP	positive regulation of transcription, DNA-dependent	Mesp2	mesoderm posterior 2	3.8e-06	181.54	106.28	1.71
3		BP	positive regulation of transcription, DNA-dependent	Nfia	nuclear factor I/A	5.4e-06	229.08	72.68	3.15
4		BP	positive regulation of transcription, DNA-dependent	Nr4a1	nuclear receptor subfamily 4, group A, member 1	2.57e-05	271.53	140.43	1.93
5		BP	positive regulation of transcription, DNA-dependent	Hnrnpab	heterogeneous nuclear ribonucleoprotein A/B	0.0630615	6252.65	8218.45	0.76
1	GO:0051254	BP	positive regulation of RNA metabolic process	Fos	FBJ osteosarcoma oncogene	< 1e-07	2482.37	294.09	8.44
2		BP	positive regulation of RNA metabolic process	Mesp2	mesoderm posterior 2	3.8e-06	181.54	106.28	1.71
3		BP	positive regulation of RNA metabolic process	Nfia	nuclear factor I/A	5.4e-06	229.08	72.68	3.15
4		BP	positive regulation of RNA metabolic process	Nr4a1	nuclear receptor subfamily 4, group A, member 1	2.57e-05	271.53	140.43	1.93
5		BP	positive regulation of RNA metabolic process	Hnrnpab	heterogeneous nuclear ribonucleoprotein A/B	0.0630615	6252.65	8218.45	0.76
1	GO:0008544	BP	epidermis development	Krt6b	keratin 6B	< 1e-07	1088.89	5343.22	0.2
2		BP	epidermis development	Krt6a	keratin 6A	< 1e-07	940.93	3575.89	0.26
3		BP	epidermis development	Sprr1b	small proline-rich protein 1B	< 1e-07	1146.51	3434.42	0.33
4		BP	epidermis development	Sprr1a	small proline-rich protein 1A	4e-07	2674.13	4973.96	0.54
5		BP	epidermis development	Fst	follistatin	2.58e-05	268.4	151.03	1.78
6		BP	epidermis development	Sprr2h	small proline-rich protein 2H	3.3e-05	903.71	1293.73	0.7
7		BP	epidermis development	Sprr2i	small proline-rich protein 2I	8.71e-05	49.62	85.47	0.58
8		BP	epidermis development	Sprr2f	small proline-rich protein 2F	0.0001697	22.53	40.62	0.55
9		BP	epidermis development	Dsp	desmoplakin	0.4920126	2575.34	2476.73	1.04
10		BP	epidermis development	Tnfrsf19	tumor necrosis factor receptor superfamily, member 19	0.636237	188.97	194.68	0.97
1	GO:0051704	BP	multi-organism process	H2-K1	histocompatibility 2, K1, K region	< 1e-07	496.79	78.88	6.3
2		BP	multi-organism process	Defb8	defensin beta 8	1e-07	344.54	114.29	3.01
3		BP	multi-organism process	Ifi27l2a	interferon, alpha-inducible protein 27 like 2A	8e-07	178.86	95.66	1.87
4		BP	multi-organism process	Rsad2	radical S-adenosyl methionine domain containing 2	2.4e-06	59.68	34.43	1.73
5		BP	multi-organism process	Stat1	signal transducer and activator of transcription 1	1.47e-05	589.81	394.42	1.5
6		BP	multi-organism process	Thbd	thrombomodulin	1.7e-05	48.37	119.69	0.4
7		BP	multi-organism process	Wfdc12	WAP four-disulfide core domain 12	2.11e-05	129.11	202.98	0.64
8		BP	multi-organism process	Irf7	interferon regulatory factor 7	2.78e-05	121.56	80.26	1.51
9		BP	multi-organism process	Rnasel	ribonuclease L (2', 5'-oligoisoadenylate synthetase-dependent)	0.0001845	62.74	109.56	0.57
10		BP	multi-organism process	Akr1c18	aldo-keto reductase family 1, member C18	0.0002707	151.53	93.32	1.62
11		BP	multi-organism process	Defb3	defensin beta 3	0.0057982	16.87	23.23	0.73
12		BP	multi-organism process	Lcn2	lipocalin 2	0.0088893	24.1	28.85	0.84
1	GO:0000087	BP	M phase of mitotic cell cycle	Epgn	epithelial mitogen	< 1e-07	155.48	559.13	0.28
2		BP	M phase of mitotic cell cycle	Ereg	epiregulin	< 1e-07	1134.17	2542.21	0.45
3		BP	M phase of mitotic cell cycle	Pttg1	pituitary tumor-transforming gene 1	2.7e-06	944.61	1621.46	0.58
4		BP	M phase of mitotic cell cycle	Arl8b	ADP-ribosylation factor-like 8B	7.3e-06	225.14	507.69	0.44
5		BP	M phase of mitotic cell cycle	Rps6	ribosomal protein S6	1.58e-05	458.58	767.38	0.6
6		BP	M phase of mitotic cell cycle	Anln	anillin, actin binding protein	2.65e-05	386.37	544.02	0.71
7		BP	M phase of mitotic cell cycle	Aurkb	aurora kinase B	6.3e-05	88.22	127.2	0.69
8		BP	M phase of mitotic cell cycle	Cenpe	centromere protein E	0.0006051	32.45	57.93	0.56
9		BP	M phase of mitotic cell cycle	Hmga2	high mobility group AT-hook 2	0.270065	20.38	19.25	1.06
1	GO:0000278	BP	mitotic cell cycle	Epgn	epithelial mitogen	< 1e-07	155.48	559.13	0.28
2		BP	mitotic cell cycle	Ereg	epiregulin	< 1e-07	1134.17	2542.21	0.45
3		BP	mitotic cell cycle	Pttg1	pituitary tumor-transforming gene 1	2.7e-06	944.61	1621.46	0.58
4		BP	mitotic cell cycle	Arl8b	ADP-ribosylation factor-like 8B	7.3e-06	225.14	507.69	0.44
5		BP	mitotic cell cycle	Rps6	ribosomal protein S6	1.58e-05	458.58	767.38	0.6
6		BP	mitotic cell cycle	Anln	anillin, actin binding protein	2.65e-05	386.37	544.02	0.71
7		BP	mitotic cell cycle	Aurkb	aurora kinase B	6.3e-05	88.22	127.2	0.69
8		BP	mitotic cell cycle	Cenpe	centromere protein E	0.0006051	32.45	57.93	0.56
9		BP	mitotic cell cycle	Hmga2	high mobility group AT-hook 2	0.270065	20.38	19.25	1.06
1	GO:0000280	BP	nuclear division	Epgn	epithelial mitogen	< 1e-07	155.48	559.13	0.28
2		BP	nuclear division	Ereg	epiregulin	< 1e-07	1134.17	2542.21	0.45
3		BP	nuclear division	Pttg1	pituitary tumor-transforming gene 1	2.7e-06	944.61	1621.46	0.58
4		BP	nuclear division	Arl8b	ADP-ribosylation factor-like 8B	7.3e-06	225.14	507.69	0.44
5		BP	nuclear division	Rps6	ribosomal protein S6	1.58e-05	458.58	767.38	0.6
6		BP	nuclear division	Anln	anillin, actin binding protein	2.65e-05	386.37	544.02	0.71
7		BP	nuclear division	Aurkb	aurora kinase B	6.3e-05	88.22	127.2	0.69
8		BP	nuclear division	Cenpe	centromere protein E	0.0006051	32.45	57.93	0.56
9		BP	nuclear division	Hmga2	high mobility group AT-hook 2	0.270065	20.38	19.25	1.06
1	GO:0007067	BP	mitosis	Epgn	epithelial mitogen	< 1e-07	155.48	559.13	0.28
2		BP	mitosis	Ereg	epiregulin	< 1e-07	1134.17	2542.21	0.45
3		BP	mitosis	Pttg1	pituitary tumor-transforming gene 1	2.7e-06	944.61	1621.46	0.58
4		BP	mitosis	Arl8b	ADP-ribosylation factor-like 8B	7.3e-06	225.14	507.69	0.44
5		BP	mitosis	Rps6	ribosomal protein S6	1.58e-05	458.58	767.38	0.6
6		BP	mitosis	Anln	anillin, actin binding protein	2.65e-05	386.37	544.02	0.71
7		BP	mitosis	Aurkb	aurora kinase B	6.3e-05	88.22	127.2	0.69
8		BP	mitosis	Cenpe	centromere protein E	0.0006051	32.45	57.93	0.56
9		BP	mitosis	Hmga2	high mobility group AT-hook 2	0.270065	20.38	19.25	1.06
1	GO:0048285	BP	organelle fission	Epgn	epithelial mitogen	< 1e-07	155.48	559.13	0.28
2		BP	organelle fission	Ereg	epiregulin	< 1e-07	1134.17	2542.21	0.45
3		BP	organelle fission	Pttg1	pituitary tumor-transforming gene 1	2.7e-06	944.61	1621.46	0.58
4		BP	organelle fission	Arl8b	ADP-ribosylation factor-like 8B	7.3e-06	225.14	507.69	0.44
5		BP	organelle fission	Rps6	ribosomal protein S6	1.58e-05	458.58	767.38	0.6
6		BP	organelle fission	Anln	anillin, actin binding protein	2.65e-05	386.37	544.02	0.71
7		BP	organelle fission	Aurkb	aurora kinase B	6.3e-05	88.22	127.2	0.69
8		BP	organelle fission	Cenpe	centromere protein E	0.0006051	32.45	57.93	0.56
9		BP	organelle fission	Hmga2	high mobility group AT-hook 2	0.270065	20.38	19.25	1.06
1	GO:0007398	BP	ectoderm development	Krt6b	keratin 6B	< 1e-07	1088.89	5343.22	0.2
2		BP	ectoderm development	Krt6a	keratin 6A	< 1e-07	940.93	3575.89	0.26
3		BP	ectoderm development	Sprr1b	small proline-rich protein 1B	< 1e-07	1146.51	3434.42	0.33
4		BP	ectoderm development	Sprr1a	small proline-rich protein 1A	4e-07	2674.13	4973.96	0.54
5		BP	ectoderm development	Fst	follistatin	2.58e-05	268.4	151.03	1.78
6		BP	ectoderm development	Sprr2h	small proline-rich protein 2H	3.3e-05	903.71	1293.73	0.7
7		BP	ectoderm development	Elf5	E74-like factor 5	6.77e-05	126.26	175.35	0.72
8		BP	ectoderm development	Sprr2i	small proline-rich protein 2I	8.71e-05	49.62	85.47	0.58
9		BP	ectoderm development	Sprr2f	small proline-rich protein 2F	0.0001697	22.53	40.62	0.55
10		BP	ectoderm development	Dsp	desmoplakin	0.4920126	2575.34	2476.73	1.04
11		BP	ectoderm development	Tnfrsf19	tumor necrosis factor receptor superfamily, member 19	0.636237	188.97	194.68	0.97
1	GO:0005125	MF	cytokine activity	Cxcl10	chemokine (C-X-C motif) ligand 10	< 1e-07	112.95	41.22	2.74
2		MF	cytokine activity	Cxcl12	chemokine (C-X-C motif) ligand 12	6e-07	89.92	43.22	2.08
3		MF	cytokine activity	Cxcl9	chemokine (C-X-C motif) ligand 9	3.6e-06	89.26	24.54	3.64
4		MF	cytokine activity	Ccl22	chemokine (C-C motif) ligand 22	3.9e-06	107.34	203.79	0.53
5		MF	cytokine activity	Areg	amphiregulin	0.0002793	48.35	69.73	0.69
6		MF	cytokine activity	Cxcl14	chemokine (C-X-C motif) ligand 14	0.2020672	620.19	648.49	0.96
1	GO:0008283	BP	cell proliferation	Epgn	epithelial mitogen	< 1e-07	155.48	559.13	0.28
2		BP	cell proliferation	Ereg	epiregulin	< 1e-07	1134.17	2542.21	0.45
3		BP	cell proliferation	Cxcl12	chemokine (C-X-C motif) ligand 12	6e-07	89.92	43.22	2.08
4		BP	cell proliferation	Marcksl1	MARCKS-like 1	9e-07	322.27	176.21	1.83
5		BP	cell proliferation	Cxadr	coxsackie virus and adenovirus receptor	2.1e-06	785.84	470.1	1.67
6		BP	cell proliferation	Ptges	prostaglandin E synthase	2.3e-06	177.56	280.85	0.63
7		BP	cell proliferation	Ddr2	discoidin domain receptor family, member 2	2.7e-06	299.91	569.64	0.53
8		BP	cell proliferation	Wnt2	wingless-related MMTV integration site 2	9.6e-06	56.26	18.45	3.05
9		BP	cell proliferation	Rps6	ribosomal protein S6	1.58e-05	458.58	767.38	0.6
10		BP	cell proliferation	Ndel1	nuclear distribution gene E-like homolog 1 (A. nidulans)	1.93e-05	302.18	480.81	0.63
11		BP	cell proliferation	Odc1	ornithine decarboxylase, structural 1	2.58e-05	142.07	303.22	0.47
12		BP	cell proliferation	Fst	follistatin	2.58e-05	268.4	151.03	1.78
13		BP	cell proliferation	Scgb1a1	secretoglobin, family 1A, member 1 (uteroglobin)	2.81e-05	123.05	61.21	2.01
14		BP	cell proliferation	Pdpn	podoplanin	0.0002764	84.65	138.85	0.61
15		BP	cell proliferation	Areg	amphiregulin	0.0002793	48.35	69.73	0.69
16		BP	cell proliferation	Serpine1	serine (or cysteine) peptidase inhibitor, clade E, member 1	0.0037792	20.35	32.68	0.62
17		BP	cell proliferation	Cdkn1b	cyclin-dependent kinase inhibitor 1B	0.0729406	41.45	55.78	0.74
18		BP	cell proliferation	Id2	inhibitor of DNA binding 2	0.7556613	34.99	35.73	0.98
1	GO:0016043	BP	cellular component organization	Cap1	CAP, adenylate cyclase-associated protein 1 (yeast)	< 1e-07	464.38	61.37	7.57
2		BP	cellular component organization	Krt6b	keratin 6B	< 1e-07	1088.89	5343.22	0.2
3		BP	cellular component organization	Krt6a	keratin 6A	< 1e-07	940.93	3575.89	0.26
4		BP	cellular component organization	Epgn	epithelial mitogen	< 1e-07	155.48	559.13	0.28
5		BP	cellular component organization	Sprr1b	small proline-rich protein 1B	< 1e-07	1146.51	3434.42	0.33
6		BP	cellular component organization	Krt16	keratin 16	< 1e-07	1763.79	5132.32	0.34
7		BP	cellular component organization	Ereg	epiregulin	< 1e-07	1134.17	2542.21	0.45
8		BP	cellular component organization	Postn	periostin, osteoblast specific factor	2e-07	2463.15	5121.56	0.48
9		BP	cellular component organization	Abi3bp	ABI gene family, member 3 (NESH) binding protein	2e-07	58.66	22.7	2.58
10		BP	cellular component organization	Tnfrsf11b	tumor necrosis factor receptor superfamily, member 11b (osteoprotegerin)	3e-07	21.15	72.27	0.29
11		BP	cellular component organization	Cxcl12	chemokine (C-X-C motif) ligand 12	6e-07	89.92	43.22	2.08
12		BP	cellular component organization	Palmd	palmdelphin	6e-07	351.93	616.65	0.57
13		BP	cellular component organization	Tnc	tenascin C	1.5e-06	70.58	192.16	0.37
14		BP	cellular component organization	Fbln1	fibulin 1	1.6e-06	106.47	186.26	0.57
15		BP	cellular component organization	Fermt3	fermitin family homolog 3 (Drosophila)	1.8e-06	80.9	41.87	1.93
16		BP	cellular component organization	Cxadr	coxsackie virus and adenovirus receptor	2.1e-06	785.84	470.1	1.67
17		BP	cellular component organization	Pttg1	pituitary tumor-transforming gene 1	2.7e-06	944.61	1621.46	0.58
18		BP	cellular component organization	Lpar3	lysophosphatidic acid receptor 3	3.3e-06	93.7	53.57	1.75
19		BP	cellular component organization	Synpo	synaptopodin	3.4e-06	77.77	125.46	0.62
20		BP	cellular component organization	Rrm2	ribonucleotide reductase M2	3.4e-06	277.27	176.45	1.57
21		BP	cellular component organization	Cyr61	cysteine rich protein 61	4.1e-06	154.72	70.06	2.21
22		BP	cellular component organization	Rec8	REC8 homolog (yeast)	4.7e-06	57.34	164.17	0.35
23		BP	cellular component organization	Arl8b	ADP-ribosylation factor-like 8B	7.3e-06	225.14	507.69	0.44
24		BP	cellular component organization	Rps6	ribosomal protein S6	1.58e-05	458.58	767.38	0.6
25		BP	cellular component organization	Ndel1	nuclear distribution gene E-like homolog 1 (A. nidulans)	1.93e-05	302.18	480.81	0.63
26		BP	cellular component organization	Rgnef	Rho-guanine nucleotide exchange factor	2.39e-05	462.98	328.32	1.41
27		BP	cellular component organization	Anln	anillin, actin binding protein	2.65e-05	386.37	544.02	0.71
28		BP	cellular component organization	S100a9	S100 calcium binding protein A9 (calgranulin B)	3.14e-05	90.15	143.45	0.63
29		BP	cellular component organization	Aurkb	aurora kinase B	6.3e-05	88.22	127.2	0.69
30		BP	cellular component organization	Pmp22	peripheral myelin protein 22	0.0001203	120.06	182.21	0.66
31		BP	cellular component organization	Pdpn	podoplanin	0.0002764	84.65	138.85	0.61
32		BP	cellular component organization	Ephb2	Eph receptor B2	0.0003374	54.42	30.21	1.8
33		BP	cellular component organization	Diap3	diaphanous homolog 3 (Drosophila)	0.000434	55.86	87.93	0.64
34		BP	cellular component organization	Stab2	stabilin 2	0.0005026	44.24	24.45	1.81
35		BP	cellular component organization	Cenpe	centromere protein E	0.0006051	32.45	57.93	0.56
36		BP	cellular component organization	Abca1	ATP-binding cassette, sub-family A (ABC1), member 1	0.0006526	36.23	23.68	1.53
37		BP	cellular component organization	Rab4a	RAB4A, member RAS oncogene family	0.0009392	48.24	38.82	1.24
38		BP	cellular component organization	Tubb6	tubulin, beta 6	0.0014844	92.98	118.73	0.78
39		BP	cellular component organization	Enah	enabled homolog (Drosophila)	0.0071398	53.84	66.41	0.81
40		BP	cellular component organization	Dnase1l3	deoxyribonuclease 1-like 3	0.0155711	70.86	92.22	0.77
41		BP	cellular component organization	Cdhr1	cadherin-related family member 1	0.0196759	18.84	24.66	0.76
42		BP	cellular component organization	Hnrnpab	heterogeneous nuclear ribonucleoprotein A/B	0.0630615	6252.65	8218.45	0.76
43		BP	cellular component organization	Cdkn1b	cyclin-dependent kinase inhibitor 1B	0.0729406	41.45	55.78	0.74
44		BP	cellular component organization	Tmsb10	thymosin, beta 10	0.0735404	220.23	254.52	0.87
45		BP	cellular component organization	Hmga2	high mobility group AT-hook 2	0.270065	20.38	19.25	1.06
46		BP	cellular component organization	Dsp	desmoplakin	0.4920126	2575.34	2476.73	1.04
47		BP	cellular component organization	Cdc42ep3	CDC42 effector protein (Rho GTPase binding) 3	0.7185802	47.21	48.58	0.97
1	GO:0005856	CC	cytoskeleton	Cap1	CAP, adenylate cyclase-associated protein 1 (yeast)	< 1e-07	464.38	61.37	7.57
2		CC	cytoskeleton	Krt6b	keratin 6B	< 1e-07	1088.89	5343.22	0.2
3		CC	cytoskeleton	Krt6a	keratin 6A	< 1e-07	940.93	3575.89	0.26
4		CC	cytoskeleton	Sprr1b	small proline-rich protein 1B	< 1e-07	1146.51	3434.42	0.33
5		CC	cytoskeleton	Rptn	repetin	< 1e-07	146.29	935.45	0.16
6		CC	cytoskeleton	Krt16	keratin 16	< 1e-07	1763.79	5132.32	0.34
7		CC	cytoskeleton	S100a8	S100 calcium binding protein A8 (calgranulin A)	5e-07	53.32	133.56	0.4
8		CC	cytoskeleton	Fermt3	fermitin family homolog 3 (Drosophila)	1.8e-06	80.9	41.87	1.93
9		CC	cytoskeleton	Krt32	keratin 32	2.1e-06	146.64	82.46	1.78
10		CC	cytoskeleton	Synpo	synaptopodin	3.4e-06	77.77	125.46	0.62
11		CC	cytoskeleton	Arl8b	ADP-ribosylation factor-like 8B	7.3e-06	225.14	507.69	0.44
12		CC	cytoskeleton	Smek2	SMEK homolog 2, suppressor of mek1 (Dictyostelium)	1.06e-05	1233.03	624.68	1.97
13		CC	cytoskeleton	Arhgap24	Rho GTPase activating protein 24	1.72e-05	694.3	475.23	1.46
14		CC	cytoskeleton	Ndel1	nuclear distribution gene E-like homolog 1 (A. nidulans)	1.93e-05	302.18	480.81	0.63
15		CC	cytoskeleton	Procr	protein C receptor, endothelial	2.45e-05	37.46	115.01	0.33
16		CC	cytoskeleton	Anln	anillin, actin binding protein	2.65e-05	386.37	544.02	0.71
17		CC	cytoskeleton	S100a9	S100 calcium binding protein A9 (calgranulin B)	3.14e-05	90.15	143.45	0.63
18		CC	cytoskeleton	Sprr2h	small proline-rich protein 2H	3.3e-05	903.71	1293.73	0.7
19		CC	cytoskeleton	Aurkb	aurora kinase B	6.3e-05	88.22	127.2	0.69
20		CC	cytoskeleton	Sprr2i	small proline-rich protein 2I	8.71e-05	49.62	85.47	0.58
21		CC	cytoskeleton	Sprr2f	small proline-rich protein 2F	0.0001697	22.53	40.62	0.55
22		CC	cytoskeleton	Cald1	caldesmon 1	0.0002689	19.89	14.76	1.35
23		CC	cytoskeleton	Cenpe	centromere protein E	0.0006051	32.45	57.93	0.56
24		CC	cytoskeleton	Krt2	keratin 2	0.0013839	31.25	15.45	2.02
25		CC	cytoskeleton	Tubb6	tubulin, beta 6	0.0014844	92.98	118.73	0.78
26		CC	cytoskeleton	Kif23	kinesin family member 23	0.0023273	33.81	41.25	0.82
27		CC	cytoskeleton	Enah	enabled homolog (Drosophila)	0.0071398	53.84	66.41	0.81
28		CC	cytoskeleton	1190002H23Rik	RIKEN cDNA 1190002H23 gene	0.0288756	237.13	213.72	1.11
29		CC	cytoskeleton	Krt14	keratin 14	0.0628279	295.65	327.13	0.9
30		CC	cytoskeleton	Tmsb10	thymosin, beta 10	0.0735404	220.23	254.52	0.87
31		CC	cytoskeleton	Cdc42ep3	CDC42 effector protein (Rho GTPase binding) 3	0.7185802	47.21	48.58	0.97
1	GO:0009986	CC	cell surface	H2-Ea	histocompatibility 2, class II antigen E alpha	< 1e-07	641.25	11.21	57.19
2		CC	cell surface	H2-D1	histocompatibility 2, D region locus 1	< 1e-07	2751.11	57.77	47.62
3		CC	cell surface	H2-K1	histocompatibility 2, K1, K region	< 1e-07	496.79	78.88	6.3
4		CC	cell surface	H2-Ab1	histocompatibility 2, class II antigen A, beta 1	2.9e-06	563.38	319.75	1.76
5		CC	cell surface	Clec2d	C-type lectin domain family 2, member d	0.03575	61.71	75.51	0.82
6		CC	cell surface	Emr4	EGF-like module containing, mucin-like, hormone receptor-like sequence 4	0.0476555	19.3	15.07	1.28
7		CC	cell surface	Sdc4	syndecan 4	0.7891611	217.79	214.27	1.02
1	GO:0009887	BP	organ morphogenesis	Krt6b	keratin 6B	< 1e-07	1088.89	5343.22	0.2
2		BP	organ morphogenesis	Krt6a	keratin 6A	< 1e-07	940.93	3575.89	0.26
3		BP	organ morphogenesis	Ereg	epiregulin	< 1e-07	1134.17	2542.21	0.45
4		BP	organ morphogenesis	Gjb6	gap junction protein, beta 6	3e-07	136.68	278.51	0.49
5		BP	organ morphogenesis	Tnfrsf11b	tumor necrosis factor receptor superfamily, member 11b (osteoprotegerin)	3e-07	21.15	72.27	0.29
6		BP	organ morphogenesis	Tnc	tenascin C	1.5e-06	70.58	192.16	0.37
7		BP	organ morphogenesis	Mesp2	mesoderm posterior 2	3.8e-06	181.54	106.28	1.71
8		BP	organ morphogenesis	Wnt2	wingless-related MMTV integration site 2	9.6e-06	56.26	18.45	3.05
9		BP	organ morphogenesis	Fst	follistatin	2.58e-05	268.4	151.03	1.78
10		BP	organ morphogenesis	Ctgf	connective tissue growth factor	5.79e-05	30.4	15.84	1.92
11		BP	organ morphogenesis	Areg	amphiregulin	0.0002793	48.35	69.73	0.69
12		BP	organ morphogenesis	Ephb2	Eph receptor B2	0.0003374	54.42	30.21	1.8
13		BP	organ morphogenesis	Enah	enabled homolog (Drosophila)	0.0071398	53.84	66.41	0.81
14		BP	organ morphogenesis	Fhl2	four and a half LIM domains 2	0.0333998	70.24	81.47	0.86
15		BP	organ morphogenesis	Rpgrip1	retinitis pigmentosa GTPase regulator interacting protein 1	0.0463934	911.28	1012.4	0.9
16		BP	organ morphogenesis	Id2	inhibitor of DNA binding 2	0.7556613	34.99	35.73	0.98
1	GO:0005102	MF	receptor binding	Epgn	epithelial mitogen	< 1e-07	155.48	559.13	0.28
2		MF	receptor binding	Cxcl10	chemokine (C-X-C motif) ligand 10	< 1e-07	112.95	41.22	2.74
3		MF	receptor binding	Ereg	epiregulin	< 1e-07	1134.17	2542.21	0.45
4		MF	receptor binding	Cxcl12	chemokine (C-X-C motif) ligand 12	6e-07	89.92	43.22	2.08
5		MF	receptor binding	Lancl1	LanC (bacterial lantibiotic synthetase component C)-like 1	1e-06	200.15	74.67	2.68
6		MF	receptor binding	Tnc	tenascin C	1.5e-06	70.58	192.16	0.37
7		MF	receptor binding	Fermt3	fermitin family homolog 3 (Drosophila)	1.8e-06	80.9	41.87	1.93
8		MF	receptor binding	Irak4	interleukin-1 receptor-associated kinase 4	3.2e-06	12.76	21.92	0.58
9		MF	receptor binding	Cxcl9	chemokine (C-X-C motif) ligand 9	3.6e-06	89.26	24.54	3.64
10		MF	receptor binding	Ccl22	chemokine (C-C motif) ligand 22	3.9e-06	107.34	203.79	0.53
11		MF	receptor binding	Nrip1	nuclear receptor interacting protein 1	5.37e-05	216.19	423.82	0.51
12		MF	receptor binding	Ctgf	connective tissue growth factor	5.79e-05	30.4	15.84	1.92
13		MF	receptor binding	Gpnmb	glycoprotein (transmembrane) nmb	0.0001495	98.64	181.36	0.54
14		MF	receptor binding	Areg	amphiregulin	0.0002793	48.35	69.73	0.69
15		MF	receptor binding	Ephb2	Eph receptor B2	0.0003374	54.42	30.21	1.8
16		MF	receptor binding	Calcb	calcitonin-related polypeptide, beta	0.0200977	602.03	660.54	0.91
17		MF	receptor binding	Clec2d	C-type lectin domain family 2, member d	0.03575	61.71	75.51	0.82
18		MF	receptor binding	Gmfb	glia maturation factor, beta	0.0526156	79.61	102.18	0.78
19		MF	receptor binding	Cxcl14	chemokine (C-X-C motif) ligand 14	0.2020672	620.19	648.49	0.96
1	GO:0005198	MF	structural molecule activity	Krt6b	keratin 6B	< 1e-07	1088.89	5343.22	0.2
2		MF	structural molecule activity	Krt6a	keratin 6A	< 1e-07	940.93	3575.89	0.26
3		MF	structural molecule activity	Sprr1b	small proline-rich protein 1B	< 1e-07	1146.51	3434.42	0.33
4		MF	structural molecule activity	Krt16	keratin 16	< 1e-07	1763.79	5132.32	0.34
5		MF	structural molecule activity	Krt32	keratin 32	2.1e-06	146.64	82.46	1.78
6		MF	structural molecule activity	Mrps12	mitochondrial ribosomal protein S12	1.15e-05	332.46	505.41	0.66
7		MF	structural molecule activity	Rps6	ribosomal protein S6	1.58e-05	458.58	767.38	0.6
8		MF	structural molecule activity	Col4a2	collagen, type IV, alpha 2	5.06e-05	73.17	48.55	1.51
9		MF	structural molecule activity	Mrpl35	mitochondrial ribosomal protein L35	0.0002279	17.03	34.76	0.49
10		MF	structural molecule activity	Krt2	keratin 2	0.0013839	31.25	15.45	2.02
11		MF	structural molecule activity	Tubb6	tubulin, beta 6	0.0014844	92.98	118.73	0.78
12		MF	structural molecule activity	Krt14	keratin 14	0.0628279	295.65	327.13	0.9
13		MF	structural molecule activity	Rps24	ribosomal protein S24	0.1814762	29.48	25.92	1.14
14		MF	structural molecule activity	Rpl15	ribosomal protein L15	0.2080579	519.56	489.07	1.06
1	GO:0031974	CC	membrane-enclosed lumen	Fos	FBJ osteosarcoma oncogene	< 1e-07	2482.37	294.09	8.44
2		CC	membrane-enclosed lumen	Ptges	prostaglandin E synthase	2.3e-06	177.56	280.85	0.63
3		CC	membrane-enclosed lumen	Nrip1	nuclear receptor interacting protein 1	5.37e-05	216.19	423.82	0.51
4		CC	membrane-enclosed lumen	Atf3	activating transcription factor 3	0.0011063	195.16	72.06	2.71
5		CC	membrane-enclosed lumen	Tcerg1	transcription elongation regulator 1 (CA150)	0.0424693	91.67	120.49	0.76
1	GO:0009888	BP	tissue development	Krt6b	keratin 6B	< 1e-07	1088.89	5343.22	0.2
2		BP	tissue development	Krt6a	keratin 6A	< 1e-07	940.93	3575.89	0.26
3		BP	tissue development	Sprr1b	small proline-rich protein 1B	< 1e-07	1146.51	3434.42	0.33
4		BP	tissue development	Postn	periostin, osteoblast specific factor	2e-07	2463.15	5121.56	0.48
5		BP	tissue development	Sprr1a	small proline-rich protein 1A	4e-07	2674.13	4973.96	0.54
6		BP	tissue development	Tnc	tenascin C	1.5e-06	70.58	192.16	0.37
7		BP	tissue development	Cxadr	coxsackie virus and adenovirus receptor	2.1e-06	785.84	470.1	1.67
8		BP	tissue development	Mesp2	mesoderm posterior 2	3.8e-06	181.54	106.28	1.71
9		BP	tissue development	Mmp13	matrix metallopeptidase 13	5.1e-06	15.16	41.36	0.37
10		BP	tissue development	Wnt2	wingless-related MMTV integration site 2	9.6e-06	56.26	18.45	3.05
11		BP	tissue development	Fst	follistatin	2.58e-05	268.4	151.03	1.78
12		BP	tissue development	Sprr2h	small proline-rich protein 2H	3.3e-05	903.71	1293.73	0.7
13		BP	tissue development	Ctgf	connective tissue growth factor	5.79e-05	30.4	15.84	1.92
14		BP	tissue development	Elf5	E74-like factor 5	6.77e-05	126.26	175.35	0.72
15		BP	tissue development	Sprr2i	small proline-rich protein 2I	8.71e-05	49.62	85.47	0.58
16		BP	tissue development	Sprr2f	small proline-rich protein 2F	0.0001697	22.53	40.62	0.55
17		BP	tissue development	Areg	amphiregulin	0.0002793	48.35	69.73	0.69
18		BP	tissue development	Enah	enabled homolog (Drosophila)	0.0071398	53.84	66.41	0.81
19		BP	tissue development	Fhl2	four and a half LIM domains 2	0.0333998	70.24	81.47	0.86
20		BP	tissue development	Hnrnpab	heterogeneous nuclear ribonucleoprotein A/B	0.0630615	6252.65	8218.45	0.76
21		BP	tissue development	Dsp	desmoplakin	0.4920126	2575.34	2476.73	1.04
22		BP	tissue development	Tnfrsf19	tumor necrosis factor receptor superfamily, member 19	0.636237	188.97	194.68	0.97
