# Supplementary material for: T Cell Leukemia/Lymphoma 1A is essential for mouse epidermal keratinocytes proliferation promoted by insulin-like growth factor 1
Source: PLoS One. 2018 Oct 4;13(10):e0204775. doi: 10.1371/journal.pone.0204775 (PMC6171881; doi:10.1371/journal.pone.0204775)
Supplement: S8 Table — 69 out of 442 investigated gene sets passed the 0.005 significance threshold. LS/KS permutation test found 2 significant gene sets. Efron-Tibshirani's maxmean test found 67 significant gene sets (under 200 permutations). Gene sets with at least 80% of either under-expressed or over-expressed genes are highlighted (gray). Class 1: K14-TCL1; Class 2: WT. (XLSX) [file pone.0204775.s008.xlsx]

## Sheet: Foglio1
	GO category	GO ontology	GO term	Gene symbol	Description	Parametric p-value	Geom mean of intensities in class 1	Geom mean of intensities in class 2	Fold-change
1	GO:0005911	CC	cell-cell junction	Gjb2	gap junction protein, beta 2	< 1e-07	1791.44	821.1	2.18
2		CC	cell-cell junction	Gjb6	gap junction protein, beta 6	< 1e-07	529.28	278.51	1.9
3		CC	cell-cell junction	Cxadr	coxsackie virus and adenovirus receptor	5e-07	786.05	470.1	1.67
4		CC	cell-cell junction	Synpo	synaptopodin	9e-07	73.02	125.46	0.58
5		CC	cell-cell junction	Gjc2	gap junction protein, gamma 2	2.2e-06	38.19	23.91	1.6
6		CC	cell-cell junction	Inadl	InaD-like (Drosophila)	8.1e-06	94.71	63.78	1.48
7		CC	cell-cell junction	Dsp	desmoplakin	0.0002887	1523.19	2476.73	0.61
1	GO:0030029	BP	actin filament-based process	S100a9	S100 calcium binding protein A9 (calgranulin B)	< 1e-07	780.38	143.45	5.44
2		BP	actin filament-based process	Cap1	CAP, adenylate cyclase-associated protein 1 (yeast)	< 1e-07	334.44	61.37	5.45
3		BP	actin filament-based process	Diap3	diaphanous homolog 3 (Drosophila)	1.7e-06	29.87	87.93	0.34
4		BP	actin filament-based process	Tmsb10	thymosin, beta 10	2.7e-06	367.43	254.52	1.44
5		BP	actin filament-based process	Enah	enabled homolog (Drosophila)	0.0002861	89.35	66.41	1.35
1	GO:0030036	BP	actin cytoskeleton organization	S100a9	S100 calcium binding protein A9 (calgranulin B)	< 1e-07	780.38	143.45	5.44
2		BP	actin cytoskeleton organization	Cap1	CAP, adenylate cyclase-associated protein 1 (yeast)	< 1e-07	334.44	61.37	5.45
3		BP	actin cytoskeleton organization	Diap3	diaphanous homolog 3 (Drosophila)	1.7e-06	29.87	87.93	0.34
4		BP	actin cytoskeleton organization	Tmsb10	thymosin, beta 10	2.7e-06	367.43	254.52	1.44
5		BP	actin cytoskeleton organization	Enah	enabled homolog (Drosophila)	0.0002861	89.35	66.41	1.35
1	GO:0005576	CC	extracellular region	S100a8	S100 calcium binding protein A8 (calgranulin A)	< 1e-07	1268.77	133.56	9.5
2		CC	extracellular region	S100a9	S100 calcium binding protein A9 (calgranulin B)	< 1e-07	780.38	143.45	5.44
3		CC	extracellular region	Cap1	CAP, adenylate cyclase-associated protein 1 (yeast)	< 1e-07	334.44	61.37	5.45
4		CC	extracellular region	Tnc	tenascin C	< 1e-07	75.89	192.16	0.39
5		CC	extracellular region	Car6	carbonic anhydrase 6	< 1e-07	734.85	309.86	2.37
6		CC	extracellular region	Wfdc12	WAP four-disulfide core domain 12	< 1e-07	650.98	202.98	3.21
7		CC	extracellular region	Defb8	defensin beta 8	< 1e-07	334	114.29	2.92
8		CC	extracellular region	Postn	periostin, osteoblast specific factor	< 1e-07	2632.4	5121.56	0.51
9		CC	extracellular region	Chi3l1	chitinase 3-like 1	< 1e-07	616.33	299.05	2.06
10		CC	extracellular region	Cxcl10	chemokine (C-X-C motif) ligand 10	< 1e-07	108.28	41.22	2.63
11		CC	extracellular region	Sectm1b	secreted and transmembrane 1B	< 1e-07	73.12	39.85	1.84
12		CC	extracellular region	Calcb	calcitonin-related polypeptide, beta	2e-07	390.56	660.54	0.59
13		CC	extracellular region	Guca2a	guanylate cyclase activator 2a (guanylin)	2e-07	410.5	248.03	1.66
14		CC	extracellular region	Serpine1	serine (or cysteine) peptidase inhibitor, clade E, member 1	3e-07	107.28	32.68	3.28
15		CC	extracellular region	Mmp13	matrix metallopeptidase 13	5e-07	166.31	41.36	4.02
16		CC	extracellular region	Cxadr	coxsackie virus and adenovirus receptor	5e-07	786.05	470.1	1.67
17		CC	extracellular region	Lgals9	lectin, galactose binding, soluble 9	1.6e-06	469.73	296.82	1.58
18		CC	extracellular region	Lgals3bp	lectin, galactoside-binding, soluble, 3 binding protein	1.8e-06	116.56	71.33	1.63
19		CC	extracellular region	Cxcl9	chemokine (C-X-C motif) ligand 9	1.8e-06	81.1	24.54	3.31
20		CC	extracellular region	Cxcl14	chemokine (C-X-C motif) ligand 14	5.3e-06	424.67	648.49	0.65
21		CC	extracellular region	Ereg	epiregulin	5.6e-06	1652.15	2542.21	0.65
22		CC	extracellular region	Tnfrsf11b	tumor necrosis factor receptor superfamily, member 11b (osteoprotegerin)	6.7e-06	32.51	72.27	0.45
23		CC	extracellular region	Psors1c2	psoriasis susceptibility 1 candidate 2 (human)	7.2e-06	550.19	869.79	0.63
24		CC	extracellular region	Casp1	caspase 1	7.4e-06	322.84	218.62	1.48
25		CC	extracellular region	Sepp1	selenoprotein P, plasma, 1	1.14e-05	2624.14	1766.17	1.49
26		CC	extracellular region	Ctgf	connective tissue growth factor	1.73e-05	32.22	15.84	2.03
27		CC	extracellular region	Ccl22	chemokine (C-C motif) ligand 22	2.38e-05	112.73	203.79	0.55
28		CC	extracellular region	Fst	follistatin	3.1e-05	206.7	151.03	1.37
29		CC	extracellular region	Cyr61	cysteine rich protein 61	3.96e-05	120.58	70.06	1.72
30		CC	extracellular region	Wnt2	wingless-related MMTV integration site 2	4.14e-05	35.82	18.45	1.94
31		CC	extracellular region	Ang	angiogenin, ribonuclease, RNase A family, 5	5.5e-05	62.36	103.58	0.6
32		CC	extracellular region	Pglyrp2	peptidoglycan recognition protein 2	5.99e-05	22.14	38.35	0.58
33		CC	extracellular region	Igfbp4	insulin-like growth factor binding protein 4	6.16e-05	520.29	395.12	1.32
34		CC	extracellular region	Fetub	fetuin beta	7.67e-05	52.95	33.14	1.6
35		CC	extracellular region	Scgb1a1	secretoglobin, family 1A, member 1 (uteroglobin)	9.08e-05	98.52	61.21	1.61
36		CC	extracellular region	Lipg	lipase, endothelial	0.0001237	82.93	113.17	0.73
37		CC	extracellular region	Cxcl12	chemokine (C-X-C motif) ligand 12	0.0001346	70.7	43.22	1.64
38		CC	extracellular region	Tnfrsf19	tumor necrosis factor receptor superfamily, member 19	0.0001449	121.37	194.68	0.62
39		CC	extracellular region	Col4a2	collagen, type IV, alpha 2	0.0001948	76.39	48.55	1.57
40		CC	extracellular region	Lcn2	lipocalin 2	0.0005877	42.35	28.85	1.47
41		CC	extracellular region	Clca3	chloride channel calcium activated 3	0.0006243	78.43	65.35	1.2
42		CC	extracellular region	Fbln1	fibulin 1	0.000826	155.5	186.26	0.83
43		CC	extracellular region	Defb3	defensin beta 3	0.0011988	28.08	23.23	1.21
44		CC	extracellular region	Abi3bp	ABI gene family, member 3 (NESH) binding protein	0.00211	33.68	22.7	1.48
45		CC	extracellular region	Rptn	repetin	0.0190611	851.28	935.45	0.91
46		CC	extracellular region	Efemp1	epidermal growth factor-containing fibulin-like extracellular matrix protein 1	0.0251912	62.04	80.16	0.77
47		CC	extracellular region	Areg	amphiregulin	0.0293651	84.37	69.73	1.21
48		CC	extracellular region	Mmp3	matrix metallopeptidase 3	0.0313601	347.05	311.64	1.11
49		CC	extracellular region	Prss12	protease, serine, 12 neurotrypsin (motopsin)	0.0380682	227.08	209.62	1.08
50		CC	extracellular region	Cgref1	cell growth regulator with EF hand domain 1	0.0560039	102.06	113.04	0.9
51		CC	extracellular region	Ltbp1	latent transforming growth factor beta binding protein 1	0.1021149	24.85	21.22	1.17
52		CC	extracellular region	Itih5	inter-alpha (globulin) inhibitor H5	0.386881	155.13	161.6	0.96
1	GO:0042221	BP	response to chemical stimulus	S100a8	S100 calcium binding protein A8 (calgranulin A)	< 1e-07	1268.77	133.56	9.5
2		BP	response to chemical stimulus	Fos	FBJ osteosarcoma oncogene	< 1e-07	1804.66	294.09	6.14
3		BP	response to chemical stimulus	S100a9	S100 calcium binding protein A9 (calgranulin B)	< 1e-07	780.38	143.45	5.44
4		BP	response to chemical stimulus	Cxcl10	chemokine (C-X-C motif) ligand 10	< 1e-07	108.28	41.22	2.63
5		BP	response to chemical stimulus	Mt4	metallothionein 4	< 1e-07	2398.86	1179.31	2.03
6		BP	response to chemical stimulus	Stat1	signal transducer and activator of transcription 1	< 1e-07	804.27	394.42	2.04
7		BP	response to chemical stimulus	Adh1	alcohol dehydrogenase 1 (class I)	1e-07	463.62	264.81	1.75
8		BP	response to chemical stimulus	Egr1	early growth response 1	2.7e-06	2008.88	1401.3	1.43
9		BP	response to chemical stimulus	Rbp1	retinol binding protein 1, cellular	4.2e-06	269.99	188.59	1.43
10		BP	response to chemical stimulus	Sprr2f	small proline-rich protein 2F	4.3e-06	73.67	40.62	1.81
11		BP	response to chemical stimulus	Casp1	caspase 1	7.4e-06	322.84	218.62	1.48
12		BP	response to chemical stimulus	Serpina3g	serine (or cysteine) peptidase inhibitor, clade A, member 3G	9.2e-06	207.06	117.27	1.77
13		BP	response to chemical stimulus	Ccl22	chemokine (C-C motif) ligand 22	2.38e-05	112.73	203.79	0.55
14		BP	response to chemical stimulus	Stxbp4	syntaxin binding protein 4	2.98e-05	51.3	31.93	1.61
15		BP	response to chemical stimulus	Cyr61	cysteine rich protein 61	3.96e-05	120.58	70.06	1.72
16		BP	response to chemical stimulus	Id2	inhibitor of DNA binding 2	8.63e-05	52.67	35.73	1.47
17		BP	response to chemical stimulus	Cxcl12	chemokine (C-X-C motif) ligand 12	0.0001346	70.7	43.22	1.64
18		BP	response to chemical stimulus	Areg	amphiregulin	0.0293651	84.37	69.73	1.21
19		BP	response to chemical stimulus	Abca1	ATP-binding cassette, sub-family A (ABC1), member 1	0.1094488	26.74	23.68	1.13
20		BP	response to chemical stimulus	Ear2	eosinophil-associated, ribonuclease A family, member 2	0.5269432	121.1	115.59	1.05
1	GO:0044430	CC	cytoskeletal part	Cap1	CAP, adenylate cyclase-associated protein 1 (yeast)	< 1e-07	334.44	61.37	5.45
2		CC	cytoskeletal part	Krt6b	keratin 6B	< 1e-07	10986.25	5343.22	2.06
3		CC	cytoskeletal part	Tubb6	tubulin, beta 6	< 1e-07	243.67	118.73	2.05
4		CC	cytoskeletal part	Krt32	keratin 32	< 1e-07	167.11	82.46	2.03
5		CC	cytoskeletal part	Krt6a	keratin 6A	1e-07	6472.8	3575.89	1.81
6		CC	cytoskeletal part	Anln	anillin, actin binding protein	2e-07	299.56	544.02	0.55
7		CC	cytoskeletal part	Ndel1	nuclear distribution gene E-like homolog 1 (A. nidulans)	4e-07	279.73	480.81	0.58
8		CC	cytoskeletal part	Krt14	keratin 14	1.7e-06	184.62	327.13	0.56
9		CC	cytoskeletal part	Cald1	caldesmon 1	2.5e-06	36.35	14.76	2.46
10		CC	cytoskeletal part	Procr	protein C receptor, endothelial	2.57e-05	163.81	115.01	1.42
11		CC	cytoskeletal part	Kif23	kinesin family member 23	0.0001905	20.45	41.25	0.5
12		CC	cytoskeletal part	Enah	enabled homolog (Drosophila)	0.0002861	89.35	66.41	1.35
13		CC	cytoskeletal part	Fermt3	fermitin family homolog 3 (Drosophila)	0.0010116	53.6	41.87	1.28
14		CC	cytoskeletal part	Krt16	keratin 16	0.0067069	5678.85	5132.32	1.11
15		CC	cytoskeletal part	Krt2	keratin 2	0.0762209	18.94	15.45	1.23
1	GO:0003779	MF	actin binding	Cap1	CAP, adenylate cyclase-associated protein 1 (yeast)	< 1e-07	334.44	61.37	5.45
2		MF	actin binding	Anln	anillin, actin binding protein	2e-07	299.56	544.02	0.55
3		MF	actin binding	Synpo	synaptopodin	9e-07	73.02	125.46	0.58
4		MF	actin binding	Diap3	diaphanous homolog 3 (Drosophila)	1.7e-06	29.87	87.93	0.34
5		MF	actin binding	Cald1	caldesmon 1	2.5e-06	36.35	14.76	2.46
6		MF	actin binding	Tmsb10	thymosin, beta 10	2.7e-06	367.43	254.52	1.44
7		MF	actin binding	Gmfb	glia maturation factor, beta	0.0001979	60.28	102.18	0.59
8		MF	actin binding	Enah	enabled homolog (Drosophila)	0.0002861	89.35	66.41	1.35
1	GO:0050877	BP	neurological system process	Gjb2	gap junction protein, beta 2	< 1e-07	1791.44	821.1	2.18
2		BP	neurological system process	Rpgrip1	retinitis pigmentosa GTPase regulator interacting protein 1	< 1e-07	387.1	1012.4	0.38
3		BP	neurological system process	Gjb6	gap junction protein, beta 6	< 1e-07	529.28	278.51	1.9
4		BP	neurological system process	Gch1	GTP cyclohydrolase 1	3.4e-06	29.43	62.58	0.47
5		BP	neurological system process	Dmpk	dystrophia myotonica-protein kinase	3.9e-06	142.34	93.04	1.53
6		BP	neurological system process	Gng13	guanine nucleotide binding protein (G protein), gamma 13	1.88e-05	75.33	39.32	1.92
7		BP	neurological system process	Pmp22	peripheral myelin protein 22	2.16e-05	89.88	182.21	0.49
8		BP	neurological system process	Cdhr1	cadherin-related family member 1	3.32e-05	58.47	24.66	2.37
9		BP	neurological system process	Ephb2	Eph receptor B2	0.0001783	49.6	30.21	1.64
10		BP	neurological system process	Cdkn1b	cyclin-dependent kinase inhibitor 1B	0.0826205	40.21	55.78	0.72
1	GO:0005856	CC	cytoskeleton	S100a8	S100 calcium binding protein A8 (calgranulin A)	< 1e-07	1268.77	133.56	9.5
2		CC	cytoskeleton	S100a9	S100 calcium binding protein A9 (calgranulin B)	< 1e-07	780.38	143.45	5.44
3		CC	cytoskeleton	Cap1	CAP, adenylate cyclase-associated protein 1 (yeast)	< 1e-07	334.44	61.37	5.45
4		CC	cytoskeleton	Krt6b	keratin 6B	< 1e-07	10986.25	5343.22	2.06
5		CC	cytoskeleton	Tubb6	tubulin, beta 6	< 1e-07	243.67	118.73	2.05
6		CC	cytoskeleton	Krt32	keratin 32	< 1e-07	167.11	82.46	2.03
7		CC	cytoskeleton	Krt6a	keratin 6A	1e-07	6472.8	3575.89	1.81
8		CC	cytoskeleton	Anln	anillin, actin binding protein	2e-07	299.56	544.02	0.55
9		CC	cytoskeleton	Sprr2i	small proline-rich protein 2I	4e-07	180.3	85.47	2.11
10		CC	cytoskeleton	Ndel1	nuclear distribution gene E-like homolog 1 (A. nidulans)	4e-07	279.73	480.81	0.58
11		CC	cytoskeleton	Synpo	synaptopodin	9e-07	73.02	125.46	0.58
12		CC	cytoskeleton	Krt14	keratin 14	1.7e-06	184.62	327.13	0.56
13		CC	cytoskeleton	Smek2	SMEK homolog 2, suppressor of mek1 (Dictyostelium)	2.1e-06	966.5	624.68	1.55
14		CC	cytoskeleton	1190002H23Rik	RIKEN cDNA 1190002H23 gene	2.2e-06	130.01	213.72	0.61
15		CC	cytoskeleton	Cald1	caldesmon 1	2.5e-06	36.35	14.76	2.46
16		CC	cytoskeleton	Tmsb10	thymosin, beta 10	2.7e-06	367.43	254.52	1.44
17		CC	cytoskeleton	Sprr2f	small proline-rich protein 2F	4.3e-06	73.67	40.62	1.81
18		CC	cytoskeleton	Aurkb	aurora kinase B	8.7e-06	83.61	127.2	0.66
19		CC	cytoskeleton	Procr	protein C receptor, endothelial	2.57e-05	163.81	115.01	1.42
20		CC	cytoskeleton	Cdc42ep3	CDC42 effector protein (Rho GTPase binding) 3	2.58e-05	74.08	48.58	1.52
21		CC	cytoskeleton	Kif23	kinesin family member 23	0.0001905	20.45	41.25	0.5
22		CC	cytoskeleton	Enah	enabled homolog (Drosophila)	0.0002861	89.35	66.41	1.35
23		CC	cytoskeleton	Fermt3	fermitin family homolog 3 (Drosophila)	0.0010116	53.6	41.87	1.28
24		CC	cytoskeleton	Cenpe	centromere protein E	0.0013881	29.32	57.93	0.51
25		CC	cytoskeleton	Arl8b	ADP-ribosylation factor-like 8B	0.0019302	422.78	507.69	0.83
26		CC	cytoskeleton	Krt16	keratin 16	0.0067069	5678.85	5132.32	1.11
27		CC	cytoskeleton	Rptn	repetin	0.0190611	851.28	935.45	0.91
28		CC	cytoskeleton	Krt2	keratin 2	0.0762209	18.94	15.45	1.23
29		CC	cytoskeleton	Sprr1b	small proline-rich protein 1B	0.179921	3272.64	3434.42	0.95
30		CC	cytoskeleton	Arhgap24	Rho GTPase activating protein 24	0.5074198	488.56	475.23	1.03
31		CC	cytoskeleton	Sprr2h	small proline-rich protein 2H	0.5120175	1317.7	1293.73	1.02
1	GO:0040011	BP	locomotion	S100a8	S100 calcium binding protein A8 (calgranulin A)	< 1e-07	1268.77	133.56	9.5
2		BP	locomotion	S100a9	S100 calcium binding protein A9 (calgranulin B)	< 1e-07	780.38	143.45	5.44
3		BP	locomotion	Cap1	CAP, adenylate cyclase-associated protein 1 (yeast)	< 1e-07	334.44	61.37	5.45
4		BP	locomotion	Cxcl10	chemokine (C-X-C motif) ligand 10	< 1e-07	108.28	41.22	2.63
5		BP	locomotion	Ndel1	nuclear distribution gene E-like homolog 1 (A. nidulans)	4e-07	279.73	480.81	0.58
6		BP	locomotion	Mesp2	mesoderm posterior 2	4e-06	154.57	106.28	1.45
7		BP	locomotion	Ctgf	connective tissue growth factor	1.73e-05	32.22	15.84	2.03
8		BP	locomotion	Ccl22	chemokine (C-C motif) ligand 22	2.38e-05	112.73	203.79	0.55
9		BP	locomotion	Cyr61	cysteine rich protein 61	3.96e-05	120.58	70.06	1.72
10		BP	locomotion	Cxcl12	chemokine (C-X-C motif) ligand 12	0.0001346	70.7	43.22	1.64
11		BP	locomotion	Pdpn	podoplanin	0.3968343	145.49	138.85	1.05
12		BP	locomotion	Ear2	eosinophil-associated, ribonuclease A family, member 2	0.5269432	121.1	115.59	1.05
1	GO:0007610	BP	behavior	S100a8	S100 calcium binding protein A8 (calgranulin A)	< 1e-07	1268.77	133.56	9.5
2		BP	behavior	S100a9	S100 calcium binding protein A9 (calgranulin B)	< 1e-07	780.38	143.45	5.44
3		BP	behavior	Cxcl10	chemokine (C-X-C motif) ligand 10	< 1e-07	108.28	41.22	2.63
4		BP	behavior	Adh1	alcohol dehydrogenase 1 (class I)	1e-07	463.62	264.81	1.75
5		BP	behavior	Sepp1	selenoprotein P, plasma, 1	1.14e-05	2624.14	1766.17	1.49
6		BP	behavior	Ccl22	chemokine (C-C motif) ligand 22	2.38e-05	112.73	203.79	0.55
7		BP	behavior	Cyr61	cysteine rich protein 61	3.96e-05	120.58	70.06	1.72
8		BP	behavior	Cxcl12	chemokine (C-X-C motif) ligand 12	0.0001346	70.7	43.22	1.64
9		BP	behavior	Ephb2	Eph receptor B2	0.0001783	49.6	30.21	1.64
10		BP	behavior	Ear2	eosinophil-associated, ribonuclease A family, member 2	0.5269432	121.1	115.59	1.05
1	GO:0007154	BP	cell communication	Fos	FBJ osteosarcoma oncogene	< 1e-07	1804.66	294.09	6.14
2		BP	cell communication	Tnc	tenascin C	< 1e-07	75.89	192.16	0.39
3		BP	cell communication	Gjb2	gap junction protein, beta 2	< 1e-07	1791.44	821.1	2.18
4		BP	cell communication	Gjb6	gap junction protein, beta 6	< 1e-07	529.28	278.51	1.9
5		BP	cell communication	Card10	caspase recruitment domain family, member 10	9e-07	839.39	1293.98	0.65
6		BP	cell communication	Gjc2	gap junction protein, gamma 2	2.2e-06	38.19	23.91	1.6
7		BP	cell communication	Epgn	epithelial mitogen	2.3e-06	382.22	559.13	0.68
8		BP	cell communication	Dmpk	dystrophia myotonica-protein kinase	3.9e-06	142.34	93.04	1.53
9		BP	cell communication	Ereg	epiregulin	5.6e-06	1652.15	2542.21	0.65
10		BP	cell communication	Fosl1	fos-like antigen 1	1.01e-05	99.48	143.14	0.69
11		BP	cell communication	Pmp22	peripheral myelin protein 22	2.16e-05	89.88	182.21	0.49
12		BP	cell communication	Wnt2	wingless-related MMTV integration site 2	4.14e-05	35.82	18.45	1.94
13		BP	cell communication	Snx6	sorting nexin 6	6e-05	153.56	120.33	1.28
14		BP	cell communication	Ephb2	Eph receptor B2	0.0001783	49.6	30.21	1.64
15		BP	cell communication	Rgs18	regulator of G-protein signaling 18	0.0009126	51.75	40.25	1.29
16		BP	cell communication	Rgs4	regulator of G-protein signaling 4	0.0031354	20.69	14.61	1.42
17		BP	cell communication	Lpar3	lysophosphatidic acid receptor 3	0.046119	59.2	53.57	1.11
18		BP	cell communication	Rgnef	Rho-guanine nucleotide exchange factor	0.1617429	314.43	328.32	0.96
1	GO:0015629	CC	actin cytoskeleton	Cap1	CAP, adenylate cyclase-associated protein 1 (yeast)	< 1e-07	334.44	61.37	5.45
2		CC	actin cytoskeleton	Anln	anillin, actin binding protein	2e-07	299.56	544.02	0.55
3		CC	actin cytoskeleton	Synpo	synaptopodin	9e-07	73.02	125.46	0.58
4		CC	actin cytoskeleton	Cald1	caldesmon 1	2.5e-06	36.35	14.76	2.46
5		CC	actin cytoskeleton	Enah	enabled homolog (Drosophila)	0.0002861	89.35	66.41	1.35
6		CC	actin cytoskeleton	Fermt3	fermitin family homolog 3 (Drosophila)	0.0010116	53.6	41.87	1.28
1	GO:0006996	BP	organelle organization	S100a9	S100 calcium binding protein A9 (calgranulin B)	< 1e-07	780.38	143.45	5.44
2		BP	organelle organization	Cap1	CAP, adenylate cyclase-associated protein 1 (yeast)	< 1e-07	334.44	61.37	5.45
3		BP	organelle organization	Krt6b	keratin 6B	< 1e-07	10986.25	5343.22	2.06
4		BP	organelle organization	Krt6a	keratin 6A	1e-07	6472.8	3575.89	1.81
5		BP	organelle organization	Anln	anillin, actin binding protein	2e-07	299.56	544.02	0.55
6		BP	organelle organization	Ndel1	nuclear distribution gene E-like homolog 1 (A. nidulans)	4e-07	279.73	480.81	0.58
7		BP	organelle organization	Cxadr	coxsackie virus and adenovirus receptor	5e-07	786.05	470.1	1.67
8		BP	organelle organization	Rec8	REC8 homolog (yeast)	7e-07	94.75	164.17	0.58
9		BP	organelle organization	Synpo	synaptopodin	9e-07	73.02	125.46	0.58
10		BP	organelle organization	Diap3	diaphanous homolog 3 (Drosophila)	1.7e-06	29.87	87.93	0.34
11		BP	organelle organization	Epgn	epithelial mitogen	2.3e-06	382.22	559.13	0.68
12		BP	organelle organization	Tmsb10	thymosin, beta 10	2.7e-06	367.43	254.52	1.44
13		BP	organelle organization	Dnase1l3	deoxyribonuclease 1-like 3	4.2e-06	220.87	92.22	2.4
14		BP	organelle organization	Ereg	epiregulin	5.6e-06	1652.15	2542.21	0.65
15		BP	organelle organization	Aurkb	aurora kinase B	8.7e-06	83.61	127.2	0.66
16		BP	organelle organization	Enah	enabled homolog (Drosophila)	0.0002861	89.35	66.41	1.35
17		BP	organelle organization	Hmga2	high mobility group AT-hook 2	0.0003321	29	19.25	1.51
18		BP	organelle organization	Cenpe	centromere protein E	0.0013881	29.32	57.93	0.51
19		BP	organelle organization	Arl8b	ADP-ribosylation factor-like 8B	0.0019302	422.78	507.69	0.83
20		BP	organelle organization	Krt16	keratin 16	0.0067069	5678.85	5132.32	1.11
21		BP	organelle organization	Pttg1	pituitary tumor-transforming gene 1	0.0100743	1456.23	1621.46	0.9
22		BP	organelle organization	Cdkn1b	cyclin-dependent kinase inhibitor 1B	0.0826205	40.21	55.78	0.72
23		BP	organelle organization	Rps6	ribosomal protein S6	0.1273321	727.65	767.38	0.95
24		BP	organelle organization	Rgnef	Rho-guanine nucleotide exchange factor	0.1617429	314.43	328.32	0.96
1	GO:0009605	BP	response to external stimulus	S100a8	S100 calcium binding protein A8 (calgranulin A)	< 1e-07	1268.77	133.56	9.5
2		BP	response to external stimulus	Fos	FBJ osteosarcoma oncogene	< 1e-07	1804.66	294.09	6.14
3		BP	response to external stimulus	S100a9	S100 calcium binding protein A9 (calgranulin B)	< 1e-07	780.38	143.45	5.44
4		BP	response to external stimulus	Cxcl10	chemokine (C-X-C motif) ligand 10	< 1e-07	108.28	41.22	2.63
5		BP	response to external stimulus	Adh1	alcohol dehydrogenase 1 (class I)	1e-07	463.62	264.81	1.75
6		BP	response to external stimulus	Cxcl9	chemokine (C-X-C motif) ligand 9	1.8e-06	81.1	24.54	3.31
7		BP	response to external stimulus	Elk3	ELK3, member of ETS oncogene family	3.6e-06	71.5	34.88	2.05
8		BP	response to external stimulus	Rbp1	retinol binding protein 1, cellular	4.2e-06	269.99	188.59	1.43
9		BP	response to external stimulus	Fosl1	fos-like antigen 1	1.01e-05	99.48	143.14	0.69
10		BP	response to external stimulus	Ccl22	chemokine (C-C motif) ligand 22	2.38e-05	112.73	203.79	0.55
11		BP	response to external stimulus	Procr	protein C receptor, endothelial	2.57e-05	163.81	115.01	1.42
12		BP	response to external stimulus	Cyr61	cysteine rich protein 61	3.96e-05	120.58	70.06	1.72
13		BP	response to external stimulus	Scgb1a1	secretoglobin, family 1A, member 1 (uteroglobin)	9.08e-05	98.52	61.21	1.61
14		BP	response to external stimulus	Cxcl12	chemokine (C-X-C motif) ligand 12	0.0001346	70.7	43.22	1.64
15		BP	response to external stimulus	Fermt3	fermitin family homolog 3 (Drosophila)	0.0010116	53.6	41.87	1.28
16		BP	response to external stimulus	Fabp4	fatty acid binding protein 4, adipocyte	0.0017751	16.33	10.86	1.5
17		BP	response to external stimulus	Ear2	eosinophil-associated, ribonuclease A family, member 2	0.5269432	121.1	115.59	1.05
18		BP	response to external stimulus	Thbd	thrombomodulin	0.7756979	121.03	119.69	1.01
1	GO:0016462	MF	pyrophosphatase activity	Gbp2	guanylate binding protein 2	< 1e-07	167.27	40.78	4.1
2		MF	pyrophosphatase activity	Irgm2	immunity-related GTPase family M member 2	< 1e-07	104.85	42.82	2.45
3		MF	pyrophosphatase activity	Tubb6	tubulin, beta 6	< 1e-07	243.67	118.73	2.05
4		MF	pyrophosphatase activity	Iigp1	interferon inducible GTPase 1	4e-07	109.42	24.55	4.46
5		MF	pyrophosphatase activity	Igtp	interferon gamma induced GTPase	9e-07	249.22	105.14	2.37
6		MF	pyrophosphatase activity	Atp12a	ATPase, H+/K+ transporting, nongastric, alpha polypeptide	1.6e-06	913.73	622.33	1.47
7		MF	pyrophosphatase activity	Gbp3	guanylate binding protein 3	2.3e-06	29.03	15.5	1.87
8		MF	pyrophosphatase activity	Gng13	guanine nucleotide binding protein (G protein), gamma 13	1.88e-05	75.33	39.32	1.92
9		MF	pyrophosphatase activity	Dhx58	DEXH (Asp-Glu-X-His) box polypeptide 58	2.23e-05	28.79	17.3	1.66
10		MF	pyrophosphatase activity	Kif23	kinesin family member 23	0.0001905	20.45	41.25	0.5
11		MF	pyrophosphatase activity	Cenpe	centromere protein E	0.0013881	29.32	57.93	0.51
12		MF	pyrophosphatase activity	Mcm6	minichromosome maintenance deficient 6 (MIS5 homolog, S. pombe) (S. cerevisiae)	0.0680392	206.72	237.09	0.87
13		MF	pyrophosphatase activity	Abca1	ATP-binding cassette, sub-family A (ABC1), member 1	0.1094488	26.74	23.68	1.13
1	GO:0016817	MF	hydrolase activity, acting on acid anhydrides	Gbp2	guanylate binding protein 2	< 1e-07	167.27	40.78	4.1
2		MF	hydrolase activity, acting on acid anhydrides	Irgm2	immunity-related GTPase family M member 2	< 1e-07	104.85	42.82	2.45
3		MF	hydrolase activity, acting on acid anhydrides	Tubb6	tubulin, beta 6	< 1e-07	243.67	118.73	2.05
4		MF	hydrolase activity, acting on acid anhydrides	Iigp1	interferon inducible GTPase 1	4e-07	109.42	24.55	4.46
5		MF	hydrolase activity, acting on acid anhydrides	Igtp	interferon gamma induced GTPase	9e-07	249.22	105.14	2.37
6		MF	hydrolase activity, acting on acid anhydrides	Atp12a	ATPase, H+/K+ transporting, nongastric, alpha polypeptide	1.6e-06	913.73	622.33	1.47
7		MF	hydrolase activity, acting on acid anhydrides	Gbp3	guanylate binding protein 3	2.3e-06	29.03	15.5	1.87
8		MF	hydrolase activity, acting on acid anhydrides	Gng13	guanine nucleotide binding protein (G protein), gamma 13	1.88e-05	75.33	39.32	1.92
9		MF	hydrolase activity, acting on acid anhydrides	Dhx58	DEXH (Asp-Glu-X-His) box polypeptide 58	2.23e-05	28.79	17.3	1.66
10		MF	hydrolase activity, acting on acid anhydrides	Kif23	kinesin family member 23	0.0001905	20.45	41.25	0.5
11		MF	hydrolase activity, acting on acid anhydrides	Cenpe	centromere protein E	0.0013881	29.32	57.93	0.51
12		MF	hydrolase activity, acting on acid anhydrides	Mcm6	minichromosome maintenance deficient 6 (MIS5 homolog, S. pombe) (S. cerevisiae)	0.0680392	206.72	237.09	0.87
13		MF	hydrolase activity, acting on acid anhydrides	Abca1	ATP-binding cassette, sub-family A (ABC1), member 1	0.1094488	26.74	23.68	1.13
1	GO:0016818	MF	hydrolase activity, acting on acid anhydrides, in phosphorus-containing anhydrides	Gbp2	guanylate binding protein 2	< 1e-07	167.27	40.78	4.1
2		MF	hydrolase activity, acting on acid anhydrides, in phosphorus-containing anhydrides	Irgm2	immunity-related GTPase family M member 2	< 1e-07	104.85	42.82	2.45
3		MF	hydrolase activity, acting on acid anhydrides, in phosphorus-containing anhydrides	Tubb6	tubulin, beta 6	< 1e-07	243.67	118.73	2.05
4		MF	hydrolase activity, acting on acid anhydrides, in phosphorus-containing anhydrides	Iigp1	interferon inducible GTPase 1	4e-07	109.42	24.55	4.46
5		MF	hydrolase activity, acting on acid anhydrides, in phosphorus-containing anhydrides	Igtp	interferon gamma induced GTPase	9e-07	249.22	105.14	2.37
6		MF	hydrolase activity, acting on acid anhydrides, in phosphorus-containing anhydrides	Atp12a	ATPase, H+/K+ transporting, nongastric, alpha polypeptide	1.6e-06	913.73	622.33	1.47
7		MF	hydrolase activity, acting on acid anhydrides, in phosphorus-containing anhydrides	Gbp3	guanylate binding protein 3	2.3e-06	29.03	15.5	1.87
8		MF	hydrolase activity, acting on acid anhydrides, in phosphorus-containing anhydrides	Gng13	guanine nucleotide binding protein (G protein), gamma 13	1.88e-05	75.33	39.32	1.92
9		MF	hydrolase activity, acting on acid anhydrides, in phosphorus-containing anhydrides	Dhx58	DEXH (Asp-Glu-X-His) box polypeptide 58	2.23e-05	28.79	17.3	1.66
10		MF	hydrolase activity, acting on acid anhydrides, in phosphorus-containing anhydrides	Kif23	kinesin family member 23	0.0001905	20.45	41.25	0.5
11		MF	hydrolase activity, acting on acid anhydrides, in phosphorus-containing anhydrides	Cenpe	centromere protein E	0.0013881	29.32	57.93	0.51
12		MF	hydrolase activity, acting on acid anhydrides, in phosphorus-containing anhydrides	Mcm6	minichromosome maintenance deficient 6 (MIS5 homolog, S. pombe) (S. cerevisiae)	0.0680392	206.72	237.09	0.87
13		MF	hydrolase activity, acting on acid anhydrides, in phosphorus-containing anhydrides	Abca1	ATP-binding cassette, sub-family A (ABC1), member 1	0.1094488	26.74	23.68	1.13
1	GO:0017111	MF	nucleoside-triphosphatase activity	Gbp2	guanylate binding protein 2	< 1e-07	167.27	40.78	4.1
2		MF	nucleoside-triphosphatase activity	Irgm2	immunity-related GTPase family M member 2	< 1e-07	104.85	42.82	2.45
3		MF	nucleoside-triphosphatase activity	Tubb6	tubulin, beta 6	< 1e-07	243.67	118.73	2.05
4		MF	nucleoside-triphosphatase activity	Iigp1	interferon inducible GTPase 1	4e-07	109.42	24.55	4.46
5		MF	nucleoside-triphosphatase activity	Igtp	interferon gamma induced GTPase	9e-07	249.22	105.14	2.37
6		MF	nucleoside-triphosphatase activity	Atp12a	ATPase, H+/K+ transporting, nongastric, alpha polypeptide	1.6e-06	913.73	622.33	1.47
7		MF	nucleoside-triphosphatase activity	Gbp3	guanylate binding protein 3	2.3e-06	29.03	15.5	1.87
8		MF	nucleoside-triphosphatase activity	Gng13	guanine nucleotide binding protein (G protein), gamma 13	1.88e-05	75.33	39.32	1.92
9		MF	nucleoside-triphosphatase activity	Dhx58	DEXH (Asp-Glu-X-His) box polypeptide 58	2.23e-05	28.79	17.3	1.66
10		MF	nucleoside-triphosphatase activity	Kif23	kinesin family member 23	0.0001905	20.45	41.25	0.5
11		MF	nucleoside-triphosphatase activity	Cenpe	centromere protein E	0.0013881	29.32	57.93	0.51
12		MF	nucleoside-triphosphatase activity	Mcm6	minichromosome maintenance deficient 6 (MIS5 homolog, S. pombe) (S. cerevisiae)	0.0680392	206.72	237.09	0.87
13		MF	nucleoside-triphosphatase activity	Abca1	ATP-binding cassette, sub-family A (ABC1), member 1	0.1094488	26.74	23.68	1.13
1	GO:0016477	BP	cell migration	S100a9	S100 calcium binding protein A9 (calgranulin B)	< 1e-07	780.38	143.45	5.44
2		BP	cell migration	Cap1	CAP, adenylate cyclase-associated protein 1 (yeast)	< 1e-07	334.44	61.37	5.45
3		BP	cell migration	Ndel1	nuclear distribution gene E-like homolog 1 (A. nidulans)	4e-07	279.73	480.81	0.58
4		BP	cell migration	Mesp2	mesoderm posterior 2	4e-06	154.57	106.28	1.45
5		BP	cell migration	Ctgf	connective tissue growth factor	1.73e-05	32.22	15.84	2.03
6		BP	cell migration	Cxcl12	chemokine (C-X-C motif) ligand 12	0.0001346	70.7	43.22	1.64
7		BP	cell migration	Pdpn	podoplanin	0.3968343	145.49	138.85	1.05
1	GO:0048870	BP	cell motility	S100a9	S100 calcium binding protein A9 (calgranulin B)	< 1e-07	780.38	143.45	5.44
2		BP	cell motility	Cap1	CAP, adenylate cyclase-associated protein 1 (yeast)	< 1e-07	334.44	61.37	5.45
3		BP	cell motility	Ndel1	nuclear distribution gene E-like homolog 1 (A. nidulans)	4e-07	279.73	480.81	0.58
4		BP	cell motility	Mesp2	mesoderm posterior 2	4e-06	154.57	106.28	1.45
5		BP	cell motility	Ctgf	connective tissue growth factor	1.73e-05	32.22	15.84	2.03
6		BP	cell motility	Cxcl12	chemokine (C-X-C motif) ligand 12	0.0001346	70.7	43.22	1.64
7		BP	cell motility	Pdpn	podoplanin	0.3968343	145.49	138.85	1.05
1	GO:0051674	BP	localization of cell	S100a9	S100 calcium binding protein A9 (calgranulin B)	< 1e-07	780.38	143.45	5.44
2		BP	localization of cell	Cap1	CAP, adenylate cyclase-associated protein 1 (yeast)	< 1e-07	334.44	61.37	5.45
3		BP	localization of cell	Ndel1	nuclear distribution gene E-like homolog 1 (A. nidulans)	4e-07	279.73	480.81	0.58
4		BP	localization of cell	Mesp2	mesoderm posterior 2	4e-06	154.57	106.28	1.45
5		BP	localization of cell	Ctgf	connective tissue growth factor	1.73e-05	32.22	15.84	2.03
6		BP	localization of cell	Cxcl12	chemokine (C-X-C motif) ligand 12	0.0001346	70.7	43.22	1.64
7		BP	localization of cell	Pdpn	podoplanin	0.3968343	145.49	138.85	1.05
1	GO:0051716	BP	cellular response to stimulus	Fos	FBJ osteosarcoma oncogene	< 1e-07	1804.66	294.09	6.14
2		BP	cellular response to stimulus	S100a9	S100 calcium binding protein A9 (calgranulin B)	< 1e-07	780.38	143.45	5.44
3		BP	cellular response to stimulus	Supt16h	suppressor of Ty 16 homolog (S. cerevisiae)	4.9e-06	714.91	414.28	1.73
4		BP	cellular response to stimulus	Btg2	B-cell translocation gene 2, anti-proliferative	6e-06	496.39	295.91	1.68
5		BP	cellular response to stimulus	Fosl1	fos-like antigen 1	1.01e-05	99.48	143.14	0.69
6		BP	cellular response to stimulus	Stxbp4	syntaxin binding protein 4	2.98e-05	51.3	31.93	1.61
7		BP	cellular response to stimulus	Id2	inhibitor of DNA binding 2	8.63e-05	52.67	35.73	1.47
8		BP	cellular response to stimulus	Zmat3	zinc finger matrin type 3	0.0001063	341.23	484.36	0.7
9		BP	cellular response to stimulus	Pttg1	pituitary tumor-transforming gene 1	0.0100743	1456.23	1621.46	0.9
1	GO:0007626	BP	locomotory behavior	S100a8	S100 calcium binding protein A8 (calgranulin A)	< 1e-07	1268.77	133.56	9.5
2		BP	locomotory behavior	S100a9	S100 calcium binding protein A9 (calgranulin B)	< 1e-07	780.38	143.45	5.44
3		BP	locomotory behavior	Cxcl10	chemokine (C-X-C motif) ligand 10	< 1e-07	108.28	41.22	2.63
4		BP	locomotory behavior	Sepp1	selenoprotein P, plasma, 1	1.14e-05	2624.14	1766.17	1.49
5		BP	locomotory behavior	Ccl22	chemokine (C-C motif) ligand 22	2.38e-05	112.73	203.79	0.55
6		BP	locomotory behavior	Cyr61	cysteine rich protein 61	3.96e-05	120.58	70.06	1.72
7		BP	locomotory behavior	Cxcl12	chemokine (C-X-C motif) ligand 12	0.0001346	70.7	43.22	1.64
8		BP	locomotory behavior	Ear2	eosinophil-associated, ribonuclease A family, member 2	0.5269432	121.1	115.59	1.05
1	GO:0006357	BP	regulation of transcription from RNA polymerase II promoter	Fos	FBJ osteosarcoma oncogene	< 1e-07	1804.66	294.09	6.14
2		BP	regulation of transcription from RNA polymerase II promoter	Egr1	early growth response 1	2.7e-06	2008.88	1401.3	1.43
3		BP	regulation of transcription from RNA polymerase II promoter	Fhl2	four and a half LIM domains 2	3e-06	124.6	81.47	1.53
4		BP	regulation of transcription from RNA polymerase II promoter	Mesp2	mesoderm posterior 2	4e-06	154.57	106.28	1.45
5		BP	regulation of transcription from RNA polymerase II promoter	Per3	period homolog 3 (Drosophila)	8.7e-06	145.26	90.63	1.6
6		BP	regulation of transcription from RNA polymerase II promoter	Nfia	nuclear factor I/A	1.32e-05	171.22	72.68	2.36
7		BP	regulation of transcription from RNA polymerase II promoter	Tcea3	transcription elongation factor A (SII), 3	2.81e-05	32.64	20.73	1.57
8		BP	regulation of transcription from RNA polymerase II promoter	Nr4a1	nuclear receptor subfamily 4, group A, member 1	6.22e-05	229.55	140.43	1.63
9		BP	regulation of transcription from RNA polymerase II promoter	Id2	inhibitor of DNA binding 2	8.63e-05	52.67	35.73	1.47
10		BP	regulation of transcription from RNA polymerase II promoter	Scgb1a1	secretoglobin, family 1A, member 1 (uteroglobin)	9.08e-05	98.52	61.21	1.61
11		BP	regulation of transcription from RNA polymerase II promoter	Nrip1	nuclear receptor interacting protein 1	0.0001558	254.08	423.82	0.6
1	GO:0006366	BP	transcription from RNA polymerase II promoter	Fos	FBJ osteosarcoma oncogene	< 1e-07	1804.66	294.09	6.14
2		BP	transcription from RNA polymerase II promoter	Egr1	early growth response 1	2.7e-06	2008.88	1401.3	1.43
3		BP	transcription from RNA polymerase II promoter	Fhl2	four and a half LIM domains 2	3e-06	124.6	81.47	1.53
4		BP	transcription from RNA polymerase II promoter	Mesp2	mesoderm posterior 2	4e-06	154.57	106.28	1.45
5		BP	transcription from RNA polymerase II promoter	Per3	period homolog 3 (Drosophila)	8.7e-06	145.26	90.63	1.6
6		BP	transcription from RNA polymerase II promoter	Nfia	nuclear factor I/A	1.32e-05	171.22	72.68	2.36
7		BP	transcription from RNA polymerase II promoter	Tcea3	transcription elongation factor A (SII), 3	2.81e-05	32.64	20.73	1.57
8		BP	transcription from RNA polymerase II promoter	Nr4a1	nuclear receptor subfamily 4, group A, member 1	6.22e-05	229.55	140.43	1.63
9		BP	transcription from RNA polymerase II promoter	Id2	inhibitor of DNA binding 2	8.63e-05	52.67	35.73	1.47
10		BP	transcription from RNA polymerase II promoter	Scgb1a1	secretoglobin, family 1A, member 1 (uteroglobin)	9.08e-05	98.52	61.21	1.61
11		BP	transcription from RNA polymerase II promoter	Nrip1	nuclear receptor interacting protein 1	0.0001558	254.08	423.82	0.6
1	GO:0006935	BP	chemotaxis	S100a8	S100 calcium binding protein A8 (calgranulin A)	< 1e-07	1268.77	133.56	9.5
2		BP	chemotaxis	S100a9	S100 calcium binding protein A9 (calgranulin B)	< 1e-07	780.38	143.45	5.44
3		BP	chemotaxis	Cxcl10	chemokine (C-X-C motif) ligand 10	< 1e-07	108.28	41.22	2.63
4		BP	chemotaxis	Ccl22	chemokine (C-C motif) ligand 22	2.38e-05	112.73	203.79	0.55
5		BP	chemotaxis	Cyr61	cysteine rich protein 61	3.96e-05	120.58	70.06	1.72
6		BP	chemotaxis	Cxcl12	chemokine (C-X-C motif) ligand 12	0.0001346	70.7	43.22	1.64
7		BP	chemotaxis	Ear2	eosinophil-associated, ribonuclease A family, member 2	0.5269432	121.1	115.59	1.05
1	GO:0042330	BP	taxis	S100a8	S100 calcium binding protein A8 (calgranulin A)	< 1e-07	1268.77	133.56	9.5
2		BP	taxis	S100a9	S100 calcium binding protein A9 (calgranulin B)	< 1e-07	780.38	143.45	5.44
3		BP	taxis	Cxcl10	chemokine (C-X-C motif) ligand 10	< 1e-07	108.28	41.22	2.63
4		BP	taxis	Ccl22	chemokine (C-C motif) ligand 22	2.38e-05	112.73	203.79	0.55
5		BP	taxis	Cyr61	cysteine rich protein 61	3.96e-05	120.58	70.06	1.72
6		BP	taxis	Cxcl12	chemokine (C-X-C motif) ligand 12	0.0001346	70.7	43.22	1.64
7		BP	taxis	Ear2	eosinophil-associated, ribonuclease A family, member 2	0.5269432	121.1	115.59	1.05
1	GO:0016787	MF	hydrolase activity	Gbp2	guanylate binding protein 2	< 1e-07	167.27	40.78	4.1
2		MF	hydrolase activity	Dusp1	dual specificity phosphatase 1	< 1e-07	1513.19	673.69	2.25
3		MF	hydrolase activity	Pnpla3	patatin-like phospholipase domain containing 3	< 1e-07	656.09	185.01	3.55
4		MF	hydrolase activity	Irgm2	immunity-related GTPase family M member 2	< 1e-07	104.85	42.82	2.45
5		MF	hydrolase activity	Chi3l1	chitinase 3-like 1	< 1e-07	616.33	299.05	2.06
6		MF	hydrolase activity	Tubb6	tubulin, beta 6	< 1e-07	243.67	118.73	2.05
7		MF	hydrolase activity	Samhd1	SAM domain and HD domain, 1	3e-07	529.68	247.83	2.14
8		MF	hydrolase activity	Serpine1	serine (or cysteine) peptidase inhibitor, clade E, member 1	3e-07	107.28	32.68	3.28
9		MF	hydrolase activity	Iigp1	interferon inducible GTPase 1	4e-07	109.42	24.55	4.46
10		MF	hydrolase activity	Mmp13	matrix metallopeptidase 13	5e-07	166.31	41.36	4.02
11		MF	hydrolase activity	Igtp	interferon gamma induced GTPase	9e-07	249.22	105.14	2.37
12		MF	hydrolase activity	Mtm1	X-linked myotubular myopathy gene 1	1.5e-06	386.37	647.72	0.6
13		MF	hydrolase activity	Arg2	arginase type II	1.5e-06	95.41	58.2	1.64
14		MF	hydrolase activity	Atp12a	ATPase, H+/K+ transporting, nongastric, alpha polypeptide	1.6e-06	913.73	622.33	1.47
15		MF	hydrolase activity	Ear5	eosinophil-associated, ribonuclease A family, member 5	1.6e-06	118.36	188.99	0.63
16		MF	hydrolase activity	Qpct	glutaminyl-peptide cyclotransferase (glutaminyl cyclase)	2.1e-06	47.41	18.97	2.5
17		MF	hydrolase activity	Gbp3	guanylate binding protein 3	2.3e-06	29.03	15.5	1.87
18		MF	hydrolase activity	Gch1	GTP cyclohydrolase 1	3.4e-06	29.43	62.58	0.47
19		MF	hydrolase activity	Dnase1l3	deoxyribonuclease 1-like 3	4.2e-06	220.87	92.22	2.4
20		MF	hydrolase activity	Atp6v0e2	ATPase, H+ transporting, lysosomal V0 subunit E2	6.5e-06	92.54	46.41	1.99
21		MF	hydrolase activity	Casp1	caspase 1	7.4e-06	322.84	218.62	1.48
22		MF	hydrolase activity	Ptprg	protein tyrosine phosphatase, receptor type, G	8.2e-06	65.26	102.92	0.63
23		MF	hydrolase activity	Ide	insulin degrading enzyme	1.11e-05	2048	3023.72	0.68
24		MF	hydrolase activity	Gng13	guanine nucleotide binding protein (G protein), gamma 13	1.88e-05	75.33	39.32	1.92
25		MF	hydrolase activity	Dhx58	DEXH (Asp-Glu-X-His) box polypeptide 58	2.23e-05	28.79	17.3	1.66
26		MF	hydrolase activity	Irgm1	immunity-related GTPase family M member 1	2.4e-05	176.67	94.7	1.87
27		MF	hydrolase activity	Ang	angiogenin, ribonuclease, RNase A family, 5	5.5e-05	62.36	103.58	0.6
28		MF	hydrolase activity	Pglyrp2	peptidoglycan recognition protein 2	5.99e-05	22.14	38.35	0.58
29		MF	hydrolase activity	Lipg	lipase, endothelial	0.0001237	82.93	113.17	0.73
30		MF	hydrolase activity	Kif23	kinesin family member 23	0.0001905	20.45	41.25	0.5
31		MF	hydrolase activity	Neu2	neuraminidase 2	0.0006076	62.74	37.28	1.68
32		MF	hydrolase activity	Ptprk	protein tyrosine phosphatase, receptor type, K	0.0006472	75.69	57.36	1.32
33		MF	hydrolase activity	Cenpe	centromere protein E	0.0013881	29.32	57.93	0.51
34		MF	hydrolase activity	Nudt19	nudix (nucleoside diphosphate linked moiety X)-type motif 19	0.0235976	331.6	360.16	0.92
35		MF	hydrolase activity	Mmp3	matrix metallopeptidase 3	0.0313601	347.05	311.64	1.11
36		MF	hydrolase activity	Prss12	protease, serine, 12 neurotrypsin (motopsin)	0.0380682	227.08	209.62	1.08
37		MF	hydrolase activity	Mcm6	minichromosome maintenance deficient 6 (MIS5 homolog, S. pombe) (S. cerevisiae)	0.0680392	206.72	237.09	0.87
38		MF	hydrolase activity	Capn2	calpain 2	0.1085336	380.59	403.74	0.94
39		MF	hydrolase activity	Abca1	ATP-binding cassette, sub-family A (ABC1), member 1	0.1094488	26.74	23.68	1.13
40		MF	hydrolase activity	Gda	guanine deaminase	0.127771	26.18	29.54	0.89
41		MF	hydrolase activity	Ear2	eosinophil-associated, ribonuclease A family, member 2	0.5269432	121.1	115.59	1.05
42		MF	hydrolase activity	Rnasel	ribonuclease L (2', 5'-oligoisoadenylate synthetase-dependent)	0.6074132	113.47	109.56	1.04
1	GO:0019001	MF	guanyl nucleotide binding	Gbp2	guanylate binding protein 2	< 1e-07	167.27	40.78	4.1
2		MF	guanyl nucleotide binding	Tubb6	tubulin, beta 6	< 1e-07	243.67	118.73	2.05
3		MF	guanyl nucleotide binding	Rab4a	RAB4A, member RAS oncogene family	2e-07	72.04	38.82	1.86
4		MF	guanyl nucleotide binding	Iigp1	interferon inducible GTPase 1	4e-07	109.42	24.55	4.46
5		MF	guanyl nucleotide binding	Gbp3	guanylate binding protein 3	2.3e-06	29.03	15.5	1.87
6		MF	guanyl nucleotide binding	Gch1	GTP cyclohydrolase 1	3.4e-06	29.43	62.58	0.47
7		MF	guanyl nucleotide binding	Rab6b	RAB6B, member RAS oncogene family	5.8e-06	16.68	59.78	0.28
8		MF	guanyl nucleotide binding	Irgm1	immunity-related GTPase family M member 1	2.4e-05	176.67	94.7	1.87
9		MF	guanyl nucleotide binding	5430435G22Rik	RIKEN cDNA 5430435G22 gene	2.86e-05	736.84	1057.45	0.7
10		MF	guanyl nucleotide binding	Lrrk2	leucine-rich repeat kinase 2	0.0001358	41.05	29.7	1.38
11		MF	guanyl nucleotide binding	Rab27b	RAB27b, member RAS oncogene family	0.000352	211.92	270.88	0.78
12		MF	guanyl nucleotide binding	Rab2b	RAB2B, member RAS oncogene family	0.0007912	30.91	18.59	1.66
13		MF	guanyl nucleotide binding	Arl8b	ADP-ribosylation factor-like 8B	0.0019302	422.78	507.69	0.83
14		MF	guanyl nucleotide binding	Rab31	RAB31, member RAS oncogene family	0.0486346	406.15	443.85	0.92
1	GO:0032561	MF	guanyl ribonucleotide binding	Gbp2	guanylate binding protein 2	< 1e-07	167.27	40.78	4.1
2		MF	guanyl ribonucleotide binding	Tubb6	tubulin, beta 6	< 1e-07	243.67	118.73	2.05
3		MF	guanyl ribonucleotide binding	Rab4a	RAB4A, member RAS oncogene family	2e-07	72.04	38.82	1.86
4		MF	guanyl ribonucleotide binding	Iigp1	interferon inducible GTPase 1	4e-07	109.42	24.55	4.46
5		MF	guanyl ribonucleotide binding	Gbp3	guanylate binding protein 3	2.3e-06	29.03	15.5	1.87
6		MF	guanyl ribonucleotide binding	Gch1	GTP cyclohydrolase 1	3.4e-06	29.43	62.58	0.47
7		MF	guanyl ribonucleotide binding	Rab6b	RAB6B, member RAS oncogene family	5.8e-06	16.68	59.78	0.28
8		MF	guanyl ribonucleotide binding	Irgm1	immunity-related GTPase family M member 1	2.4e-05	176.67	94.7	1.87
9		MF	guanyl ribonucleotide binding	5430435G22Rik	RIKEN cDNA 5430435G22 gene	2.86e-05	736.84	1057.45	0.7
10		MF	guanyl ribonucleotide binding	Lrrk2	leucine-rich repeat kinase 2	0.0001358	41.05	29.7	1.38
11		MF	guanyl ribonucleotide binding	Rab27b	RAB27b, member RAS oncogene family	0.000352	211.92	270.88	0.78
12		MF	guanyl ribonucleotide binding	Rab2b	RAB2B, member RAS oncogene family	0.0007912	30.91	18.59	1.66
13		MF	guanyl ribonucleotide binding	Arl8b	ADP-ribosylation factor-like 8B	0.0019302	422.78	507.69	0.83
14		MF	guanyl ribonucleotide binding	Rab31	RAB31, member RAS oncogene family	0.0486346	406.15	443.85	0.92
1	GO:0046983	MF	protein dimerization activity	Fos	FBJ osteosarcoma oncogene	< 1e-07	1804.66	294.09	6.14
2		MF	protein dimerization activity	Adh1	alcohol dehydrogenase 1 (class I)	1e-07	463.62	264.81	1.75
3		MF	protein dimerization activity	Dbp	D site albumin promoter binding protein	2e-07	232.15	136.04	1.71
4		MF	protein dimerization activity	Fosl1	fos-like antigen 1	1.01e-05	99.48	143.14	0.69
5		MF	protein dimerization activity	Nr4a1	nuclear receptor subfamily 4, group A, member 1	6.22e-05	229.55	140.43	1.63
6		MF	protein dimerization activity	Atf3	activating transcription factor 3	0.0003648	205.44	72.06	2.85
7		MF	protein dimerization activity	Bach1	BTB and CNC homology 1	0.0202028	255.67	441.5	0.58
1	GO:0043062	BP	extracellular structure organization	Tnc	tenascin C	< 1e-07	75.89	192.16	0.39
2		BP	extracellular structure organization	Postn	periostin, osteoblast specific factor	< 1e-07	2632.4	5121.56	0.51
3		BP	extracellular structure organization	Tnfrsf11b	tumor necrosis factor receptor superfamily, member 11b (osteoprotegerin)	6.7e-06	32.51	72.27	0.45
4		BP	extracellular structure organization	Cyr61	cysteine rich protein 61	3.96e-05	120.58	70.06	1.72
5		BP	extracellular structure organization	Fbln1	fibulin 1	0.000826	155.5	186.26	0.83
6		BP	extracellular structure organization	Abi3bp	ABI gene family, member 3 (NESH) binding protein	0.00211	33.68	22.7	1.48
1	GO:0043228	CC	non-membrane-bounded organelle	S100a8	S100 calcium binding protein A8 (calgranulin A)	< 1e-07	1268.77	133.56	9.5
2		CC	non-membrane-bounded organelle	S100a9	S100 calcium binding protein A9 (calgranulin B)	< 1e-07	780.38	143.45	5.44
3		CC	non-membrane-bounded organelle	Cap1	CAP, adenylate cyclase-associated protein 1 (yeast)	< 1e-07	334.44	61.37	5.45
4		CC	non-membrane-bounded organelle	Krt6b	keratin 6B	< 1e-07	10986.25	5343.22	2.06
5		CC	non-membrane-bounded organelle	Tubb6	tubulin, beta 6	< 1e-07	243.67	118.73	2.05
6		CC	non-membrane-bounded organelle	Krt32	keratin 32	< 1e-07	167.11	82.46	2.03
7		CC	non-membrane-bounded organelle	Krt6a	keratin 6A	1e-07	6472.8	3575.89	1.81
8		CC	non-membrane-bounded organelle	Anln	anillin, actin binding protein	2e-07	299.56	544.02	0.55
9		CC	non-membrane-bounded organelle	Sprr2i	small proline-rich protein 2I	4e-07	180.3	85.47	2.11
10		CC	non-membrane-bounded organelle	Rpl15	ribosomal protein L15	4e-07	777.19	489.07	1.59
11		CC	non-membrane-bounded organelle	Ndel1	nuclear distribution gene E-like homolog 1 (A. nidulans)	4e-07	279.73	480.81	0.58
12		CC	non-membrane-bounded organelle	Rec8	REC8 homolog (yeast)	7e-07	94.75	164.17	0.58
13		CC	non-membrane-bounded organelle	Synpo	synaptopodin	9e-07	73.02	125.46	0.58
14		CC	non-membrane-bounded organelle	Krt14	keratin 14	1.7e-06	184.62	327.13	0.56
15		CC	non-membrane-bounded organelle	Smek2	SMEK homolog 2, suppressor of mek1 (Dictyostelium)	2.1e-06	966.5	624.68	1.55
16		CC	non-membrane-bounded organelle	1190002H23Rik	RIKEN cDNA 1190002H23 gene	2.2e-06	130.01	213.72	0.61
17		CC	non-membrane-bounded organelle	Cald1	caldesmon 1	2.5e-06	36.35	14.76	2.46
18		CC	non-membrane-bounded organelle	Tmsb10	thymosin, beta 10	2.7e-06	367.43	254.52	1.44
19		CC	non-membrane-bounded organelle	Sprr2f	small proline-rich protein 2F	4.3e-06	73.67	40.62	1.81
20		CC	non-membrane-bounded organelle	Supt16h	suppressor of Ty 16 homolog (S. cerevisiae)	4.9e-06	714.91	414.28	1.73
21		CC	non-membrane-bounded organelle	Aurkb	aurora kinase B	8.7e-06	83.61	127.2	0.66
22		CC	non-membrane-bounded organelle	Procr	protein C receptor, endothelial	2.57e-05	163.81	115.01	1.42
23		CC	non-membrane-bounded organelle	Cdc42ep3	CDC42 effector protein (Rho GTPase binding) 3	2.58e-05	74.08	48.58	1.52
24		CC	non-membrane-bounded organelle	Rps24	ribosomal protein S24	0.000174	13.02	25.92	0.5
25		CC	non-membrane-bounded organelle	Kif23	kinesin family member 23	0.0001905	20.45	41.25	0.5
26		CC	non-membrane-bounded organelle	Enah	enabled homolog (Drosophila)	0.0002861	89.35	66.41	1.35
27		CC	non-membrane-bounded organelle	Hmga2	high mobility group AT-hook 2	0.0003321	29	19.25	1.51
28		CC	non-membrane-bounded organelle	Fermt3	fermitin family homolog 3 (Drosophila)	0.0010116	53.6	41.87	1.28
29		CC	non-membrane-bounded organelle	Cenpe	centromere protein E	0.0013881	29.32	57.93	0.51
30		CC	non-membrane-bounded organelle	Arl8b	ADP-ribosylation factor-like 8B	0.0019302	422.78	507.69	0.83
31		CC	non-membrane-bounded organelle	Krt16	keratin 16	0.0067069	5678.85	5132.32	1.11
32		CC	non-membrane-bounded organelle	Mrpl35	mitochondrial ribosomal protein L35	0.0086718	29.19	34.76	0.84
33		CC	non-membrane-bounded organelle	Rptn	repetin	0.0190611	851.28	935.45	0.91
34		CC	non-membrane-bounded organelle	Krt2	keratin 2	0.0762209	18.94	15.45	1.23
35		CC	non-membrane-bounded organelle	Rps6	ribosomal protein S6	0.1273321	727.65	767.38	0.95
36		CC	non-membrane-bounded organelle	Sprr1b	small proline-rich protein 1B	0.179921	3272.64	3434.42	0.95
37		CC	non-membrane-bounded organelle	Arhgap24	Rho GTPase activating protein 24	0.5074198	488.56	475.23	1.03
38		CC	non-membrane-bounded organelle	Sprr2h	small proline-rich protein 2H	0.5120175	1317.7	1293.73	1.02
39		CC	non-membrane-bounded organelle	Mrps12	mitochondrial ribosomal protein S12	0.9310216	504.07	505.41	1
1	GO:0043232	CC	intracellular non-membrane-bounded organelle	S100a8	S100 calcium binding protein A8 (calgranulin A)	< 1e-07	1268.77	133.56	9.5
2		CC	intracellular non-membrane-bounded organelle	S100a9	S100 calcium binding protein A9 (calgranulin B)	< 1e-07	780.38	143.45	5.44
3		CC	intracellular non-membrane-bounded organelle	Cap1	CAP, adenylate cyclase-associated protein 1 (yeast)	< 1e-07	334.44	61.37	5.45
4		CC	intracellular non-membrane-bounded organelle	Krt6b	keratin 6B	< 1e-07	10986.25	5343.22	2.06
5		CC	intracellular non-membrane-bounded organelle	Tubb6	tubulin, beta 6	< 1e-07	243.67	118.73	2.05
6		CC	intracellular non-membrane-bounded organelle	Krt32	keratin 32	< 1e-07	167.11	82.46	2.03
7		CC	intracellular non-membrane-bounded organelle	Krt6a	keratin 6A	1e-07	6472.8	3575.89	1.81
8		CC	intracellular non-membrane-bounded organelle	Anln	anillin, actin binding protein	2e-07	299.56	544.02	0.55
9		CC	intracellular non-membrane-bounded organelle	Sprr2i	small proline-rich protein 2I	4e-07	180.3	85.47	2.11
10		CC	intracellular non-membrane-bounded organelle	Rpl15	ribosomal protein L15	4e-07	777.19	489.07	1.59
11		CC	intracellular non-membrane-bounded organelle	Ndel1	nuclear distribution gene E-like homolog 1 (A. nidulans)	4e-07	279.73	480.81	0.58
12		CC	intracellular non-membrane-bounded organelle	Rec8	REC8 homolog (yeast)	7e-07	94.75	164.17	0.58
13		CC	intracellular non-membrane-bounded organelle	Synpo	synaptopodin	9e-07	73.02	125.46	0.58
14		CC	intracellular non-membrane-bounded organelle	Krt14	keratin 14	1.7e-06	184.62	327.13	0.56
15		CC	intracellular non-membrane-bounded organelle	Smek2	SMEK homolog 2, suppressor of mek1 (Dictyostelium)	2.1e-06	966.5	624.68	1.55
16		CC	intracellular non-membrane-bounded organelle	1190002H23Rik	RIKEN cDNA 1190002H23 gene	2.2e-06	130.01	213.72	0.61
17		CC	intracellular non-membrane-bounded organelle	Cald1	caldesmon 1	2.5e-06	36.35	14.76	2.46
18		CC	intracellular non-membrane-bounded organelle	Tmsb10	thymosin, beta 10	2.7e-06	367.43	254.52	1.44
19		CC	intracellular non-membrane-bounded organelle	Sprr2f	small proline-rich protein 2F	4.3e-06	73.67	40.62	1.81
20		CC	intracellular non-membrane-bounded organelle	Supt16h	suppressor of Ty 16 homolog (S. cerevisiae)	4.9e-06	714.91	414.28	1.73
21		CC	intracellular non-membrane-bounded organelle	Aurkb	aurora kinase B	8.7e-06	83.61	127.2	0.66
22		CC	intracellular non-membrane-bounded organelle	Procr	protein C receptor, endothelial	2.57e-05	163.81	115.01	1.42
23		CC	intracellular non-membrane-bounded organelle	Cdc42ep3	CDC42 effector protein (Rho GTPase binding) 3	2.58e-05	74.08	48.58	1.52
24		CC	intracellular non-membrane-bounded organelle	Rps24	ribosomal protein S24	0.000174	13.02	25.92	0.5
25		CC	intracellular non-membrane-bounded organelle	Kif23	kinesin family member 23	0.0001905	20.45	41.25	0.5
26		CC	intracellular non-membrane-bounded organelle	Enah	enabled homolog (Drosophila)	0.0002861	89.35	66.41	1.35
27		CC	intracellular non-membrane-bounded organelle	Hmga2	high mobility group AT-hook 2	0.0003321	29	19.25	1.51
28		CC	intracellular non-membrane-bounded organelle	Fermt3	fermitin family homolog 3 (Drosophila)	0.0010116	53.6	41.87	1.28
29		CC	intracellular non-membrane-bounded organelle	Cenpe	centromere protein E	0.0013881	29.32	57.93	0.51
30		CC	intracellular non-membrane-bounded organelle	Arl8b	ADP-ribosylation factor-like 8B	0.0019302	422.78	507.69	0.83
31		CC	intracellular non-membrane-bounded organelle	Krt16	keratin 16	0.0067069	5678.85	5132.32	1.11
32		CC	intracellular non-membrane-bounded organelle	Mrpl35	mitochondrial ribosomal protein L35	0.0086718	29.19	34.76	0.84
33		CC	intracellular non-membrane-bounded organelle	Rptn	repetin	0.0190611	851.28	935.45	0.91
34		CC	intracellular non-membrane-bounded organelle	Krt2	keratin 2	0.0762209	18.94	15.45	1.23
35		CC	intracellular non-membrane-bounded organelle	Rps6	ribosomal protein S6	0.1273321	727.65	767.38	0.95
36		CC	intracellular non-membrane-bounded organelle	Sprr1b	small proline-rich protein 1B	0.179921	3272.64	3434.42	0.95
37		CC	intracellular non-membrane-bounded organelle	Arhgap24	Rho GTPase activating protein 24	0.5074198	488.56	475.23	1.03
38		CC	intracellular non-membrane-bounded organelle	Sprr2h	small proline-rich protein 2H	0.5120175	1317.7	1293.73	1.02
39		CC	intracellular non-membrane-bounded organelle	Mrps12	mitochondrial ribosomal protein S12	0.9310216	504.07	505.41	1
1	GO:0050896	BP	response to stimulus	S100a8	S100 calcium binding protein A8 (calgranulin A)	< 1e-07	1268.77	133.56	9.5
2		BP	response to stimulus	Fos	FBJ osteosarcoma oncogene	< 1e-07	1804.66	294.09	6.14
3		BP	response to stimulus	S100a9	S100 calcium binding protein A9 (calgranulin B)	< 1e-07	780.38	143.45	5.44
4		BP	response to stimulus	Rpgrip1	retinitis pigmentosa GTPase regulator interacting protein 1	< 1e-07	387.1	1012.4	0.38
5		BP	response to stimulus	Wfdc12	WAP four-disulfide core domain 12	< 1e-07	650.98	202.98	3.21
6		BP	response to stimulus	Ifi27l2a	interferon, alpha-inducible protein 27 like 2A	< 1e-07	261.46	95.66	2.73
7		BP	response to stimulus	Defb8	defensin beta 8	< 1e-07	334	114.29	2.92
8		BP	response to stimulus	Cxcl10	chemokine (C-X-C motif) ligand 10	< 1e-07	108.28	41.22	2.63
9		BP	response to stimulus	Mt4	metallothionein 4	< 1e-07	2398.86	1179.31	2.03
10		BP	response to stimulus	Stat1	signal transducer and activator of transcription 1	< 1e-07	804.27	394.42	2.04
11		BP	response to stimulus	Adh1	alcohol dehydrogenase 1 (class I)	1e-07	463.62	264.81	1.75
12		BP	response to stimulus	Samhd1	SAM domain and HD domain, 1	3e-07	529.68	247.83	2.14
13		BP	response to stimulus	Oasl2	2'-5' oligoadenylate synthetase-like 2	4e-07	104.79	20.35	5.15
14		BP	response to stimulus	Rsad2	radical S-adenosyl methionine domain containing 2	4e-07	68.2	34.43	1.98
15		BP	response to stimulus	Cxcl9	chemokine (C-X-C motif) ligand 9	1.8e-06	81.1	24.54	3.31
16		BP	response to stimulus	Egr1	early growth response 1	2.7e-06	2008.88	1401.3	1.43
17		BP	response to stimulus	Elk3	ELK3, member of ETS oncogene family	3.6e-06	71.5	34.88	2.05
18		BP	response to stimulus	Rbp1	retinol binding protein 1, cellular	4.2e-06	269.99	188.59	1.43
19		BP	response to stimulus	Sprr2f	small proline-rich protein 2F	4.3e-06	73.67	40.62	1.81
20		BP	response to stimulus	Supt16h	suppressor of Ty 16 homolog (S. cerevisiae)	4.9e-06	714.91	414.28	1.73
21		BP	response to stimulus	Cxcl14	chemokine (C-X-C motif) ligand 14	5.3e-06	424.67	648.49	0.65
22		BP	response to stimulus	Ereg	epiregulin	5.6e-06	1652.15	2542.21	0.65
23		BP	response to stimulus	Btg2	B-cell translocation gene 2, anti-proliferative	6e-06	496.39	295.91	1.68
24		BP	response to stimulus	Casp1	caspase 1	7.4e-06	322.84	218.62	1.48
25		BP	response to stimulus	Serpina3g	serine (or cysteine) peptidase inhibitor, clade A, member 3G	9.2e-06	207.06	117.27	1.77
26		BP	response to stimulus	Fosl1	fos-like antigen 1	1.01e-05	99.48	143.14	0.69
27		BP	response to stimulus	Irf7	interferon regulatory factor 7	1.07e-05	120.77	80.26	1.5
28		BP	response to stimulus	Sepp1	selenoprotein P, plasma, 1	1.14e-05	2624.14	1766.17	1.49
29		BP	response to stimulus	Ifi47	interferon gamma inducible protein 47	1.34e-05	67.64	41.89	1.61
30		BP	response to stimulus	Dhx58	DEXH (Asp-Glu-X-His) box polypeptide 58	2.23e-05	28.79	17.3	1.66
31		BP	response to stimulus	Ccl22	chemokine (C-C motif) ligand 22	2.38e-05	112.73	203.79	0.55
32		BP	response to stimulus	Irgm1	immunity-related GTPase family M member 1	2.4e-05	176.67	94.7	1.87
33		BP	response to stimulus	Procr	protein C receptor, endothelial	2.57e-05	163.81	115.01	1.42
34		BP	response to stimulus	Stxbp4	syntaxin binding protein 4	2.98e-05	51.3	31.93	1.61
35		BP	response to stimulus	Cdhr1	cadherin-related family member 1	3.32e-05	58.47	24.66	2.37
36		BP	response to stimulus	Cyr61	cysteine rich protein 61	3.96e-05	120.58	70.06	1.72
37		BP	response to stimulus	Pglyrp2	peptidoglycan recognition protein 2	5.99e-05	22.14	38.35	0.58
38		BP	response to stimulus	Id2	inhibitor of DNA binding 2	8.63e-05	52.67	35.73	1.47
39		BP	response to stimulus	Scgb1a1	secretoglobin, family 1A, member 1 (uteroglobin)	9.08e-05	98.52	61.21	1.61
40		BP	response to stimulus	Zmat3	zinc finger matrin type 3	0.0001063	341.23	484.36	0.7
41		BP	response to stimulus	Cxcl12	chemokine (C-X-C motif) ligand 12	0.0001346	70.7	43.22	1.64
42		BP	response to stimulus	Ephb2	Eph receptor B2	0.0001783	49.6	30.21	1.64
43		BP	response to stimulus	Lcn2	lipocalin 2	0.0005877	42.35	28.85	1.47
44		BP	response to stimulus	Fermt3	fermitin family homolog 3 (Drosophila)	0.0010116	53.6	41.87	1.28
45		BP	response to stimulus	Defb3	defensin beta 3	0.0011988	28.08	23.23	1.21
46		BP	response to stimulus	Fabp4	fatty acid binding protein 4, adipocyte	0.0017751	16.33	10.86	1.5
47		BP	response to stimulus	H2-D1	histocompatibility 2, D region locus 1	0.0019519	66.62	57.77	1.15
48		BP	response to stimulus	H2-Ab1	histocompatibility 2, class II antigen A, beta 1	0.0043379	365.04	319.75	1.14
49		BP	response to stimulus	Pttg1	pituitary tumor-transforming gene 1	0.0100743	1456.23	1621.46	0.9
50		BP	response to stimulus	Areg	amphiregulin	0.0293651	84.37	69.73	1.21
51		BP	response to stimulus	Abca1	ATP-binding cassette, sub-family A (ABC1), member 1	0.1094488	26.74	23.68	1.13
52		BP	response to stimulus	Rps6	ribosomal protein S6	0.1273321	727.65	767.38	0.95
53		BP	response to stimulus	H2-Ea	histocompatibility 2, class II antigen E alpha	0.3890269	10.56	11.21	0.94
54		BP	response to stimulus	H2-K1	histocompatibility 2, K1, K region	0.4041672	83.71	78.88	1.06
55		BP	response to stimulus	Clec2d	C-type lectin domain family 2, member d	0.4504178	86.38	75.51	1.14
56		BP	response to stimulus	Ear2	eosinophil-associated, ribonuclease A family, member 2	0.5269432	121.1	115.59	1.05
57		BP	response to stimulus	Rnasel	ribonuclease L (2', 5'-oligoisoadenylate synthetase-dependent)	0.6074132	113.47	109.56	1.04
58		BP	response to stimulus	Thbd	thrombomodulin	0.7756979	121.03	119.69	1.01
59		BP	response to stimulus	Higd1a	HIG1 domain family, member 1A	0.8795681	357.88	355.15	1.01
1	GO:0007399	BP	nervous system development	Fos	FBJ osteosarcoma oncogene	< 1e-07	1804.66	294.09	6.14
2		BP	nervous system development	Rpgrip1	retinitis pigmentosa GTPase regulator interacting protein 1	< 1e-07	387.1	1012.4	0.38
3		BP	nervous system development	Ndel1	nuclear distribution gene E-like homolog 1 (A. nidulans)	4e-07	279.73	480.81	0.58
4		BP	nervous system development	Gpsm1	G-protein signalling modulator 1 (AGS3-like, C. elegans)	2.9e-06	89.38	126.34	0.71
5		BP	nervous system development	Btg2	B-cell translocation gene 2, anti-proliferative	6e-06	496.39	295.91	1.68
6		BP	nervous system development	Sepp1	selenoprotein P, plasma, 1	1.14e-05	2624.14	1766.17	1.49
7		BP	nervous system development	Pmp22	peripheral myelin protein 22	2.16e-05	89.88	182.21	0.49
8		BP	nervous system development	Ang	angiogenin, ribonuclease, RNase A family, 5	5.5e-05	62.36	103.58	0.6
9		BP	nervous system development	Cxcl12	chemokine (C-X-C motif) ligand 12	0.0001346	70.7	43.22	1.64
10		BP	nervous system development	Ephb2	Eph receptor B2	0.0001783	49.6	30.21	1.64
11		BP	nervous system development	Ascl2	achaete-scute complex homolog 2 (Drosophila)	0.0001824	64.26	41.32	1.56
12		BP	nervous system development	Enah	enabled homolog (Drosophila)	0.0002861	89.35	66.41	1.35
13		BP	nervous system development	Camk1	calcium/calmodulin-dependent protein kinase I	0.0004449	82.52	67.4	1.22
14		BP	nervous system development	Rgnef	Rho-guanine nucleotide exchange factor	0.1617429	314.43	328.32	0.96
1	GO:0016044	BP	cellular membrane organization	S100a9	S100 calcium binding protein A9 (calgranulin B)	< 1e-07	780.38	143.45	5.44
2		BP	cellular membrane organization	Cap1	CAP, adenylate cyclase-associated protein 1 (yeast)	< 1e-07	334.44	61.37	5.45
3		BP	cellular membrane organization	Rab4a	RAB4A, member RAS oncogene family	2e-07	72.04	38.82	1.86
4		BP	cellular membrane organization	Ndel1	nuclear distribution gene E-like homolog 1 (A. nidulans)	4e-07	279.73	480.81	0.58
5		BP	cellular membrane organization	Abca1	ATP-binding cassette, sub-family A (ABC1), member 1	0.1094488	26.74	23.68	1.13
6		BP	cellular membrane organization	Stab2	stabilin 2	0.9543644	24.56	24.45	1
1	GO:0061024	BP	membrane organization	S100a9	S100 calcium binding protein A9 (calgranulin B)	< 1e-07	780.38	143.45	5.44
2		BP	membrane organization	Cap1	CAP, adenylate cyclase-associated protein 1 (yeast)	< 1e-07	334.44	61.37	5.45
3		BP	membrane organization	Rab4a	RAB4A, member RAS oncogene family	2e-07	72.04	38.82	1.86
4		BP	membrane organization	Ndel1	nuclear distribution gene E-like homolog 1 (A. nidulans)	4e-07	279.73	480.81	0.58
5		BP	membrane organization	Abca1	ATP-binding cassette, sub-family A (ABC1), member 1	0.1094488	26.74	23.68	1.13
6		BP	membrane organization	Stab2	stabilin 2	0.9543644	24.56	24.45	1
1	GO:0043085	BP	positive regulation of catalytic activity	Ndel1	nuclear distribution gene E-like homolog 1 (A. nidulans)	4e-07	279.73	480.81	0.58
2		BP	positive regulation of catalytic activity	Card10	caspase recruitment domain family, member 10	9e-07	839.39	1293.98	0.65
3		BP	positive regulation of catalytic activity	Epgn	epithelial mitogen	2.3e-06	382.22	559.13	0.68
4		BP	positive regulation of catalytic activity	Ereg	epiregulin	5.6e-06	1652.15	2542.21	0.65
5		BP	positive regulation of catalytic activity	Gng13	guanine nucleotide binding protein (G protein), gamma 13	1.88e-05	75.33	39.32	1.92
6		BP	positive regulation of catalytic activity	Cenpe	centromere protein E	0.0013881	29.32	57.93	0.51
7		BP	positive regulation of catalytic activity	Lpar3	lysophosphatidic acid receptor 3	0.046119	59.2	53.57	1.11
1	GO:0044093	BP	positive regulation of molecular function	Ndel1	nuclear distribution gene E-like homolog 1 (A. nidulans)	4e-07	279.73	480.81	0.58
2		BP	positive regulation of molecular function	Card10	caspase recruitment domain family, member 10	9e-07	839.39	1293.98	0.65
3		BP	positive regulation of molecular function	Epgn	epithelial mitogen	2.3e-06	382.22	559.13	0.68
4		BP	positive regulation of molecular function	Ereg	epiregulin	5.6e-06	1652.15	2542.21	0.65
5		BP	positive regulation of molecular function	Gng13	guanine nucleotide binding protein (G protein), gamma 13	1.88e-05	75.33	39.32	1.92
6		BP	positive regulation of molecular function	Cenpe	centromere protein E	0.0013881	29.32	57.93	0.51
7		BP	positive regulation of molecular function	Lpar3	lysophosphatidic acid receptor 3	0.046119	59.2	53.57	1.11
1	GO:0006928	BP	cellular component movement	S100a9	S100 calcium binding protein A9 (calgranulin B)	< 1e-07	780.38	143.45	5.44
2		BP	cellular component movement	Cap1	CAP, adenylate cyclase-associated protein 1 (yeast)	< 1e-07	334.44	61.37	5.45
3		BP	cellular component movement	Ndel1	nuclear distribution gene E-like homolog 1 (A. nidulans)	4e-07	279.73	480.81	0.58
4		BP	cellular component movement	Mesp2	mesoderm posterior 2	4e-06	154.57	106.28	1.45
5		BP	cellular component movement	Ctgf	connective tissue growth factor	1.73e-05	32.22	15.84	2.03
6		BP	cellular component movement	Cxcl12	chemokine (C-X-C motif) ligand 12	0.0001346	70.7	43.22	1.64
7		BP	cellular component movement	Ephb2	Eph receptor B2	0.0001783	49.6	30.21	1.64
8		BP	cellular component movement	Enah	enabled homolog (Drosophila)	0.0002861	89.35	66.41	1.35
9		BP	cellular component movement	Cdkn1b	cyclin-dependent kinase inhibitor 1B	0.0826205	40.21	55.78	0.72
10		BP	cellular component movement	Pdpn	podoplanin	0.3968343	145.49	138.85	1.05
1	GO:0005102	MF	receptor binding	Tnc	tenascin C	< 1e-07	75.89	192.16	0.39
2		MF	receptor binding	Cxcl10	chemokine (C-X-C motif) ligand 10	< 1e-07	108.28	41.22	2.63
3		MF	receptor binding	Calcb	calcitonin-related polypeptide, beta	2e-07	390.56	660.54	0.59
4		MF	receptor binding	Cxcl9	chemokine (C-X-C motif) ligand 9	1.8e-06	81.1	24.54	3.31
5		MF	receptor binding	Epgn	epithelial mitogen	2.3e-06	382.22	559.13	0.68
6		MF	receptor binding	Cxcl14	chemokine (C-X-C motif) ligand 14	5.3e-06	424.67	648.49	0.65
7		MF	receptor binding	Lancl1	LanC (bacterial lantibiotic synthetase component C)-like 1	5.5e-06	124.27	74.67	1.66
8		MF	receptor binding	Ereg	epiregulin	5.6e-06	1652.15	2542.21	0.65
9		MF	receptor binding	Ctgf	connective tissue growth factor	1.73e-05	32.22	15.84	2.03
10		MF	receptor binding	Ccl22	chemokine (C-C motif) ligand 22	2.38e-05	112.73	203.79	0.55
11		MF	receptor binding	Irak4	interleukin-1 receptor-associated kinase 4	6.59e-05	13.92	21.92	0.64
12		MF	receptor binding	Cxcl12	chemokine (C-X-C motif) ligand 12	0.0001346	70.7	43.22	1.64
13		MF	receptor binding	Nrip1	nuclear receptor interacting protein 1	0.0001558	254.08	423.82	0.6
14		MF	receptor binding	Ephb2	Eph receptor B2	0.0001783	49.6	30.21	1.64
15		MF	receptor binding	Gmfb	glia maturation factor, beta	0.0001979	60.28	102.18	0.59
16		MF	receptor binding	Fermt3	fermitin family homolog 3 (Drosophila)	0.0010116	53.6	41.87	1.28
17		MF	receptor binding	Areg	amphiregulin	0.0293651	84.37	69.73	1.21
18		MF	receptor binding	Gpnmb	glycoprotein (transmembrane) nmb	0.1100343	192.91	181.36	1.06
19		MF	receptor binding	Clec2d	C-type lectin domain family 2, member d	0.4504178	86.38	75.51	1.14
1	GO:0048468	BP	cell development	Tnc	tenascin C	< 1e-07	75.89	192.16	0.39
2		BP	cell development	Rpgrip1	retinitis pigmentosa GTPase regulator interacting protein 1	< 1e-07	387.1	1012.4	0.38
3		BP	cell development	Ndel1	nuclear distribution gene E-like homolog 1 (A. nidulans)	4e-07	279.73	480.81	0.58
4		BP	cell development	Cxadr	coxsackie virus and adenovirus receptor	5e-07	786.05	470.1	1.67
5		BP	cell development	Rec8	REC8 homolog (yeast)	7e-07	94.75	164.17	0.58
6		BP	cell development	Fhl2	four and a half LIM domains 2	3e-06	124.6	81.47	1.53
7		BP	cell development	Cxcl12	chemokine (C-X-C motif) ligand 12	0.0001346	70.7	43.22	1.64
8		BP	cell development	Ephb2	Eph receptor B2	0.0001783	49.6	30.21	1.64
9		BP	cell development	Enah	enabled homolog (Drosophila)	0.0002861	89.35	66.41	1.35
10		BP	cell development	Rps6	ribosomal protein S6	0.1273321	727.65	767.38	0.95
11		BP	cell development	Rgnef	Rho-guanine nucleotide exchange factor	0.1617429	314.43	328.32	0.96
12		BP	cell development	Hnrnpab	heterogeneous nuclear ribonucleoprotein A/B	0.3945416	7286.19	8218.45	0.89
1	GO:0022008	BP	neurogenesis	Rpgrip1	retinitis pigmentosa GTPase regulator interacting protein 1	< 1e-07	387.1	1012.4	0.38
2		BP	neurogenesis	Ndel1	nuclear distribution gene E-like homolog 1 (A. nidulans)	4e-07	279.73	480.81	0.58
3		BP	neurogenesis	Btg2	B-cell translocation gene 2, anti-proliferative	6e-06	496.39	295.91	1.68
4		BP	neurogenesis	Cxcl12	chemokine (C-X-C motif) ligand 12	0.0001346	70.7	43.22	1.64
5		BP	neurogenesis	Ephb2	Eph receptor B2	0.0001783	49.6	30.21	1.64
6		BP	neurogenesis	Enah	enabled homolog (Drosophila)	0.0002861	89.35	66.41	1.35
7		BP	neurogenesis	Rgnef	Rho-guanine nucleotide exchange factor	0.1617429	314.43	328.32	0.96
1	GO:0030182	BP	neuron differentiation	Rpgrip1	retinitis pigmentosa GTPase regulator interacting protein 1	< 1e-07	387.1	1012.4	0.38
2		BP	neuron differentiation	Ndel1	nuclear distribution gene E-like homolog 1 (A. nidulans)	4e-07	279.73	480.81	0.58
3		BP	neuron differentiation	Btg2	B-cell translocation gene 2, anti-proliferative	6e-06	496.39	295.91	1.68
4		BP	neuron differentiation	Cxcl12	chemokine (C-X-C motif) ligand 12	0.0001346	70.7	43.22	1.64
5		BP	neuron differentiation	Ephb2	Eph receptor B2	0.0001783	49.6	30.21	1.64
6		BP	neuron differentiation	Enah	enabled homolog (Drosophila)	0.0002861	89.35	66.41	1.35
7		BP	neuron differentiation	Rgnef	Rho-guanine nucleotide exchange factor	0.1617429	314.43	328.32	0.96
1	GO:0048699	BP	generation of neurons	Rpgrip1	retinitis pigmentosa GTPase regulator interacting protein 1	< 1e-07	387.1	1012.4	0.38
2		BP	generation of neurons	Ndel1	nuclear distribution gene E-like homolog 1 (A. nidulans)	4e-07	279.73	480.81	0.58
3		BP	generation of neurons	Btg2	B-cell translocation gene 2, anti-proliferative	6e-06	496.39	295.91	1.68
4		BP	generation of neurons	Cxcl12	chemokine (C-X-C motif) ligand 12	0.0001346	70.7	43.22	1.64
5		BP	generation of neurons	Ephb2	Eph receptor B2	0.0001783	49.6	30.21	1.64
6		BP	generation of neurons	Enah	enabled homolog (Drosophila)	0.0002861	89.35	66.41	1.35
7		BP	generation of neurons	Rgnef	Rho-guanine nucleotide exchange factor	0.1617429	314.43	328.32	0.96
1	GO:0019953	BP	sexual reproduction	Ggnbp2	gametogenetin binding protein 2	< 1e-07	139.81	275.39	0.51
2		BP	sexual reproduction	Rec8	REC8 homolog (yeast)	7e-07	94.75	164.17	0.58
3		BP	sexual reproduction	Sepp1	selenoprotein P, plasma, 1	1.14e-05	2624.14	1766.17	1.49
4		BP	sexual reproduction	Fst	follistatin	3.1e-05	206.7	151.03	1.37
5		BP	sexual reproduction	Cxcl12	chemokine (C-X-C motif) ligand 12	0.0001346	70.7	43.22	1.64
6		BP	sexual reproduction	Nrip1	nuclear receptor interacting protein 1	0.0001558	254.08	423.82	0.6
7		BP	sexual reproduction	Rps6	ribosomal protein S6	0.1273321	727.65	767.38	0.95
1	GO:0030198	BP	extracellular matrix organization	Postn	periostin, osteoblast specific factor	< 1e-07	2632.4	5121.56	0.51
2		BP	extracellular matrix organization	Tnfrsf11b	tumor necrosis factor receptor superfamily, member 11b (osteoprotegerin)	6.7e-06	32.51	72.27	0.45
3		BP	extracellular matrix organization	Cyr61	cysteine rich protein 61	3.96e-05	120.58	70.06	1.72
4		BP	extracellular matrix organization	Fbln1	fibulin 1	0.000826	155.5	186.26	0.83
5		BP	extracellular matrix organization	Abi3bp	ABI gene family, member 3 (NESH) binding protein	0.00211	33.68	22.7	1.48
1	GO:0007276	BP	gamete generation	Ggnbp2	gametogenetin binding protein 2	< 1e-07	139.81	275.39	0.51
2		BP	gamete generation	Rec8	REC8 homolog (yeast)	7e-07	94.75	164.17	0.58
3		BP	gamete generation	Fst	follistatin	3.1e-05	206.7	151.03	1.37
4		BP	gamete generation	Cxcl12	chemokine (C-X-C motif) ligand 12	0.0001346	70.7	43.22	1.64
5		BP	gamete generation	Nrip1	nuclear receptor interacting protein 1	0.0001558	254.08	423.82	0.6
6		BP	gamete generation	Rps6	ribosomal protein S6	0.1273321	727.65	767.38	0.95
1	GO:0032504	BP	multicellular organism reproduction	Ggnbp2	gametogenetin binding protein 2	< 1e-07	139.81	275.39	0.51
2		BP	multicellular organism reproduction	Rec8	REC8 homolog (yeast)	7e-07	94.75	164.17	0.58
3		BP	multicellular organism reproduction	Fst	follistatin	3.1e-05	206.7	151.03	1.37
4		BP	multicellular organism reproduction	Cxcl12	chemokine (C-X-C motif) ligand 12	0.0001346	70.7	43.22	1.64
5		BP	multicellular organism reproduction	Nrip1	nuclear receptor interacting protein 1	0.0001558	254.08	423.82	0.6
6		BP	multicellular organism reproduction	Rps6	ribosomal protein S6	0.1273321	727.65	767.38	0.95
1	GO:0048609	BP	reproductive process in a multicellular organism	Ggnbp2	gametogenetin binding protein 2	< 1e-07	139.81	275.39	0.51
2		BP	reproductive process in a multicellular organism	Rec8	REC8 homolog (yeast)	7e-07	94.75	164.17	0.58
3		BP	reproductive process in a multicellular organism	Fst	follistatin	3.1e-05	206.7	151.03	1.37
4		BP	reproductive process in a multicellular organism	Cxcl12	chemokine (C-X-C motif) ligand 12	0.0001346	70.7	43.22	1.64
5		BP	reproductive process in a multicellular organism	Nrip1	nuclear receptor interacting protein 1	0.0001558	254.08	423.82	0.6
6		BP	reproductive process in a multicellular organism	Rps6	ribosomal protein S6	0.1273321	727.65	767.38	0.95
1	GO:0048666	BP	neuron development	Rpgrip1	retinitis pigmentosa GTPase regulator interacting protein 1	< 1e-07	387.1	1012.4	0.38
2		BP	neuron development	Ndel1	nuclear distribution gene E-like homolog 1 (A. nidulans)	4e-07	279.73	480.81	0.58
3		BP	neuron development	Cxcl12	chemokine (C-X-C motif) ligand 12	0.0001346	70.7	43.22	1.64
4		BP	neuron development	Ephb2	Eph receptor B2	0.0001783	49.6	30.21	1.64
5		BP	neuron development	Enah	enabled homolog (Drosophila)	0.0002861	89.35	66.41	1.35
6		BP	neuron development	Rgnef	Rho-guanine nucleotide exchange factor	0.1617429	314.43	328.32	0.96
1	GO:0032502	BP	developmental process	Fos	FBJ osteosarcoma oncogene	< 1e-07	1804.66	294.09	6.14
2		BP	developmental process	Cap1	CAP, adenylate cyclase-associated protein 1 (yeast)	< 1e-07	334.44	61.37	5.45
3		BP	developmental process	Tnc	tenascin C	< 1e-07	75.89	192.16	0.39
4		BP	developmental process	Rpgrip1	retinitis pigmentosa GTPase regulator interacting protein 1	< 1e-07	387.1	1012.4	0.38
5		BP	developmental process	Ifi27l2a	interferon, alpha-inducible protein 27 like 2A	< 1e-07	261.46	95.66	2.73
6		BP	developmental process	Krt6b	keratin 6B	< 1e-07	10986.25	5343.22	2.06
7		BP	developmental process	Postn	periostin, osteoblast specific factor	< 1e-07	2632.4	5121.56	0.51
8		BP	developmental process	Ggnbp2	gametogenetin binding protein 2	< 1e-07	139.81	275.39	0.51
9		BP	developmental process	Gjb6	gap junction protein, beta 6	< 1e-07	529.28	278.51	1.9
10		BP	developmental process	Krt6a	keratin 6A	1e-07	6472.8	3575.89	1.81
11		BP	developmental process	Serpine1	serine (or cysteine) peptidase inhibitor, clade E, member 1	3e-07	107.28	32.68	3.28
12		BP	developmental process	Sprr2i	small proline-rich protein 2I	4e-07	180.3	85.47	2.11
13		BP	developmental process	Ndel1	nuclear distribution gene E-like homolog 1 (A. nidulans)	4e-07	279.73	480.81	0.58
14		BP	developmental process	Mmp13	matrix metallopeptidase 13	5e-07	166.31	41.36	4.02
15		BP	developmental process	Cxadr	coxsackie virus and adenovirus receptor	5e-07	786.05	470.1	1.67
16		BP	developmental process	Rec8	REC8 homolog (yeast)	7e-07	94.75	164.17	0.58
17		BP	developmental process	Arg2	arginase type II	1.5e-06	95.41	58.2	1.64
18		BP	developmental process	Elf5	E74-like factor 5	2.6e-06	103.82	175.35	0.59
19		BP	developmental process	Egr1	early growth response 1	2.7e-06	2008.88	1401.3	1.43
20		BP	developmental process	Gpsm1	G-protein signalling modulator 1 (AGS3-like, C. elegans)	2.9e-06	89.38	126.34	0.71
21		BP	developmental process	Fhl2	four and a half LIM domains 2	3e-06	124.6	81.47	1.53
22		BP	developmental process	Elk3	ELK3, member of ETS oncogene family	3.6e-06	71.5	34.88	2.05
23		BP	developmental process	Palmd	palmdelphin	3.7e-06	424.95	616.65	0.69
24		BP	developmental process	Mesp2	mesoderm posterior 2	4e-06	154.57	106.28	1.45
25		BP	developmental process	Rbp1	retinol binding protein 1, cellular	4.2e-06	269.99	188.59	1.43
26		BP	developmental process	Sprr2f	small proline-rich protein 2F	4.3e-06	73.67	40.62	1.81
27		BP	developmental process	Ereg	epiregulin	5.6e-06	1652.15	2542.21	0.65
28		BP	developmental process	Btg2	B-cell translocation gene 2, anti-proliferative	6e-06	496.39	295.91	1.68
29		BP	developmental process	Tnfrsf11b	tumor necrosis factor receptor superfamily, member 11b (osteoprotegerin)	6.7e-06	32.51	72.27	0.45
30		BP	developmental process	Sepp1	selenoprotein P, plasma, 1	1.14e-05	2624.14	1766.17	1.49
31		BP	developmental process	Ctgf	connective tissue growth factor	1.73e-05	32.22	15.84	2.03
32		BP	developmental process	Bnip3	BCL2/adenovirus E1B interacting protein 3	1.91e-05	711.04	513.21	1.39
33		BP	developmental process	Pmp22	peripheral myelin protein 22	2.16e-05	89.88	182.21	0.49
34		BP	developmental process	Cdc42ep3	CDC42 effector protein (Rho GTPase binding) 3	2.58e-05	74.08	48.58	1.52
35		BP	developmental process	Fst	follistatin	3.1e-05	206.7	151.03	1.37
36		BP	developmental process	Cyr61	cysteine rich protein 61	3.96e-05	120.58	70.06	1.72
37		BP	developmental process	Wnt2	wingless-related MMTV integration site 2	4.14e-05	35.82	18.45	1.94
38		BP	developmental process	Ang	angiogenin, ribonuclease, RNase A family, 5	5.5e-05	62.36	103.58	0.6
39		BP	developmental process	Fzd7	frizzled homolog 7 (Drosophila)	7.61e-05	120.82	85.96	1.41
40		BP	developmental process	Id2	inhibitor of DNA binding 2	8.63e-05	52.67	35.73	1.47
41		BP	developmental process	Cxcl12	chemokine (C-X-C motif) ligand 12	0.0001346	70.7	43.22	1.64
42		BP	developmental process	Tnfrsf19	tumor necrosis factor receptor superfamily, member 19	0.0001449	121.37	194.68	0.62
43		BP	developmental process	Nrip1	nuclear receptor interacting protein 1	0.0001558	254.08	423.82	0.6
44		BP	developmental process	Ephb2	Eph receptor B2	0.0001783	49.6	30.21	1.64
45		BP	developmental process	Ascl2	achaete-scute complex homolog 2 (Drosophila)	0.0001824	64.26	41.32	1.56
46		BP	developmental process	Col4a2	collagen, type IV, alpha 2	0.0001948	76.39	48.55	1.57
47		BP	developmental process	Enah	enabled homolog (Drosophila)	0.0002861	89.35	66.41	1.35
48		BP	developmental process	Dsp	desmoplakin	0.0002887	1523.19	2476.73	0.61
49		BP	developmental process	Camk1	calcium/calmodulin-dependent protein kinase I	0.0004449	82.52	67.4	1.22
50		BP	developmental process	Cenpe	centromere protein E	0.0013881	29.32	57.93	0.51
51		BP	developmental process	Fabp4	fatty acid binding protein 4, adipocyte	0.0017751	16.33	10.86	1.5
52		BP	developmental process	Gcm2	glial cells missing homolog 2 (Drosophila)	0.0199716	15.22	19.35	0.79
53		BP	developmental process	Areg	amphiregulin	0.0293651	84.37	69.73	1.21
54		BP	developmental process	Cdkn1b	cyclin-dependent kinase inhibitor 1B	0.0826205	40.21	55.78	0.72
55		BP	developmental process	Capn2	calpain 2	0.1085336	380.59	403.74	0.94
56		BP	developmental process	Rps6	ribosomal protein S6	0.1273321	727.65	767.38	0.95
57		BP	developmental process	Rgnef	Rho-guanine nucleotide exchange factor	0.1617429	314.43	328.32	0.96
58		BP	developmental process	Sprr1b	small proline-rich protein 1B	0.179921	3272.64	3434.42	0.95
59		BP	developmental process	Sprr1a	small proline-rich protein 1A	0.2135963	4776.61	4973.96	0.96
60		BP	developmental process	Odc1	ornithine decarboxylase, structural 1	0.2808064	293.8	303.22	0.97
61		BP	developmental process	Hnrnpab	heterogeneous nuclear ribonucleoprotein A/B	0.3945416	7286.19	8218.45	0.89
62		BP	developmental process	Pdpn	podoplanin	0.3968343	145.49	138.85	1.05
63		BP	developmental process	Clec2d	C-type lectin domain family 2, member d	0.4504178	86.38	75.51	1.14
64		BP	developmental process	Arhgap24	Rho GTPase activating protein 24	0.5074198	488.56	475.23	1.03
65		BP	developmental process	Sprr2h	small proline-rich protein 2H	0.5120175	1317.7	1293.73	1.02
66		BP	developmental process	Anxa4	annexin A4	0.5796272	281.06	289.92	0.97
67		BP	developmental process	Csrp2	cysteine and glycine-rich protein 2	0.659158	217.2	214.49	1.01
68		BP	developmental process	Thbd	thrombomodulin	0.7756979	121.03	119.69	1.01
1	GO:0033674	BP	positive regulation of kinase activity	Card10	caspase recruitment domain family, member 10	9e-07	839.39	1293.98	0.65
2		BP	positive regulation of kinase activity	Epgn	epithelial mitogen	2.3e-06	382.22	559.13	0.68
3		BP	positive regulation of kinase activity	Ereg	epiregulin	5.6e-06	1652.15	2542.21	0.65
4		BP	positive regulation of kinase activity	Cenpe	centromere protein E	0.0013881	29.32	57.93	0.51
5		BP	positive regulation of kinase activity	Lpar3	lysophosphatidic acid receptor 3	0.046119	59.2	53.57	1.11
1	GO:0045860	BP	positive regulation of protein kinase activity	Card10	caspase recruitment domain family, member 10	9e-07	839.39	1293.98	0.65
2		BP	positive regulation of protein kinase activity	Epgn	epithelial mitogen	2.3e-06	382.22	559.13	0.68
3		BP	positive regulation of protein kinase activity	Ereg	epiregulin	5.6e-06	1652.15	2542.21	0.65
4		BP	positive regulation of protein kinase activity	Cenpe	centromere protein E	0.0013881	29.32	57.93	0.51
5		BP	positive regulation of protein kinase activity	Lpar3	lysophosphatidic acid receptor 3	0.046119	59.2	53.57	1.11
1	GO:0051347	BP	positive regulation of transferase activity	Card10	caspase recruitment domain family, member 10	9e-07	839.39	1293.98	0.65
2		BP	positive regulation of transferase activity	Epgn	epithelial mitogen	2.3e-06	382.22	559.13	0.68
3		BP	positive regulation of transferase activity	Ereg	epiregulin	5.6e-06	1652.15	2542.21	0.65
4		BP	positive regulation of transferase activity	Cenpe	centromere protein E	0.0013881	29.32	57.93	0.51
5		BP	positive regulation of transferase activity	Lpar3	lysophosphatidic acid receptor 3	0.046119	59.2	53.57	1.11
1	GO:0048869	BP	cellular developmental process	Cap1	CAP, adenylate cyclase-associated protein 1 (yeast)	< 1e-07	334.44	61.37	5.45
2		BP	cellular developmental process	Tnc	tenascin C	< 1e-07	75.89	192.16	0.39
3		BP	cellular developmental process	Rpgrip1	retinitis pigmentosa GTPase regulator interacting protein 1	< 1e-07	387.1	1012.4	0.38
4		BP	cellular developmental process	Krt6b	keratin 6B	< 1e-07	10986.25	5343.22	2.06
5		BP	cellular developmental process	Ggnbp2	gametogenetin binding protein 2	< 1e-07	139.81	275.39	0.51
6		BP	cellular developmental process	Krt6a	keratin 6A	1e-07	6472.8	3575.89	1.81
7		BP	cellular developmental process	Sprr2i	small proline-rich protein 2I	4e-07	180.3	85.47	2.11
8		BP	cellular developmental process	Ndel1	nuclear distribution gene E-like homolog 1 (A. nidulans)	4e-07	279.73	480.81	0.58
9		BP	cellular developmental process	Cxadr	coxsackie virus and adenovirus receptor	5e-07	786.05	470.1	1.67
10		BP	cellular developmental process	Rec8	REC8 homolog (yeast)	7e-07	94.75	164.17	0.58
11		BP	cellular developmental process	Elf5	E74-like factor 5	2.6e-06	103.82	175.35	0.59
12		BP	cellular developmental process	Egr1	early growth response 1	2.7e-06	2008.88	1401.3	1.43
13		BP	cellular developmental process	Gpsm1	G-protein signalling modulator 1 (AGS3-like, C. elegans)	2.9e-06	89.38	126.34	0.71
14		BP	cellular developmental process	Fhl2	four and a half LIM domains 2	3e-06	124.6	81.47	1.53
15		BP	cellular developmental process	Palmd	palmdelphin	3.7e-06	424.95	616.65	0.69
16		BP	cellular developmental process	Rbp1	retinol binding protein 1, cellular	4.2e-06	269.99	188.59	1.43
17		BP	cellular developmental process	Sprr2f	small proline-rich protein 2F	4.3e-06	73.67	40.62	1.81
18		BP	cellular developmental process	Ereg	epiregulin	5.6e-06	1652.15	2542.21	0.65
19		BP	cellular developmental process	Btg2	B-cell translocation gene 2, anti-proliferative	6e-06	496.39	295.91	1.68
20		BP	cellular developmental process	Ctgf	connective tissue growth factor	1.73e-05	32.22	15.84	2.03
21		BP	cellular developmental process	Bnip3	BCL2/adenovirus E1B interacting protein 3	1.91e-05	711.04	513.21	1.39
22		BP	cellular developmental process	Pmp22	peripheral myelin protein 22	2.16e-05	89.88	182.21	0.49
23		BP	cellular developmental process	Cdc42ep3	CDC42 effector protein (Rho GTPase binding) 3	2.58e-05	74.08	48.58	1.52
24		BP	cellular developmental process	Fst	follistatin	3.1e-05	206.7	151.03	1.37
25		BP	cellular developmental process	Wnt2	wingless-related MMTV integration site 2	4.14e-05	35.82	18.45	1.94
26		BP	cellular developmental process	Ang	angiogenin, ribonuclease, RNase A family, 5	5.5e-05	62.36	103.58	0.6
27		BP	cellular developmental process	Id2	inhibitor of DNA binding 2	8.63e-05	52.67	35.73	1.47
28		BP	cellular developmental process	Cxcl12	chemokine (C-X-C motif) ligand 12	0.0001346	70.7	43.22	1.64
29		BP	cellular developmental process	Ephb2	Eph receptor B2	0.0001783	49.6	30.21	1.64
30		BP	cellular developmental process	Ascl2	achaete-scute complex homolog 2 (Drosophila)	0.0001824	64.26	41.32	1.56
31		BP	cellular developmental process	Enah	enabled homolog (Drosophila)	0.0002861	89.35	66.41	1.35
32		BP	cellular developmental process	Camk1	calcium/calmodulin-dependent protein kinase I	0.0004449	82.52	67.4	1.22
33		BP	cellular developmental process	Fabp4	fatty acid binding protein 4, adipocyte	0.0017751	16.33	10.86	1.5
34		BP	cellular developmental process	Gcm2	glial cells missing homolog 2 (Drosophila)	0.0199716	15.22	19.35	0.79
35		BP	cellular developmental process	Capn2	calpain 2	0.1085336	380.59	403.74	0.94
36		BP	cellular developmental process	Rps6	ribosomal protein S6	0.1273321	727.65	767.38	0.95
37		BP	cellular developmental process	Rgnef	Rho-guanine nucleotide exchange factor	0.1617429	314.43	328.32	0.96
38		BP	cellular developmental process	Sprr1b	small proline-rich protein 1B	0.179921	3272.64	3434.42	0.95
39		BP	cellular developmental process	Sprr1a	small proline-rich protein 1A	0.2135963	4776.61	4973.96	0.96
40		BP	cellular developmental process	Hnrnpab	heterogeneous nuclear ribonucleoprotein A/B	0.3945416	7286.19	8218.45	0.89
41		BP	cellular developmental process	Pdpn	podoplanin	0.3968343	145.49	138.85	1.05
42		BP	cellular developmental process	Clec2d	C-type lectin domain family 2, member d	0.4504178	86.38	75.51	1.14
43		BP	cellular developmental process	Arhgap24	Rho GTPase activating protein 24	0.5074198	488.56	475.23	1.03
44		BP	cellular developmental process	Sprr2h	small proline-rich protein 2H	0.5120175	1317.7	1293.73	1.02
45		BP	cellular developmental process	Csrp2	cysteine and glycine-rich protein 2	0.659158	217.2	214.49	1.01
1	GO:0030154	BP	cell differentiation	Tnc	tenascin C	< 1e-07	75.89	192.16	0.39
2		BP	cell differentiation	Rpgrip1	retinitis pigmentosa GTPase regulator interacting protein 1	< 1e-07	387.1	1012.4	0.38
3		BP	cell differentiation	Krt6b	keratin 6B	< 1e-07	10986.25	5343.22	2.06
4		BP	cell differentiation	Ggnbp2	gametogenetin binding protein 2	< 1e-07	139.81	275.39	0.51
5		BP	cell differentiation	Krt6a	keratin 6A	1e-07	6472.8	3575.89	1.81
6		BP	cell differentiation	Sprr2i	small proline-rich protein 2I	4e-07	180.3	85.47	2.11
7		BP	cell differentiation	Ndel1	nuclear distribution gene E-like homolog 1 (A. nidulans)	4e-07	279.73	480.81	0.58
8		BP	cell differentiation	Cxadr	coxsackie virus and adenovirus receptor	5e-07	786.05	470.1	1.67
9		BP	cell differentiation	Rec8	REC8 homolog (yeast)	7e-07	94.75	164.17	0.58
10		BP	cell differentiation	Elf5	E74-like factor 5	2.6e-06	103.82	175.35	0.59
11		BP	cell differentiation	Egr1	early growth response 1	2.7e-06	2008.88	1401.3	1.43
12		BP	cell differentiation	Gpsm1	G-protein signalling modulator 1 (AGS3-like, C. elegans)	2.9e-06	89.38	126.34	0.71
13		BP	cell differentiation	Fhl2	four and a half LIM domains 2	3e-06	124.6	81.47	1.53
14		BP	cell differentiation	Rbp1	retinol binding protein 1, cellular	4.2e-06	269.99	188.59	1.43
15		BP	cell differentiation	Sprr2f	small proline-rich protein 2F	4.3e-06	73.67	40.62	1.81
16		BP	cell differentiation	Ereg	epiregulin	5.6e-06	1652.15	2542.21	0.65
17		BP	cell differentiation	Btg2	B-cell translocation gene 2, anti-proliferative	6e-06	496.39	295.91	1.68
18		BP	cell differentiation	Ctgf	connective tissue growth factor	1.73e-05	32.22	15.84	2.03
19		BP	cell differentiation	Bnip3	BCL2/adenovirus E1B interacting protein 3	1.91e-05	711.04	513.21	1.39
20		BP	cell differentiation	Fst	follistatin	3.1e-05	206.7	151.03	1.37
21		BP	cell differentiation	Wnt2	wingless-related MMTV integration site 2	4.14e-05	35.82	18.45	1.94
22		BP	cell differentiation	Ang	angiogenin, ribonuclease, RNase A family, 5	5.5e-05	62.36	103.58	0.6
23		BP	cell differentiation	Id2	inhibitor of DNA binding 2	8.63e-05	52.67	35.73	1.47
24		BP	cell differentiation	Cxcl12	chemokine (C-X-C motif) ligand 12	0.0001346	70.7	43.22	1.64
25		BP	cell differentiation	Ephb2	Eph receptor B2	0.0001783	49.6	30.21	1.64
26		BP	cell differentiation	Ascl2	achaete-scute complex homolog 2 (Drosophila)	0.0001824	64.26	41.32	1.56
27		BP	cell differentiation	Enah	enabled homolog (Drosophila)	0.0002861	89.35	66.41	1.35
28		BP	cell differentiation	Camk1	calcium/calmodulin-dependent protein kinase I	0.0004449	82.52	67.4	1.22
29		BP	cell differentiation	Fabp4	fatty acid binding protein 4, adipocyte	0.0017751	16.33	10.86	1.5
30		BP	cell differentiation	Gcm2	glial cells missing homolog 2 (Drosophila)	0.0199716	15.22	19.35	0.79
31		BP	cell differentiation	Capn2	calpain 2	0.1085336	380.59	403.74	0.94
32		BP	cell differentiation	Rps6	ribosomal protein S6	0.1273321	727.65	767.38	0.95
33		BP	cell differentiation	Rgnef	Rho-guanine nucleotide exchange factor	0.1617429	314.43	328.32	0.96
34		BP	cell differentiation	Sprr1b	small proline-rich protein 1B	0.179921	3272.64	3434.42	0.95
35		BP	cell differentiation	Sprr1a	small proline-rich protein 1A	0.2135963	4776.61	4973.96	0.96
36		BP	cell differentiation	Hnrnpab	heterogeneous nuclear ribonucleoprotein A/B	0.3945416	7286.19	8218.45	0.89
37		BP	cell differentiation	Clec2d	C-type lectin domain family 2, member d	0.4504178	86.38	75.51	1.14
38		BP	cell differentiation	Arhgap24	Rho GTPase activating protein 24	0.5074198	488.56	475.23	1.03
39		BP	cell differentiation	Sprr2h	small proline-rich protein 2H	0.5120175	1317.7	1293.73	1.02
40		BP	cell differentiation	Csrp2	cysteine and glycine-rich protein 2	0.659158	217.2	214.49	1.01
1	GO:0004175	MF	endopeptidase activity	Serpine1	serine (or cysteine) peptidase inhibitor, clade E, member 1	3e-07	107.28	32.68	3.28
2		MF	endopeptidase activity	Mmp13	matrix metallopeptidase 13	5e-07	166.31	41.36	4.02
3		MF	endopeptidase activity	Casp1	caspase 1	7.4e-06	322.84	218.62	1.48
4		MF	endopeptidase activity	Ide	insulin degrading enzyme	1.11e-05	2048	3023.72	0.68
5		MF	endopeptidase activity	Mmp3	matrix metallopeptidase 3	0.0313601	347.05	311.64	1.11
6		MF	endopeptidase activity	Prss12	protease, serine, 12 neurotrypsin (motopsin)	0.0380682	227.08	209.62	1.08
7		MF	endopeptidase activity	Capn2	calpain 2	0.1085336	380.59	403.74	0.94
1	GO:0070011	MF	peptidase activity, acting on L-amino acid peptides	Serpine1	serine (or cysteine) peptidase inhibitor, clade E, member 1	3e-07	107.28	32.68	3.28
2		MF	peptidase activity, acting on L-amino acid peptides	Mmp13	matrix metallopeptidase 13	5e-07	166.31	41.36	4.02
3		MF	peptidase activity, acting on L-amino acid peptides	Casp1	caspase 1	7.4e-06	322.84	218.62	1.48
4		MF	peptidase activity, acting on L-amino acid peptides	Ide	insulin degrading enzyme	1.11e-05	2048	3023.72	0.68
5		MF	peptidase activity, acting on L-amino acid peptides	Mmp3	matrix metallopeptidase 3	0.0313601	347.05	311.64	1.11
6		MF	peptidase activity, acting on L-amino acid peptides	Prss12	protease, serine, 12 neurotrypsin (motopsin)	0.0380682	227.08	209.62	1.08
7		MF	peptidase activity, acting on L-amino acid peptides	Capn2	calpain 2	0.1085336	380.59	403.74	0.94
1	GO:0042995	CC	cell projection	Rpgrip1	retinitis pigmentosa GTPase regulator interacting protein 1	< 1e-07	387.1	1012.4	0.38
2		CC	cell projection	Ndel1	nuclear distribution gene E-like homolog 1 (A. nidulans)	4e-07	279.73	480.81	0.58
3		CC	cell projection	Synpo	synaptopodin	9e-07	73.02	125.46	0.58
4		CC	cell projection	Ang	angiogenin, ribonuclease, RNase A family, 5	5.5e-05	62.36	103.58	0.6
5		CC	cell projection	Enah	enabled homolog (Drosophila)	0.0002861	89.35	66.41	1.35
6		CC	cell projection	Ptprk	protein tyrosine phosphatase, receptor type, K	0.0006472	75.69	57.36	1.32
7		CC	cell projection	Fermt3	fermitin family homolog 3 (Drosophila)	0.0010116	53.6	41.87	1.28
8		CC	cell projection	Prss12	protease, serine, 12 neurotrypsin (motopsin)	0.0380682	227.08	209.62	1.08
9		CC	cell projection	Pdpn	podoplanin	0.3968343	145.49	138.85	1.05
10		CC	cell projection	Arhgap24	Rho GTPase activating protein 24	0.5074198	488.56	475.23	1.03
1	GO:0005886	CC	plasma membrane	S100a8	S100 calcium binding protein A8 (calgranulin A)	< 1e-07	1268.77	133.56	9.5
2		CC	plasma membrane	S100a9	S100 calcium binding protein A9 (calgranulin B)	< 1e-07	780.38	143.45	5.44
3		CC	plasma membrane	Cap1	CAP, adenylate cyclase-associated protein 1 (yeast)	< 1e-07	334.44	61.37	5.45
4		CC	plasma membrane	Gbp2	guanylate binding protein 2	< 1e-07	167.27	40.78	4.1
5		CC	plasma membrane	Gjb2	gap junction protein, beta 2	< 1e-07	1791.44	821.1	2.18
6		CC	plasma membrane	Sectm1b	secreted and transmembrane 1B	< 1e-07	73.12	39.85	1.84
7		CC	plasma membrane	Mal2	mal, T-cell differentiation protein 2	< 1e-07	352.21	640.59	0.55
8		CC	plasma membrane	Gjb6	gap junction protein, beta 6	< 1e-07	529.28	278.51	1.9
9		CC	plasma membrane	Ms4a4b	membrane-spanning 4-domains, subfamily A, member 4B	2e-07	18.39	7.41	2.48
10		CC	plasma membrane	Slc6a4	solute carrier family 6 (neurotransmitter transporter, serotonin), member 4	2e-07	269.63	153	1.76
11		CC	plasma membrane	Cxadr	coxsackie virus and adenovirus receptor	5e-07	786.05	470.1	1.67
12		CC	plasma membrane	Synpo	synaptopodin	9e-07	73.02	125.46	0.58
13		CC	plasma membrane	Slc5a8	solute carrier family 5 (iodide transporter), member 8	1.8e-06	148.48	254.94	0.58
14		CC	plasma membrane	Gjc2	gap junction protein, gamma 2	2.2e-06	38.19	23.91	1.6
15		CC	plasma membrane	Gpsm1	G-protein signalling modulator 1 (AGS3-like, C. elegans)	2.9e-06	89.38	126.34	0.71
16		CC	plasma membrane	Ereg	epiregulin	5.6e-06	1652.15	2542.21	0.65
17		CC	plasma membrane	Nkd2	naked cuticle 2 homolog (Drosophila)	5.7e-06	87.59	59.24	1.48
18		CC	plasma membrane	Inadl	InaD-like (Drosophila)	8.1e-06	94.71	63.78	1.48
19		CC	plasma membrane	Ak1	adenylate kinase 1	1.01e-05	141.3	83.14	1.7
20		CC	plasma membrane	Ffar2	free fatty acid receptor 2	1.45e-05	82.24	52.77	1.56
21		CC	plasma membrane	Emr4	EGF-like module containing, mucin-like, hormone receptor-like sequence 4	1.78e-05	24.43	15.07	1.62
22		CC	plasma membrane	Gng13	guanine nucleotide binding protein (G protein), gamma 13	1.88e-05	75.33	39.32	1.92
23		CC	plasma membrane	Irgm1	immunity-related GTPase family M member 1	2.4e-05	176.67	94.7	1.87
24		CC	plasma membrane	Cdhr1	cadherin-related family member 1	3.32e-05	58.47	24.66	2.37
25		CC	plasma membrane	Cxcr6	chemokine (C-X-C motif) receptor 6	6.65e-05	28.68	18.41	1.56
26		CC	plasma membrane	Lrrk2	leucine-rich repeat kinase 2	0.0001358	41.05	29.7	1.38
27		CC	plasma membrane	Tnfrsf19	tumor necrosis factor receptor superfamily, member 19	0.0001449	121.37	194.68	0.62
28		CC	plasma membrane	Ephb2	Eph receptor B2	0.0001783	49.6	30.21	1.64
29		CC	plasma membrane	Dsc2	desmocollin 2	0.0002332	88.54	65.13	1.36
30		CC	plasma membrane	Enah	enabled homolog (Drosophila)	0.0002861	89.35	66.41	1.35
31		CC	plasma membrane	Dsp	desmoplakin	0.0002887	1523.19	2476.73	0.61
32		CC	plasma membrane	Odz3	odd Oz/ten-m homolog 3 (Drosophila)	0.0002925	67.2	85.25	0.79
33		CC	plasma membrane	Rab2b	RAB2B, member RAS oncogene family	0.0007912	30.91	18.59	1.66
34		CC	plasma membrane	Vamp3	vesicle-associated membrane protein 3	0.0009541	1726.03	2002.82	0.86
35		CC	plasma membrane	H2-D1	histocompatibility 2, D region locus 1	0.0019519	66.62	57.77	1.15
36		CC	plasma membrane	Aqp3	aquaporin 3	0.0019965	627.15	718.31	0.87
37		CC	plasma membrane	H2-Ab1	histocompatibility 2, class II antigen A, beta 1	0.0043379	365.04	319.75	1.14
38		CC	plasma membrane	Slc16a2	solute carrier family 16 (monocarboxylic acid transporters), member 2	0.0085702	199.48	219.78	0.91
39		CC	plasma membrane	Stom	stomatin	0.0178178	119.47	101.3	1.18
40		CC	plasma membrane	Pam	peptidylglycine alpha-amidating monooxygenase	0.0291535	53.67	49.64	1.08
41		CC	plasma membrane	Lpar3	lysophosphatidic acid receptor 3	0.046119	59.2	53.57	1.11
42		CC	plasma membrane	Rab31	RAB31, member RAS oncogene family	0.0486346	406.15	443.85	0.92
43		CC	plasma membrane	Adi1	acireductone dioxygenase 1	0.0657278	255.01	233.24	1.09
44		CC	plasma membrane	Capn2	calpain 2	0.1085336	380.59	403.74	0.94
45		CC	plasma membrane	Abca1	ATP-binding cassette, sub-family A (ABC1), member 1	0.1094488	26.74	23.68	1.13
46		CC	plasma membrane	Gpnmb	glycoprotein (transmembrane) nmb	0.1100343	192.91	181.36	1.06
47		CC	plasma membrane	Avpr1a	arginine vasopressin receptor 1A	0.1494865	26.74	24.2	1.1
48		CC	plasma membrane	Rgnef	Rho-guanine nucleotide exchange factor	0.1617429	314.43	328.32	0.96
49		CC	plasma membrane	H2-Ea	histocompatibility 2, class II antigen E alpha	0.3890269	10.56	11.21	0.94
50		CC	plasma membrane	Pdpn	podoplanin	0.3968343	145.49	138.85	1.05
51		CC	plasma membrane	H2-K1	histocompatibility 2, K1, K region	0.4041672	83.71	78.88	1.06
52		CC	plasma membrane	Clec2d	C-type lectin domain family 2, member d	0.4504178	86.38	75.51	1.14
53		CC	plasma membrane	Arhgap24	Rho GTPase activating protein 24	0.5074198	488.56	475.23	1.03
54		CC	plasma membrane	Pmepa1	prostate transmembrane protein, androgen induced 1	0.5640588	142.66	148.55	0.96
55		CC	plasma membrane	Anxa4	annexin A4	0.5796272	281.06	289.92	0.97
56		CC	plasma membrane	Thbd	thrombomodulin	0.7756979	121.03	119.69	1.01
57		CC	plasma membrane	Stab2	stabilin 2	0.9543644	24.56	24.45	1
1	GO:0006519	BP	cellular amino acid and derivative metabolic process	Arg2	arginase type II	1.5e-06	95.41	58.2	1.64
2		BP	cellular amino acid and derivative metabolic process	Mat2a	methionine adenosyltransferase II, alpha	0.0006731	1360.4	1631.82	0.83
3		BP	cellular amino acid and derivative metabolic process	Adi1	acireductone dioxygenase 1	0.0657278	255.01	233.24	1.09
4		BP	cellular amino acid and derivative metabolic process	P4ha2	procollagen-proline, 2-oxoglutarate 4-dioxygenase (proline 4-hydroxylase), alpha II polypeptide	0.0693189	73.48	62.51	1.18
5		BP	cellular amino acid and derivative metabolic process	Odc1	ornithine decarboxylase, structural 1	0.2808064	293.8	303.22	0.97
1	GO:0016021	CC	integral to membrane	Pnpla3	patatin-like phospholipase domain containing 3	< 1e-07	656.09	185.01	3.55
2		CC	integral to membrane	Gjb2	gap junction protein, beta 2	< 1e-07	1791.44	821.1	2.18
3		CC	integral to membrane	Dio2	deiodinase, iodothyronine, type II	< 1e-07	172.48	445.95	0.39
4		CC	integral to membrane	Rtp4	receptor transporter protein 4	< 1e-07	121.44	27.68	4.39
5		CC	integral to membrane	Tmem87a	transmembrane protein 87A	< 1e-07	233.8	53.86	4.34
6		CC	integral to membrane	Sectm1b	secreted and transmembrane 1B	< 1e-07	73.12	39.85	1.84
7		CC	integral to membrane	Mal2	mal, T-cell differentiation protein 2	< 1e-07	352.21	640.59	0.55
8		CC	integral to membrane	Gjb6	gap junction protein, beta 6	< 1e-07	529.28	278.51	1.9
9		CC	integral to membrane	Ms4a4b	membrane-spanning 4-domains, subfamily A, member 4B	2e-07	18.39	7.41	2.48
10		CC	integral to membrane	Slc6a4	solute carrier family 6 (neurotransmitter transporter, serotonin), member 4	2e-07	269.63	153	1.76
11		CC	integral to membrane	Degs2	degenerative spermatocyte homolog 2 (Drosophila), lipid desaturase	3e-07	325.83	198.43	1.64
12		CC	integral to membrane	Cxadr	coxsackie virus and adenovirus receptor	5e-07	786.05	470.1	1.67
13		CC	integral to membrane	Atp12a	ATPase, H+/K+ transporting, nongastric, alpha polypeptide	1.6e-06	913.73	622.33	1.47
14		CC	integral to membrane	Slc5a8	solute carrier family 5 (iodide transporter), member 8	1.8e-06	148.48	254.94	0.58
15		CC	integral to membrane	Gjc2	gap junction protein, gamma 2	2.2e-06	38.19	23.91	1.6
16		CC	integral to membrane	Epgn	epithelial mitogen	2.3e-06	382.22	559.13	0.68
17		CC	integral to membrane	Alox5ap	arachidonate 5-lipoxygenase activating protein	2.8e-06	345.67	234.1	1.48
18		CC	integral to membrane	Slc35f5	solute carrier family 35, member F5	4e-06	423	606.86	0.7
19		CC	integral to membrane	Cyp51	cytochrome P450, family 51	5.3e-06	324.47	454.71	0.71
20		CC	integral to membrane	Ereg	epiregulin	5.6e-06	1652.15	2542.21	0.65
21		CC	integral to membrane	Atp6v0e2	ATPase, H+ transporting, lysosomal V0 subunit E2	6.5e-06	92.54	46.41	1.99
22		CC	integral to membrane	Ptprg	protein tyrosine phosphatase, receptor type, G	8.2e-06	65.26	102.92	0.63
23		CC	integral to membrane	Tmem2	transmembrane protein 2	1.36e-05	246.33	349.27	0.71
24		CC	integral to membrane	Ffar2	free fatty acid receptor 2	1.45e-05	82.24	52.77	1.56
25		CC	integral to membrane	Emr4	EGF-like module containing, mucin-like, hormone receptor-like sequence 4	1.78e-05	24.43	15.07	1.62
26		CC	integral to membrane	Bnip3	BCL2/adenovirus E1B interacting protein 3	1.91e-05	711.04	513.21	1.39
27		CC	integral to membrane	Kcnh1	potassium voltage-gated channel, subfamily H (eag-related), member 1	2.1e-05	97.11	56.96	1.7
28		CC	integral to membrane	Pmp22	peripheral myelin protein 22	2.16e-05	89.88	182.21	0.49
29		CC	integral to membrane	Nnt	nicotinamide nucleotide transhydrogenase	2.23e-05	70.14	36.81	1.91
30		CC	integral to membrane	Tmem45b	transmembrane protein 45b	2.34e-05	390.7	274.98	1.42
31		CC	integral to membrane	Procr	protein C receptor, endothelial	2.57e-05	163.81	115.01	1.42
32		CC	integral to membrane	Itm2b	integral membrane protein 2B	3.04e-05	57.58	106.67	0.54
33		CC	integral to membrane	Cdhr1	cadherin-related family member 1	3.32e-05	58.47	24.66	2.37
34		CC	integral to membrane	Cxcr6	chemokine (C-X-C motif) receptor 6	6.65e-05	28.68	18.41	1.56
35		CC	integral to membrane	Fzd7	frizzled homolog 7 (Drosophila)	7.61e-05	120.82	85.96	1.41
36		CC	integral to membrane	Slc22a21	solute carrier family 22 (organic cation transporter), member 21	0.0001053	23.6	35.94	0.66
37		CC	integral to membrane	Tnfrsf19	tumor necrosis factor receptor superfamily, member 19	0.0001449	121.37	194.68	0.62
38		CC	integral to membrane	Ephb2	Eph receptor B2	0.0001783	49.6	30.21	1.64
39		CC	integral to membrane	Dsc2	desmocollin 2	0.0002332	88.54	65.13	1.36
40		CC	integral to membrane	Odz3	odd Oz/ten-m homolog 3 (Drosophila)	0.0002925	67.2	85.25	0.79
41		CC	integral to membrane	Tmem35	transmembrane protein 35	0.0003266	99.58	61.67	1.61
42		CC	integral to membrane	Clca3	chloride channel calcium activated 3	0.0006243	78.43	65.35	1.2
43		CC	integral to membrane	Ptprk	protein tyrosine phosphatase, receptor type, K	0.0006472	75.69	57.36	1.32
44		CC	integral to membrane	Vamp3	vesicle-associated membrane protein 3	0.0009541	1726.03	2002.82	0.86
45		CC	integral to membrane	Tspan3	tetraspanin 3	0.0009929	645.68	542.27	1.19
46		CC	integral to membrane	Ddr2	discoidin domain receptor family, member 2	0.0012564	495.83	569.64	0.87
47		CC	integral to membrane	Reep1	receptor accessory protein 1	0.0014816	18.74	14.8	1.27
48		CC	integral to membrane	H2-D1	histocompatibility 2, D region locus 1	0.0019519	66.62	57.77	1.15
49		CC	integral to membrane	Aqp3	aquaporin 3	0.0019965	627.15	718.31	0.87
50		CC	integral to membrane	H2-Ab1	histocompatibility 2, class II antigen A, beta 1	0.0043379	365.04	319.75	1.14
51		CC	integral to membrane	Cuzd1	CUB and zona pellucida-like domains 1	0.00492	48.59	61.7	0.79
52		CC	integral to membrane	Tspan13	tetraspanin 13	0.0050428	23.94	20.44	1.17
53		CC	integral to membrane	Slc16a2	solute carrier family 16 (monocarboxylic acid transporters), member 2	0.0085702	199.48	219.78	0.91
54		CC	integral to membrane	Lpgat1	lysophosphatidylglycerol acyltransferase 1	0.0109453	45.47	27.98	1.63
55		CC	integral to membrane	Lrig1	leucine-rich repeats and immunoglobulin-like domains 1	0.0175173	341.95	294.91	1.16
56		CC	integral to membrane	Stom	stomatin	0.0178178	119.47	101.3	1.18
57		CC	integral to membrane	Ifitm6	interferon induced transmembrane protein 6	0.0236182	402.8	372.49	1.08
58		CC	integral to membrane	Sdc4	syndecan 4	0.0269722	295.69	214.27	1.38
59		CC	integral to membrane	Stbd1	starch binding domain 1	0.0274575	10.25	8.39	1.22
60		CC	integral to membrane	Pam	peptidylglycine alpha-amidating monooxygenase	0.0291535	53.67	49.64	1.08
61		CC	integral to membrane	Areg	amphiregulin	0.0293651	84.37	69.73	1.21
62		CC	integral to membrane	Lpar3	lysophosphatidic acid receptor 3	0.046119	59.2	53.57	1.11
63		CC	integral to membrane	Armcx3	armadillo repeat containing, X-linked 3	0.0797241	64.66	71.19	0.91
64		CC	integral to membrane	Abca1	ATP-binding cassette, sub-family A (ABC1), member 1	0.1094488	26.74	23.68	1.13
65		CC	integral to membrane	Gpnmb	glycoprotein (transmembrane) nmb	0.1100343	192.91	181.36	1.06
66		CC	integral to membrane	Avpr1a	arginine vasopressin receptor 1A	0.1494865	26.74	24.2	1.1
67		CC	integral to membrane	Has3	hyaluronan synthase 3	0.1639218	148.99	135.35	1.1
68		CC	integral to membrane	H2-Ea	histocompatibility 2, class II antigen E alpha	0.3890269	10.56	11.21	0.94
69		CC	integral to membrane	Pdpn	podoplanin	0.3968343	145.49	138.85	1.05
70		CC	integral to membrane	H2-K1	histocompatibility 2, K1, K region	0.4041672	83.71	78.88	1.06
71		CC	integral to membrane	Clec2d	C-type lectin domain family 2, member d	0.4504178	86.38	75.51	1.14
72		CC	integral to membrane	Ptges	prostaglandin E synthase	0.5407078	287.44	280.85	1.02
73		CC	integral to membrane	Tm6sf1	transmembrane 6 superfamily member 1	0.5467906	52.39	50.67	1.03
74		CC	integral to membrane	Pmepa1	prostate transmembrane protein, androgen induced 1	0.5640588	142.66	148.55	0.96
75		CC	integral to membrane	Thbd	thrombomodulin	0.7756979	121.03	119.69	1.01
76		CC	integral to membrane	Higd1a	HIG1 domain family, member 1A	0.8795681	357.88	355.15	1.01
77		CC	integral to membrane	Stab2	stabilin 2	0.9543644	24.56	24.45	1
1	GO:0031224	CC	intrinsic to membrane	Pnpla3	patatin-like phospholipase domain containing 3	< 1e-07	656.09	185.01	3.55
2		CC	intrinsic to membrane	Gjb2	gap junction protein, beta 2	< 1e-07	1791.44	821.1	2.18
3		CC	intrinsic to membrane	Dio2	deiodinase, iodothyronine, type II	< 1e-07	172.48	445.95	0.39
4		CC	intrinsic to membrane	Rtp4	receptor transporter protein 4	< 1e-07	121.44	27.68	4.39
5		CC	intrinsic to membrane	Tmem87a	transmembrane protein 87A	< 1e-07	233.8	53.86	4.34
6		CC	intrinsic to membrane	Sectm1b	secreted and transmembrane 1B	< 1e-07	73.12	39.85	1.84
7		CC	intrinsic to membrane	Mal2	mal, T-cell differentiation protein 2	< 1e-07	352.21	640.59	0.55
8		CC	intrinsic to membrane	Gjb6	gap junction protein, beta 6	< 1e-07	529.28	278.51	1.9
9		CC	intrinsic to membrane	Ms4a4b	membrane-spanning 4-domains, subfamily A, member 4B	2e-07	18.39	7.41	2.48
10		CC	intrinsic to membrane	Slc6a4	solute carrier family 6 (neurotransmitter transporter, serotonin), member 4	2e-07	269.63	153	1.76
11		CC	intrinsic to membrane	Degs2	degenerative spermatocyte homolog 2 (Drosophila), lipid desaturase	3e-07	325.83	198.43	1.64
12		CC	intrinsic to membrane	Cxadr	coxsackie virus and adenovirus receptor	5e-07	786.05	470.1	1.67
13		CC	intrinsic to membrane	Atp12a	ATPase, H+/K+ transporting, nongastric, alpha polypeptide	1.6e-06	913.73	622.33	1.47
14		CC	intrinsic to membrane	Slc5a8	solute carrier family 5 (iodide transporter), member 8	1.8e-06	148.48	254.94	0.58
15		CC	intrinsic to membrane	Gjc2	gap junction protein, gamma 2	2.2e-06	38.19	23.91	1.6
16		CC	intrinsic to membrane	Epgn	epithelial mitogen	2.3e-06	382.22	559.13	0.68
17		CC	intrinsic to membrane	Alox5ap	arachidonate 5-lipoxygenase activating protein	2.8e-06	345.67	234.1	1.48
18		CC	intrinsic to membrane	Slc35f5	solute carrier family 35, member F5	4e-06	423	606.86	0.7
19		CC	intrinsic to membrane	Cyp51	cytochrome P450, family 51	5.3e-06	324.47	454.71	0.71
20		CC	intrinsic to membrane	Ereg	epiregulin	5.6e-06	1652.15	2542.21	0.65
21		CC	intrinsic to membrane	Atp6v0e2	ATPase, H+ transporting, lysosomal V0 subunit E2	6.5e-06	92.54	46.41	1.99
22		CC	intrinsic to membrane	Ptprg	protein tyrosine phosphatase, receptor type, G	8.2e-06	65.26	102.92	0.63
23		CC	intrinsic to membrane	Tmem2	transmembrane protein 2	1.36e-05	246.33	349.27	0.71
24		CC	intrinsic to membrane	Ffar2	free fatty acid receptor 2	1.45e-05	82.24	52.77	1.56
25		CC	intrinsic to membrane	Emr4	EGF-like module containing, mucin-like, hormone receptor-like sequence 4	1.78e-05	24.43	15.07	1.62
26		CC	intrinsic to membrane	Bnip3	BCL2/adenovirus E1B interacting protein 3	1.91e-05	711.04	513.21	1.39
27		CC	intrinsic to membrane	Kcnh1	potassium voltage-gated channel, subfamily H (eag-related), member 1	2.1e-05	97.11	56.96	1.7
28		CC	intrinsic to membrane	Pmp22	peripheral myelin protein 22	2.16e-05	89.88	182.21	0.49
29		CC	intrinsic to membrane	Nnt	nicotinamide nucleotide transhydrogenase	2.23e-05	70.14	36.81	1.91
30		CC	intrinsic to membrane	Tmem45b	transmembrane protein 45b	2.34e-05	390.7	274.98	1.42
31		CC	intrinsic to membrane	Procr	protein C receptor, endothelial	2.57e-05	163.81	115.01	1.42
32		CC	intrinsic to membrane	Itm2b	integral membrane protein 2B	3.04e-05	57.58	106.67	0.54
33		CC	intrinsic to membrane	Cdhr1	cadherin-related family member 1	3.32e-05	58.47	24.66	2.37
34		CC	intrinsic to membrane	Cxcr6	chemokine (C-X-C motif) receptor 6	6.65e-05	28.68	18.41	1.56
35		CC	intrinsic to membrane	Fzd7	frizzled homolog 7 (Drosophila)	7.61e-05	120.82	85.96	1.41
36		CC	intrinsic to membrane	Slc22a21	solute carrier family 22 (organic cation transporter), member 21	0.0001053	23.6	35.94	0.66
37		CC	intrinsic to membrane	Tnfrsf19	tumor necrosis factor receptor superfamily, member 19	0.0001449	121.37	194.68	0.62
38		CC	intrinsic to membrane	Ephb2	Eph receptor B2	0.0001783	49.6	30.21	1.64
39		CC	intrinsic to membrane	Dsc2	desmocollin 2	0.0002332	88.54	65.13	1.36
40		CC	intrinsic to membrane	Odz3	odd Oz/ten-m homolog 3 (Drosophila)	0.0002925	67.2	85.25	0.79
41		CC	intrinsic to membrane	Tmem35	transmembrane protein 35	0.0003266	99.58	61.67	1.61
42		CC	intrinsic to membrane	Clca3	chloride channel calcium activated 3	0.0006243	78.43	65.35	1.2
43		CC	intrinsic to membrane	Ptprk	protein tyrosine phosphatase, receptor type, K	0.0006472	75.69	57.36	1.32
44		CC	intrinsic to membrane	Vamp3	vesicle-associated membrane protein 3	0.0009541	1726.03	2002.82	0.86
45		CC	intrinsic to membrane	Tspan3	tetraspanin 3	0.0009929	645.68	542.27	1.19
46		CC	intrinsic to membrane	Ddr2	discoidin domain receptor family, member 2	0.0012564	495.83	569.64	0.87
47		CC	intrinsic to membrane	Reep1	receptor accessory protein 1	0.0014816	18.74	14.8	1.27
48		CC	intrinsic to membrane	H2-D1	histocompatibility 2, D region locus 1	0.0019519	66.62	57.77	1.15
49		CC	intrinsic to membrane	Aqp3	aquaporin 3	0.0019965	627.15	718.31	0.87
50		CC	intrinsic to membrane	H2-Ab1	histocompatibility 2, class II antigen A, beta 1	0.0043379	365.04	319.75	1.14
51		CC	intrinsic to membrane	Cuzd1	CUB and zona pellucida-like domains 1	0.00492	48.59	61.7	0.79
52		CC	intrinsic to membrane	Tspan13	tetraspanin 13	0.0050428	23.94	20.44	1.17
53		CC	intrinsic to membrane	Slc16a2	solute carrier family 16 (monocarboxylic acid transporters), member 2	0.0085702	199.48	219.78	0.91
54		CC	intrinsic to membrane	Lpgat1	lysophosphatidylglycerol acyltransferase 1	0.0109453	45.47	27.98	1.63
55		CC	intrinsic to membrane	Lrig1	leucine-rich repeats and immunoglobulin-like domains 1	0.0175173	341.95	294.91	1.16
56		CC	intrinsic to membrane	Stom	stomatin	0.0178178	119.47	101.3	1.18
57		CC	intrinsic to membrane	Ifitm6	interferon induced transmembrane protein 6	0.0236182	402.8	372.49	1.08
58		CC	intrinsic to membrane	Sdc4	syndecan 4	0.0269722	295.69	214.27	1.38
59		CC	intrinsic to membrane	Stbd1	starch binding domain 1	0.0274575	10.25	8.39	1.22
60		CC	intrinsic to membrane	Pam	peptidylglycine alpha-amidating monooxygenase	0.0291535	53.67	49.64	1.08
61		CC	intrinsic to membrane	Areg	amphiregulin	0.0293651	84.37	69.73	1.21
62		CC	intrinsic to membrane	Lpar3	lysophosphatidic acid receptor 3	0.046119	59.2	53.57	1.11
63		CC	intrinsic to membrane	Armcx3	armadillo repeat containing, X-linked 3	0.0797241	64.66	71.19	0.91
64		CC	intrinsic to membrane	Abca1	ATP-binding cassette, sub-family A (ABC1), member 1	0.1094488	26.74	23.68	1.13
65		CC	intrinsic to membrane	Gpnmb	glycoprotein (transmembrane) nmb	0.1100343	192.91	181.36	1.06
66		CC	intrinsic to membrane	Avpr1a	arginine vasopressin receptor 1A	0.1494865	26.74	24.2	1.1
67		CC	intrinsic to membrane	Has3	hyaluronan synthase 3	0.1639218	148.99	135.35	1.1
68		CC	intrinsic to membrane	H2-Ea	histocompatibility 2, class II antigen E alpha	0.3890269	10.56	11.21	0.94
69		CC	intrinsic to membrane	Pdpn	podoplanin	0.3968343	145.49	138.85	1.05
70		CC	intrinsic to membrane	H2-K1	histocompatibility 2, K1, K region	0.4041672	83.71	78.88	1.06
71		CC	intrinsic to membrane	Clec2d	C-type lectin domain family 2, member d	0.4504178	86.38	75.51	1.14
72		CC	intrinsic to membrane	Ptges	prostaglandin E synthase	0.5407078	287.44	280.85	1.02
73		CC	intrinsic to membrane	Tm6sf1	transmembrane 6 superfamily member 1	0.5467906	52.39	50.67	1.03
74		CC	intrinsic to membrane	Pmepa1	prostate transmembrane protein, androgen induced 1	0.5640588	142.66	148.55	0.96
75		CC	intrinsic to membrane	Thbd	thrombomodulin	0.7756979	121.03	119.69	1.01
76		CC	intrinsic to membrane	Higd1a	HIG1 domain family, member 1A	0.8795681	357.88	355.15	1.01
77		CC	intrinsic to membrane	Stab2	stabilin 2	0.9543644	24.56	24.45	1
1	GO:0019882	BP	antigen processing and presentation	Procr	protein C receptor, endothelial	2.57e-05	163.81	115.01	1.42
2		BP	antigen processing and presentation	H2-D1	histocompatibility 2, D region locus 1	0.0019519	66.62	57.77	1.15
3		BP	antigen processing and presentation	H2-Ab1	histocompatibility 2, class II antigen A, beta 1	0.0043379	365.04	319.75	1.14
4		BP	antigen processing and presentation	H2-Ea	histocompatibility 2, class II antigen E alpha	0.3890269	10.56	11.21	0.94
5		BP	antigen processing and presentation	H2-K1	histocompatibility 2, K1, K region	0.4041672	83.71	78.88	1.06
1	GO:0042277	MF	peptide binding	Cxcr6	chemokine (C-X-C motif) receptor 6	6.65e-05	28.68	18.41	1.56
2		MF	peptide binding	H2-Ab1	histocompatibility 2, class II antigen A, beta 1	0.0043379	365.04	319.75	1.14
3		MF	peptide binding	Nktr	natural killer tumor recognition sequence	0.1231323	277.23	402.57	0.69
4		MF	peptide binding	Avpr1a	arginine vasopressin receptor 1A	0.1494865	26.74	24.2	1.1
5		MF	peptide binding	H2-K1	histocompatibility 2, K1, K region	0.4041672	83.71	78.88	1.06
1	GO:0009897	CC	external side of plasma membrane	H2-D1	histocompatibility 2, D region locus 1	0.0019519	66.62	57.77	1.15
2		CC	external side of plasma membrane	H2-Ab1	histocompatibility 2, class II antigen A, beta 1	0.0043379	365.04	319.75	1.14
3		CC	external side of plasma membrane	H2-Ea	histocompatibility 2, class II antigen E alpha	0.3890269	10.56	11.21	0.94
4		CC	external side of plasma membrane	H2-K1	histocompatibility 2, K1, K region	0.4041672	83.71	78.88	1.06
5		CC	external side of plasma membrane	Clec2d	C-type lectin domain family 2, member d	0.4504178	86.38	75.51	1.14
