# Supplementary material for: T Cell Leukemia/Lymphoma 1A is essential for mouse epidermal keratinocytes proliferation promoted by insulin-like growth factor 1
Source: PLoS One. 2018 Oct 4;13(10):e0204775. doi: 10.1371/journal.pone.0204775 (PMC6171881; doi:10.1371/journal.pone.0204775)
Supplement: S9 Table — 64 out of 442 investigated gene sets passed the 0.005 significance threshold. LS/KS permutation test found 15 significant gene sets. Efron-Tibshirani's maxmean test found 62 significant gene sets (under 200 permutations). Gene sets with at least 80% of either under-expressed or over-expressed genes are highlighted (gray). Class 1: Tcl1-/-; Class 2: K14-TCL1. (XLSX) [file pone.0204775.s009.xlsx]

## Sheet: Foglio1
	GO category	GO ontology	GO term	Gene symbol	Description	Parametric p-value	Geom mean of intensities in class 1	Geom mean of intensities in class 2	Fold-change
1	GO:0009913	BP	epidermal cell differentiation	Krt6b	keratin 6B	< 1e-07	1088.89	10986.25	0.099
2		BP	epidermal cell differentiation	Krt6a	keratin 6A	< 1e-07	940.93	6472.8	0.15
3		BP	epidermal cell differentiation	Sprr1b	small proline-rich protein 1B	< 1e-07	1146.51	3272.64	0.35
4		BP	epidermal cell differentiation	Sprr2i	small proline-rich protein 2I	< 1e-07	49.62	180.3	0.28
5		BP	epidermal cell differentiation	Sprr1a	small proline-rich protein 1A	< 1e-07	2674.13	4776.61	0.56
6		BP	epidermal cell differentiation	Sprr2f	small proline-rich protein 2F	< 1e-07	22.53	73.67	0.31
7		BP	epidermal cell differentiation	Sprr2h	small proline-rich protein 2H	5e-07	903.71	1317.7	0.69
1	GO:0030216	BP	keratinocyte differentiation	Krt6b	keratin 6B	< 1e-07	1088.89	10986.25	0.099
2		BP	keratinocyte differentiation	Krt6a	keratin 6A	< 1e-07	940.93	6472.8	0.15
3		BP	keratinocyte differentiation	Sprr1b	small proline-rich protein 1B	< 1e-07	1146.51	3272.64	0.35
4		BP	keratinocyte differentiation	Sprr2i	small proline-rich protein 2I	< 1e-07	49.62	180.3	0.28
5		BP	keratinocyte differentiation	Sprr1a	small proline-rich protein 1A	< 1e-07	2674.13	4776.61	0.56
6		BP	keratinocyte differentiation	Sprr2f	small proline-rich protein 2F	< 1e-07	22.53	73.67	0.31
7		BP	keratinocyte differentiation	Sprr2h	small proline-rich protein 2H	5e-07	903.71	1317.7	0.69
1	GO:0030855	BP	epithelial cell differentiation	Krt6b	keratin 6B	< 1e-07	1088.89	10986.25	0.099
2		BP	epithelial cell differentiation	Krt6a	keratin 6A	< 1e-07	940.93	6472.8	0.15
3		BP	epithelial cell differentiation	Sprr1b	small proline-rich protein 1B	< 1e-07	1146.51	3272.64	0.35
4		BP	epithelial cell differentiation	Sprr2i	small proline-rich protein 2I	< 1e-07	49.62	180.3	0.28
5		BP	epithelial cell differentiation	Sprr1a	small proline-rich protein 1A	< 1e-07	2674.13	4776.61	0.56
6		BP	epithelial cell differentiation	Sprr2f	small proline-rich protein 2F	< 1e-07	22.53	73.67	0.31
7		BP	epithelial cell differentiation	Sprr2h	small proline-rich protein 2H	5e-07	903.71	1317.7	0.69
8		BP	epithelial cell differentiation	Elf5	E74-like factor 5	0.0003674	126.26	103.82	1.22
1	GO:0019882	BP	antigen processing and presentation	H2-Ea	histocompatibility 2, class II antigen E alpha	< 1e-07	641.25	10.56	60.75
2		BP	antigen processing and presentation	H2-D1	histocompatibility 2, D region locus 1	< 1e-07	2751.11	66.62	41.29
3		BP	antigen processing and presentation	H2-K1	histocompatibility 2, K1, K region	< 1e-07	496.79	83.71	5.93
4		BP	antigen processing and presentation	Procr	protein C receptor, endothelial	< 1e-07	37.46	163.81	0.23
5		BP	antigen processing and presentation	H2-Ab1	histocompatibility 2, class II antigen A, beta 1	7e-07	563.38	365.04	1.54
1	GO:0008544	BP	epidermis development	Krt6b	keratin 6B	< 1e-07	1088.89	10986.25	0.099
2		BP	epidermis development	Krt6a	keratin 6A	< 1e-07	940.93	6472.8	0.15
3		BP	epidermis development	Sprr1b	small proline-rich protein 1B	< 1e-07	1146.51	3272.64	0.35
4		BP	epidermis development	Sprr2i	small proline-rich protein 2I	< 1e-07	49.62	180.3	0.28
5		BP	epidermis development	Sprr1a	small proline-rich protein 1A	< 1e-07	2674.13	4776.61	0.56
6		BP	epidermis development	Sprr2f	small proline-rich protein 2F	< 1e-07	22.53	73.67	0.31
7		BP	epidermis development	Sprr2h	small proline-rich protein 2H	5e-07	903.71	1317.7	0.69
8		BP	epidermis development	Tnfrsf19	tumor necrosis factor receptor superfamily, member 19	1.95e-05	188.97	121.37	1.56
9		BP	epidermis development	Dsp	desmoplakin	5.78e-05	2575.34	1523.19	1.69
10		BP	epidermis development	Fst	follistatin	0.0001347	268.4	206.7	1.3
1	GO:0043228	CC	non-membrane-bounded organelle	S100a8	S100 calcium binding protein A8 (calgranulin A)	< 1e-07	53.32	1268.77	0.042
2		CC	non-membrane-bounded organelle	Rptn	repetin	< 1e-07	146.29	851.28	0.17
3		CC	non-membrane-bounded organelle	Krt6b	keratin 6B	< 1e-07	1088.89	10986.25	0.099
4		CC	non-membrane-bounded organelle	Krt6a	keratin 6A	< 1e-07	940.93	6472.8	0.15
5		CC	non-membrane-bounded organelle	S100a9	S100 calcium binding protein A9 (calgranulin B)	< 1e-07	90.15	780.38	0.12
6		CC	non-membrane-bounded organelle	Krt16	keratin 16	< 1e-07	1763.79	5678.85	0.31
7		CC	non-membrane-bounded organelle	Sprr1b	small proline-rich protein 1B	< 1e-07	1146.51	3272.64	0.35
8		CC	non-membrane-bounded organelle	Sprr2i	small proline-rich protein 2I	< 1e-07	49.62	180.3	0.28
9		CC	non-membrane-bounded organelle	Tubb6	tubulin, beta 6	< 1e-07	92.98	243.67	0.38
10		CC	non-membrane-bounded organelle	1190002H23Rik	RIKEN cDNA 1190002H23 gene	< 1e-07	237.13	130.01	1.82
11		CC	non-membrane-bounded organelle	Sprr2f	small proline-rich protein 2F	< 1e-07	22.53	73.67	0.31
12		CC	non-membrane-bounded organelle	Procr	protein C receptor, endothelial	< 1e-07	37.46	163.81	0.23
13		CC	non-membrane-bounded organelle	Mrps12	mitochondrial ribosomal protein S12	< 1e-07	332.46	504.07	0.66
14		CC	non-membrane-bounded organelle	Rps24	ribosomal protein S24	4e-07	29.48	13.02	2.26
15		CC	non-membrane-bounded organelle	Sprr2h	small proline-rich protein 2H	5e-07	903.71	1317.7	0.69
16		CC	non-membrane-bounded organelle	Arl8b	ADP-ribosylation factor-like 8B	9e-07	225.14	422.78	0.53
17		CC	non-membrane-bounded organelle	Rps6	ribosomal protein S6	1.1e-06	458.58	727.65	0.63
18		CC	non-membrane-bounded organelle	Rpl15	ribosomal protein L15	1.2e-06	519.56	777.19	0.67
19		CC	non-membrane-bounded organelle	Supt16h	suppressor of Ty 16 homolog (S. cerevisiae)	1.3e-06	395.21	714.91	0.55
20		CC	non-membrane-bounded organelle	Arhgap24	Rho GTPase activating protein 24	2e-06	694.3	488.56	1.42
21		CC	non-membrane-bounded organelle	Krt14	keratin 14	2.7e-06	295.65	184.62	1.6
22		CC	non-membrane-bounded organelle	Cap1	CAP, adenylate cyclase-associated protein 1 (yeast)	4.3e-06	464.38	334.44	1.39
23		CC	non-membrane-bounded organelle	Enah	enabled homolog (Drosophila)	4.5e-06	53.84	89.35	0.6
24		CC	non-membrane-bounded organelle	Cald1	caldesmon 1	6.6e-06	19.89	36.35	0.55
25		CC	non-membrane-bounded organelle	Tmsb10	thymosin, beta 10	6.7e-06	220.23	367.43	0.6
26		CC	non-membrane-bounded organelle	Anln	anillin, actin binding protein	1.12e-05	386.37	299.56	1.29
27		CC	non-membrane-bounded organelle	Fermt3	fermitin family homolog 3 (Drosophila)	1.21e-05	80.9	53.6	1.51
28		CC	non-membrane-bounded organelle	Rec8	REC8 homolog (yeast)	2.67e-05	57.34	94.75	0.61
29		CC	non-membrane-bounded organelle	Cdc42ep3	CDC42 effector protein (Rho GTPase binding) 3	5.9e-05	47.21	74.08	0.64
30		CC	non-membrane-bounded organelle	Hmga2	high mobility group AT-hook 2	9.03e-05	20.38	29	0.7
31		CC	non-membrane-bounded organelle	Mrpl35	mitochondrial ribosomal protein L35	0.0001386	17.03	29.19	0.58
32		CC	non-membrane-bounded organelle	Smek2	SMEK homolog 2, suppressor of mek1 (Dictyostelium)	0.0002234	1233.03	966.5	1.28
33		CC	non-membrane-bounded organelle	Kif23	kinesin family member 23	0.0002661	33.81	20.45	1.65
34		CC	non-membrane-bounded organelle	Krt32	keratin 32	0.0005957	146.64	167.11	0.88
35		CC	non-membrane-bounded organelle	Krt2	keratin 2	0.0009955	31.25	18.94	1.65
36		CC	non-membrane-bounded organelle	Ndel1	nuclear distribution gene E-like homolog 1 (A. nidulans)	0.0425906	302.18	279.73	1.08
37		CC	non-membrane-bounded organelle	Synpo	synaptopodin	0.067241	77.77	73.02	1.07
38		CC	non-membrane-bounded organelle	Aurkb	aurora kinase B	0.1710464	88.22	83.61	1.06
39		CC	non-membrane-bounded organelle	Cenpe	centromere protein E	0.3284242	32.45	29.32	1.11
1	GO:0043232	CC	intracellular non-membrane-bounded organelle	S100a8	S100 calcium binding protein A8 (calgranulin A)	< 1e-07	53.32	1268.77	0.042
2		CC	intracellular non-membrane-bounded organelle	Rptn	repetin	< 1e-07	146.29	851.28	0.17
3		CC	intracellular non-membrane-bounded organelle	Krt6b	keratin 6B	< 1e-07	1088.89	10986.25	0.099
4		CC	intracellular non-membrane-bounded organelle	Krt6a	keratin 6A	< 1e-07	940.93	6472.8	0.15
5		CC	intracellular non-membrane-bounded organelle	S100a9	S100 calcium binding protein A9 (calgranulin B)	< 1e-07	90.15	780.38	0.12
6		CC	intracellular non-membrane-bounded organelle	Krt16	keratin 16	< 1e-07	1763.79	5678.85	0.31
7		CC	intracellular non-membrane-bounded organelle	Sprr1b	small proline-rich protein 1B	< 1e-07	1146.51	3272.64	0.35
8		CC	intracellular non-membrane-bounded organelle	Sprr2i	small proline-rich protein 2I	< 1e-07	49.62	180.3	0.28
9		CC	intracellular non-membrane-bounded organelle	Tubb6	tubulin, beta 6	< 1e-07	92.98	243.67	0.38
10		CC	intracellular non-membrane-bounded organelle	1190002H23Rik	RIKEN cDNA 1190002H23 gene	< 1e-07	237.13	130.01	1.82
11		CC	intracellular non-membrane-bounded organelle	Sprr2f	small proline-rich protein 2F	< 1e-07	22.53	73.67	0.31
12		CC	intracellular non-membrane-bounded organelle	Procr	protein C receptor, endothelial	< 1e-07	37.46	163.81	0.23
13		CC	intracellular non-membrane-bounded organelle	Mrps12	mitochondrial ribosomal protein S12	< 1e-07	332.46	504.07	0.66
14		CC	intracellular non-membrane-bounded organelle	Rps24	ribosomal protein S24	4e-07	29.48	13.02	2.26
15		CC	intracellular non-membrane-bounded organelle	Sprr2h	small proline-rich protein 2H	5e-07	903.71	1317.7	0.69
16		CC	intracellular non-membrane-bounded organelle	Arl8b	ADP-ribosylation factor-like 8B	9e-07	225.14	422.78	0.53
17		CC	intracellular non-membrane-bounded organelle	Rps6	ribosomal protein S6	1.1e-06	458.58	727.65	0.63
18		CC	intracellular non-membrane-bounded organelle	Rpl15	ribosomal protein L15	1.2e-06	519.56	777.19	0.67
19		CC	intracellular non-membrane-bounded organelle	Supt16h	suppressor of Ty 16 homolog (S. cerevisiae)	1.3e-06	395.21	714.91	0.55
20		CC	intracellular non-membrane-bounded organelle	Arhgap24	Rho GTPase activating protein 24	2e-06	694.3	488.56	1.42
21		CC	intracellular non-membrane-bounded organelle	Krt14	keratin 14	2.7e-06	295.65	184.62	1.6
22		CC	intracellular non-membrane-bounded organelle	Cap1	CAP, adenylate cyclase-associated protein 1 (yeast)	4.3e-06	464.38	334.44	1.39
23		CC	intracellular non-membrane-bounded organelle	Enah	enabled homolog (Drosophila)	4.5e-06	53.84	89.35	0.6
24		CC	intracellular non-membrane-bounded organelle	Cald1	caldesmon 1	6.6e-06	19.89	36.35	0.55
25		CC	intracellular non-membrane-bounded organelle	Tmsb10	thymosin, beta 10	6.7e-06	220.23	367.43	0.6
26		CC	intracellular non-membrane-bounded organelle	Anln	anillin, actin binding protein	1.12e-05	386.37	299.56	1.29
27		CC	intracellular non-membrane-bounded organelle	Fermt3	fermitin family homolog 3 (Drosophila)	1.21e-05	80.9	53.6	1.51
28		CC	intracellular non-membrane-bounded organelle	Rec8	REC8 homolog (yeast)	2.67e-05	57.34	94.75	0.61
29		CC	intracellular non-membrane-bounded organelle	Cdc42ep3	CDC42 effector protein (Rho GTPase binding) 3	5.9e-05	47.21	74.08	0.64
30		CC	intracellular non-membrane-bounded organelle	Hmga2	high mobility group AT-hook 2	9.03e-05	20.38	29	0.7
31		CC	intracellular non-membrane-bounded organelle	Mrpl35	mitochondrial ribosomal protein L35	0.0001386	17.03	29.19	0.58
32		CC	intracellular non-membrane-bounded organelle	Smek2	SMEK homolog 2, suppressor of mek1 (Dictyostelium)	0.0002234	1233.03	966.5	1.28
33		CC	intracellular non-membrane-bounded organelle	Kif23	kinesin family member 23	0.0002661	33.81	20.45	1.65
34		CC	intracellular non-membrane-bounded organelle	Krt32	keratin 32	0.0005957	146.64	167.11	0.88
35		CC	intracellular non-membrane-bounded organelle	Krt2	keratin 2	0.0009955	31.25	18.94	1.65
36		CC	intracellular non-membrane-bounded organelle	Ndel1	nuclear distribution gene E-like homolog 1 (A. nidulans)	0.0425906	302.18	279.73	1.08
37		CC	intracellular non-membrane-bounded organelle	Synpo	synaptopodin	0.067241	77.77	73.02	1.07
38		CC	intracellular non-membrane-bounded organelle	Aurkb	aurora kinase B	0.1710464	88.22	83.61	1.06
39		CC	intracellular non-membrane-bounded organelle	Cenpe	centromere protein E	0.3284242	32.45	29.32	1.11
1	GO:0007398	BP	ectoderm development	Krt6b	keratin 6B	< 1e-07	1088.89	10986.25	0.099
2		BP	ectoderm development	Krt6a	keratin 6A	< 1e-07	940.93	6472.8	0.15
3		BP	ectoderm development	Sprr1b	small proline-rich protein 1B	< 1e-07	1146.51	3272.64	0.35
4		BP	ectoderm development	Sprr2i	small proline-rich protein 2I	< 1e-07	49.62	180.3	0.28
5		BP	ectoderm development	Sprr1a	small proline-rich protein 1A	< 1e-07	2674.13	4776.61	0.56
6		BP	ectoderm development	Sprr2f	small proline-rich protein 2F	< 1e-07	22.53	73.67	0.31
7		BP	ectoderm development	Sprr2h	small proline-rich protein 2H	5e-07	903.71	1317.7	0.69
8		BP	ectoderm development	Tnfrsf19	tumor necrosis factor receptor superfamily, member 19	1.95e-05	188.97	121.37	1.56
9		BP	ectoderm development	Dsp	desmoplakin	5.78e-05	2575.34	1523.19	1.69
10		BP	ectoderm development	Fst	follistatin	0.0001347	268.4	206.7	1.3
11		BP	ectoderm development	Elf5	E74-like factor 5	0.0003674	126.26	103.82	1.22
1	GO:0005856	CC	cytoskeleton	S100a8	S100 calcium binding protein A8 (calgranulin A)	< 1e-07	53.32	1268.77	0.042
2		CC	cytoskeleton	Rptn	repetin	< 1e-07	146.29	851.28	0.17
3		CC	cytoskeleton	Krt6b	keratin 6B	< 1e-07	1088.89	10986.25	0.099
4		CC	cytoskeleton	Krt6a	keratin 6A	< 1e-07	940.93	6472.8	0.15
5		CC	cytoskeleton	S100a9	S100 calcium binding protein A9 (calgranulin B)	< 1e-07	90.15	780.38	0.12
6		CC	cytoskeleton	Krt16	keratin 16	< 1e-07	1763.79	5678.85	0.31
7		CC	cytoskeleton	Sprr1b	small proline-rich protein 1B	< 1e-07	1146.51	3272.64	0.35
8		CC	cytoskeleton	Sprr2i	small proline-rich protein 2I	< 1e-07	49.62	180.3	0.28
9		CC	cytoskeleton	Tubb6	tubulin, beta 6	< 1e-07	92.98	243.67	0.38
10		CC	cytoskeleton	1190002H23Rik	RIKEN cDNA 1190002H23 gene	< 1e-07	237.13	130.01	1.82
11		CC	cytoskeleton	Sprr2f	small proline-rich protein 2F	< 1e-07	22.53	73.67	0.31
12		CC	cytoskeleton	Procr	protein C receptor, endothelial	< 1e-07	37.46	163.81	0.23
13		CC	cytoskeleton	Sprr2h	small proline-rich protein 2H	5e-07	903.71	1317.7	0.69
14		CC	cytoskeleton	Arl8b	ADP-ribosylation factor-like 8B	9e-07	225.14	422.78	0.53
15		CC	cytoskeleton	Arhgap24	Rho GTPase activating protein 24	2e-06	694.3	488.56	1.42
16		CC	cytoskeleton	Krt14	keratin 14	2.7e-06	295.65	184.62	1.6
17		CC	cytoskeleton	Cap1	CAP, adenylate cyclase-associated protein 1 (yeast)	4.3e-06	464.38	334.44	1.39
18		CC	cytoskeleton	Enah	enabled homolog (Drosophila)	4.5e-06	53.84	89.35	0.6
19		CC	cytoskeleton	Cald1	caldesmon 1	6.6e-06	19.89	36.35	0.55
20		CC	cytoskeleton	Tmsb10	thymosin, beta 10	6.7e-06	220.23	367.43	0.6
21		CC	cytoskeleton	Anln	anillin, actin binding protein	1.12e-05	386.37	299.56	1.29
22		CC	cytoskeleton	Fermt3	fermitin family homolog 3 (Drosophila)	1.21e-05	80.9	53.6	1.51
23		CC	cytoskeleton	Cdc42ep3	CDC42 effector protein (Rho GTPase binding) 3	5.9e-05	47.21	74.08	0.64
24		CC	cytoskeleton	Smek2	SMEK homolog 2, suppressor of mek1 (Dictyostelium)	0.0002234	1233.03	966.5	1.28
25		CC	cytoskeleton	Kif23	kinesin family member 23	0.0002661	33.81	20.45	1.65
26		CC	cytoskeleton	Krt32	keratin 32	0.0005957	146.64	167.11	0.88
27		CC	cytoskeleton	Krt2	keratin 2	0.0009955	31.25	18.94	1.65
28		CC	cytoskeleton	Ndel1	nuclear distribution gene E-like homolog 1 (A. nidulans)	0.0425906	302.18	279.73	1.08
29		CC	cytoskeleton	Synpo	synaptopodin	0.067241	77.77	73.02	1.07
30		CC	cytoskeleton	Aurkb	aurora kinase B	0.1710464	88.22	83.61	1.06
31		CC	cytoskeleton	Cenpe	centromere protein E	0.3284242	32.45	29.32	1.11
1	GO:0060429	BP	epithelium development	Krt6b	keratin 6B	< 1e-07	1088.89	10986.25	0.099
2		BP	epithelium development	Krt6a	keratin 6A	< 1e-07	940.93	6472.8	0.15
3		BP	epithelium development	Sprr1b	small proline-rich protein 1B	< 1e-07	1146.51	3272.64	0.35
4		BP	epithelium development	Sprr2i	small proline-rich protein 2I	< 1e-07	49.62	180.3	0.28
5		BP	epithelium development	Sprr1a	small proline-rich protein 1A	< 1e-07	2674.13	4776.61	0.56
6		BP	epithelium development	Sprr2f	small proline-rich protein 2F	< 1e-07	22.53	73.67	0.31
7		BP	epithelium development	Sprr2h	small proline-rich protein 2H	5e-07	903.71	1317.7	0.69
8		BP	epithelium development	Wnt2	wingless-related MMTV integration site 2	1.3e-06	56.26	35.82	1.57
9		BP	epithelium development	Enah	enabled homolog (Drosophila)	4.5e-06	53.84	89.35	0.6
10		BP	epithelium development	Areg	amphiregulin	1.65e-05	48.35	84.37	0.57
11		BP	epithelium development	Elf5	E74-like factor 5	0.0003674	126.26	103.82	1.22
12		BP	epithelium development	Tnc	tenascin C	0.1526295	70.58	75.89	0.93
1	GO:0005198	MF	structural molecule activity	Krt6b	keratin 6B	< 1e-07	1088.89	10986.25	0.099
2		MF	structural molecule activity	Krt6a	keratin 6A	< 1e-07	940.93	6472.8	0.15
3		MF	structural molecule activity	Krt16	keratin 16	< 1e-07	1763.79	5678.85	0.31
4		MF	structural molecule activity	Sprr1b	small proline-rich protein 1B	< 1e-07	1146.51	3272.64	0.35
5		MF	structural molecule activity	Tubb6	tubulin, beta 6	< 1e-07	92.98	243.67	0.38
6		MF	structural molecule activity	Mrps12	mitochondrial ribosomal protein S12	< 1e-07	332.46	504.07	0.66
7		MF	structural molecule activity	Rps24	ribosomal protein S24	4e-07	29.48	13.02	2.26
8		MF	structural molecule activity	Rps6	ribosomal protein S6	1.1e-06	458.58	727.65	0.63
9		MF	structural molecule activity	Rpl15	ribosomal protein L15	1.2e-06	519.56	777.19	0.67
10		MF	structural molecule activity	Krt14	keratin 14	2.7e-06	295.65	184.62	1.6
11		MF	structural molecule activity	Mrpl35	mitochondrial ribosomal protein L35	0.0001386	17.03	29.19	0.58
12		MF	structural molecule activity	Krt32	keratin 32	0.0005957	146.64	167.11	0.88
13		MF	structural molecule activity	Krt2	keratin 2	0.0009955	31.25	18.94	1.65
14		MF	structural molecule activity	Col4a2	collagen, type IV, alpha 2	0.4762027	73.17	76.39	0.96
1	GO:0032991	CC	macromolecular complex	Krt6b	keratin 6B	< 1e-07	1088.89	10986.25	0.099
2		CC	macromolecular complex	Krt6a	keratin 6A	< 1e-07	940.93	6472.8	0.15
3		CC	macromolecular complex	H2-Ea	histocompatibility 2, class II antigen E alpha	< 1e-07	641.25	10.56	60.75
4		CC	macromolecular complex	Gjb2	gap junction protein, beta 2	< 1e-07	395.94	1791.44	0.22
5		CC	macromolecular complex	Gjb6	gap junction protein, beta 6	< 1e-07	136.68	529.28	0.26
6		CC	macromolecular complex	Krt16	keratin 16	< 1e-07	1763.79	5678.85	0.31
7		CC	macromolecular complex	H2-D1	histocompatibility 2, D region locus 1	< 1e-07	2751.11	66.62	41.29
8		CC	macromolecular complex	H2-K1	histocompatibility 2, K1, K region	< 1e-07	496.79	83.71	5.93
9		CC	macromolecular complex	Tubb6	tubulin, beta 6	< 1e-07	92.98	243.67	0.38
10		CC	macromolecular complex	Aqp3	aquaporin 3	< 1e-07	283.7	627.15	0.45
11		CC	macromolecular complex	Mrps12	mitochondrial ribosomal protein S12	< 1e-07	332.46	504.07	0.66
12		CC	macromolecular complex	Camk1	calcium/calmodulin-dependent protein kinase I	3e-07	122.1	82.52	1.48
13		CC	macromolecular complex	Rps24	ribosomal protein S24	4e-07	29.48	13.02	2.26
14		CC	macromolecular complex	H2-Ab1	histocompatibility 2, class II antigen A, beta 1	7e-07	563.38	365.04	1.54
15		CC	macromolecular complex	Hnrnpl	heterogeneous nuclear ribonucleoprotein L	9e-07	379.51	227.67	1.67
16		CC	macromolecular complex	Rps6	ribosomal protein S6	1.1e-06	458.58	727.65	0.63
17		CC	macromolecular complex	Rpl15	ribosomal protein L15	1.2e-06	519.56	777.19	0.67
18		CC	macromolecular complex	Fos	FBJ osteosarcoma oncogene	1.7e-06	2482.37	1804.66	1.38
19		CC	macromolecular complex	Krt14	keratin 14	2.7e-06	295.65	184.62	1.6
20		CC	macromolecular complex	Fermt3	fermitin family homolog 3 (Drosophila)	1.21e-05	80.9	53.6	1.51
21		CC	macromolecular complex	Atp6v0e2	ATPase, H+ transporting, lysosomal V0 subunit E2	1.98e-05	114.34	92.54	1.24
22		CC	macromolecular complex	Rec8	REC8 homolog (yeast)	2.67e-05	57.34	94.75	0.61
23		CC	macromolecular complex	Ang	angiogenin, ribonuclease, RNase A family, 5	3.96e-05	90.36	62.36	1.45
24		CC	macromolecular complex	Gng13	guanine nucleotide binding protein (G protein), gamma 13	8.74e-05	53.74	75.33	0.71
25		CC	macromolecular complex	Gjc2	gap junction protein, gamma 2	9.82e-05	47.67	38.19	1.25
26		CC	macromolecular complex	Mrpl35	mitochondrial ribosomal protein L35	0.0001386	17.03	29.19	0.58
27		CC	macromolecular complex	Kif23	kinesin family member 23	0.0002661	33.81	20.45	1.65
28		CC	macromolecular complex	Krt32	keratin 32	0.0005957	146.64	167.11	0.88
29		CC	macromolecular complex	Krt2	keratin 2	0.0009955	31.25	18.94	1.65
30		CC	macromolecular complex	Nrip1	nuclear receptor interacting protein 1	0.033938	216.19	254.08	0.85
31		CC	macromolecular complex	Ndel1	nuclear distribution gene E-like homolog 1 (A. nidulans)	0.0425906	302.18	279.73	1.08
32		CC	macromolecular complex	Atf3	activating transcription factor 3	0.2105035	195.16	205.44	0.95
33		CC	macromolecular complex	Hnrnpab	heterogeneous nuclear ribonucleoprotein A/B	0.3086938	6252.65	7286.19	0.86
34		CC	macromolecular complex	Cenpe	centromere protein E	0.3284242	32.45	29.32	1.11
1	GO:0044425	CC	membrane part	H2-Ea	histocompatibility 2, class II antigen E alpha	< 1e-07	641.25	10.56	60.75
2		CC	membrane part	Gjb2	gap junction protein, beta 2	< 1e-07	395.94	1791.44	0.22
3		CC	membrane part	Gjb6	gap junction protein, beta 6	< 1e-07	136.68	529.28	0.26
4		CC	membrane part	H2-D1	histocompatibility 2, D region locus 1	< 1e-07	2751.11	66.62	41.29
5		CC	membrane part	Tmem45b	transmembrane protein 45b	< 1e-07	84.88	390.7	0.22
6		CC	membrane part	Tmem87a	transmembrane protein 87A	< 1e-07	50.31	233.8	0.22
7		CC	membrane part	H2-K1	histocompatibility 2, K1, K region	< 1e-07	496.79	83.71	5.93
8		CC	membrane part	Epgn	epithelial mitogen	< 1e-07	155.48	382.22	0.41
9		CC	membrane part	Degs2	degenerative spermatocyte homolog 2 (Drosophila), lipid desaturase	< 1e-07	134.65	325.83	0.41
10		CC	membrane part	Pam	peptidylglycine alpha-amidating monooxygenase	< 1e-07	112.87	53.67	2.1
11		CC	membrane part	Tspan3	tetraspanin 3	< 1e-07	315.17	645.68	0.49
12		CC	membrane part	Ifitm6	interferon induced transmembrane protein 6	< 1e-07	691.4	402.8	1.72
13		CC	membrane part	Aqp3	aquaporin 3	< 1e-07	283.7	627.15	0.45
14		CC	membrane part	Procr	protein C receptor, endothelial	< 1e-07	37.46	163.81	0.23
15		CC	membrane part	Reep1	receptor accessory protein 1	1e-07	60.53	18.74	3.23
16		CC	membrane part	Clca3	chloride channel calcium activated 3	1e-07	136.41	78.43	1.74
17		CC	membrane part	Ptges	prostaglandin E synthase	2e-07	177.56	287.44	0.62
18		CC	membrane part	Vamp3	vesicle-associated membrane protein 3	2e-07	1177.17	1726.03	0.68
19		CC	membrane part	Bnip3	BCL2/adenovirus E1B interacting protein 3	2e-07	1135.62	711.04	1.6
20		CC	membrane part	Ddr2	discoidin domain receptor family, member 2	2e-07	299.91	495.83	0.6
21		CC	membrane part	Has3	hyaluronan synthase 3	2e-07	41.23	148.99	0.28
22		CC	membrane part	Mal2	mal, T-cell differentiation protein 2	3e-07	237.04	352.21	0.67
23		CC	membrane part	Armcx3	armadillo repeat containing, X-linked 3	4e-07	42.23	64.66	0.65
24		CC	membrane part	Thbd	thrombomodulin	4e-07	48.37	121.03	0.4
25		CC	membrane part	Ndufa12	NADH dehydrogenase (ubiquinone) 1 alpha subcomplex, 12	6e-07	1522.09	2278.21	0.67
26		CC	membrane part	H2-Ab1	histocompatibility 2, class II antigen A, beta 1	7e-07	563.38	365.04	1.54
27		CC	membrane part	Tspan13	tetraspanin 13	9e-07	44.16	23.94	1.84
28		CC	membrane part	Ereg	epiregulin	1e-06	1134.17	1652.15	0.69
29		CC	membrane part	Lpar3	lysophosphatidic acid receptor 3	1.4e-06	93.7	59.2	1.58
30		CC	membrane part	Cdhr1	cadherin-related family member 1	1.6e-06	18.84	58.47	0.32
31		CC	membrane part	Arhgap24	Rho GTPase activating protein 24	2e-06	694.3	488.56	1.42
32		CC	membrane part	Slc16a2	solute carrier family 16 (monocarboxylic acid transporters), member 2	2.4e-06	133.84	199.48	0.67
33		CC	membrane part	Tmem2	transmembrane protein 2	2.8e-06	173.62	246.33	0.7
34		CC	membrane part	Gpnmb	glycoprotein (transmembrane) nmb	3.1e-06	98.64	192.91	0.51
35		CC	membrane part	Dio2	deiodinase, iodothyronine, type II	3.6e-06	126.58	172.48	0.73
36		CC	membrane part	Anxa4	annexin A4	3.7e-06	447.45	281.06	1.59
37		CC	membrane part	Tmem35	transmembrane protein 35	3.9e-06	161.12	99.58	1.62
38		CC	membrane part	Dsc2	desmocollin 2	4.1e-06	51.56	88.54	0.58
39		CC	membrane part	Ptprg	protein tyrosine phosphatase, receptor type, G	4.1e-06	102.08	65.26	1.56
40		CC	membrane part	Enah	enabled homolog (Drosophila)	4.5e-06	53.84	89.35	0.6
41		CC	membrane part	Odz3	odd Oz/ten-m homolog 3 (Drosophila)	6.6e-06	45.05	67.2	0.67
42		CC	membrane part	Lrrk2	leucine-rich repeat kinase 2	6.8e-06	63.19	41.05	1.54
43		CC	membrane part	Ptprk	protein tyrosine phosphatase, receptor type, K	8.5e-06	108.31	75.69	1.43
44		CC	membrane part	Slc35f5	solute carrier family 35, member F5	1.08e-05	333.67	423	0.79
45		CC	membrane part	Avpr1a	arginine vasopressin receptor 1A	1.22e-05	42.84	26.74	1.6
46		CC	membrane part	Rtp4	receptor transporter protein 4	1.36e-05	71.75	121.44	0.59
47		CC	membrane part	Lrig1	leucine-rich repeats and immunoglobulin-like domains 1	1.45e-05	505.86	341.95	1.48
48		CC	membrane part	Areg	amphiregulin	1.65e-05	48.35	84.37	0.57
49		CC	membrane part	Kcnh1	potassium voltage-gated channel, subfamily H (eag-related), member 1	1.83e-05	63.68	97.11	0.66
50		CC	membrane part	Tnfrsf19	tumor necrosis factor receptor superfamily, member 19	1.95e-05	188.97	121.37	1.56
51		CC	membrane part	Atp6v0e2	ATPase, H+ transporting, lysosomal V0 subunit E2	1.98e-05	114.34	92.54	1.24
52		CC	membrane part	Pdpn	podoplanin	1.99e-05	84.65	145.49	0.58
53		CC	membrane part	Inadl	InaD-like (Drosophila)	3.08e-05	121.81	94.71	1.29
54		CC	membrane part	Pmepa1	prostate transmembrane protein, androgen induced 1	3.68e-05	89.89	142.66	0.63
55		CC	membrane part	Tm6sf1	transmembrane 6 superfamily member 1	3.72e-05	75.75	52.39	1.45
56		CC	membrane part	Higd1a	HIG1 domain family, member 1A	3.96e-05	510.9	357.88	1.43
57		CC	membrane part	Dsp	desmoplakin	5.78e-05	2575.34	1523.19	1.69
58		CC	membrane part	Itm2b	integral membrane protein 2B	7.97e-05	84.74	57.58	1.47
59		CC	membrane part	Gng13	guanine nucleotide binding protein (G protein), gamma 13	8.74e-05	53.74	75.33	0.71
60		CC	membrane part	Gjc2	gap junction protein, gamma 2	9.82e-05	47.67	38.19	1.25
61		CC	membrane part	Stab2	stabilin 2	0.0001044	44.24	24.56	1.8
62		CC	membrane part	Stom	stomatin	0.0001366	64.31	119.47	0.54
63		CC	membrane part	Ms4a4b	membrane-spanning 4-domains, subfamily A, member 4B	0.0001472	13.8	18.39	0.75
64		CC	membrane part	Fzd7	frizzled homolog 7 (Drosophila)	0.0001588	158.68	120.82	1.31
65		CC	membrane part	Pnpla3	patatin-like phospholipase domain containing 3	0.0002381	783.58	656.09	1.19
66		CC	membrane part	Slc6a4	solute carrier family 6 (neurotransmitter transporter, serotonin), member 4	0.0004662	234.92	269.63	0.87
67		CC	membrane part	Cuzd1	CUB and zona pellucida-like domains 1	0.000489	30.45	48.59	0.63
68		CC	membrane part	Alox5ap	arachidonate 5-lipoxygenase activating protein	0.0007477	394.6	345.67	1.14
69		CC	membrane part	Atp12a	ATPase, H+/K+ transporting, nongastric, alpha polypeptide	0.0009724	1026.04	913.73	1.12
70		CC	membrane part	Sectm1b	secreted and transmembrane 1B	0.0010988	81.88	73.12	1.12
71		CC	membrane part	Ffar2	free fatty acid receptor 2	0.0014702	103.64	82.24	1.26
72		CC	membrane part	Stbd1	starch binding domain 1	0.0016129	14.88	10.25	1.45
73		CC	membrane part	Pmp22	peripheral myelin protein 22	0.0017029	120.06	89.88	1.34
74		CC	membrane part	Abca1	ATP-binding cassette, sub-family A (ABC1), member 1	0.002367	36.23	26.74	1.35
75		CC	membrane part	Lpgat1	lysophosphatidylglycerol acyltransferase 1	0.0040104	27.35	45.47	0.6
76		CC	membrane part	Sdc4	syndecan 4	0.0083503	217.79	295.69	0.74
77		CC	membrane part	Nnt	nicotinamide nucleotide transhydrogenase	0.0132072	78.8	70.14	1.12
78		CC	membrane part	Slc5a8	solute carrier family 5 (iodide transporter), member 8	0.0180383	163.9	148.48	1.1
79		CC	membrane part	Emr4	EGF-like module containing, mucin-like, hormone receptor-like sequence 4	0.0214069	19.3	24.43	0.79
80		CC	membrane part	Clec2d	C-type lectin domain family 2, member d	0.042759	61.71	86.38	0.71
81		CC	membrane part	Synpo	synaptopodin	0.067241	77.77	73.02	1.07
82		CC	membrane part	Ephb2	Eph receptor B2	0.1043258	54.42	49.6	1.1
83		CC	membrane part	Cyp51	cytochrome P450, family 51	0.1104441	309.25	324.47	0.95
84		CC	membrane part	Cxcr6	chemokine (C-X-C motif) receptor 6	0.2818614	27.26	28.68	0.95
85		CC	membrane part	Slc22a21	solute carrier family 22 (organic cation transporter), member 21	0.4922207	22.61	23.6	0.96
86		CC	membrane part	Cxadr	coxsackie virus and adenovirus receptor	0.9913147	785.84	786.05	1
1	GO:0016021	CC	integral to membrane	H2-Ea	histocompatibility 2, class II antigen E alpha	< 1e-07	641.25	10.56	60.75
2		CC	integral to membrane	Gjb2	gap junction protein, beta 2	< 1e-07	395.94	1791.44	0.22
3		CC	integral to membrane	Gjb6	gap junction protein, beta 6	< 1e-07	136.68	529.28	0.26
4		CC	integral to membrane	H2-D1	histocompatibility 2, D region locus 1	< 1e-07	2751.11	66.62	41.29
5		CC	integral to membrane	Tmem45b	transmembrane protein 45b	< 1e-07	84.88	390.7	0.22
6		CC	integral to membrane	Tmem87a	transmembrane protein 87A	< 1e-07	50.31	233.8	0.22
7		CC	integral to membrane	H2-K1	histocompatibility 2, K1, K region	< 1e-07	496.79	83.71	5.93
8		CC	integral to membrane	Epgn	epithelial mitogen	< 1e-07	155.48	382.22	0.41
9		CC	integral to membrane	Degs2	degenerative spermatocyte homolog 2 (Drosophila), lipid desaturase	< 1e-07	134.65	325.83	0.41
10		CC	integral to membrane	Pam	peptidylglycine alpha-amidating monooxygenase	< 1e-07	112.87	53.67	2.1
11		CC	integral to membrane	Tspan3	tetraspanin 3	< 1e-07	315.17	645.68	0.49
12		CC	integral to membrane	Ifitm6	interferon induced transmembrane protein 6	< 1e-07	691.4	402.8	1.72
13		CC	integral to membrane	Aqp3	aquaporin 3	< 1e-07	283.7	627.15	0.45
14		CC	integral to membrane	Procr	protein C receptor, endothelial	< 1e-07	37.46	163.81	0.23
15		CC	integral to membrane	Reep1	receptor accessory protein 1	1e-07	60.53	18.74	3.23
16		CC	integral to membrane	Clca3	chloride channel calcium activated 3	1e-07	136.41	78.43	1.74
17		CC	integral to membrane	Ptges	prostaglandin E synthase	2e-07	177.56	287.44	0.62
18		CC	integral to membrane	Vamp3	vesicle-associated membrane protein 3	2e-07	1177.17	1726.03	0.68
19		CC	integral to membrane	Bnip3	BCL2/adenovirus E1B interacting protein 3	2e-07	1135.62	711.04	1.6
20		CC	integral to membrane	Ddr2	discoidin domain receptor family, member 2	2e-07	299.91	495.83	0.6
21		CC	integral to membrane	Has3	hyaluronan synthase 3	2e-07	41.23	148.99	0.28
22		CC	integral to membrane	Mal2	mal, T-cell differentiation protein 2	3e-07	237.04	352.21	0.67
23		CC	integral to membrane	Armcx3	armadillo repeat containing, X-linked 3	4e-07	42.23	64.66	0.65
24		CC	integral to membrane	Thbd	thrombomodulin	4e-07	48.37	121.03	0.4
25		CC	integral to membrane	H2-Ab1	histocompatibility 2, class II antigen A, beta 1	7e-07	563.38	365.04	1.54
26		CC	integral to membrane	Tspan13	tetraspanin 13	9e-07	44.16	23.94	1.84
27		CC	integral to membrane	Ereg	epiregulin	1e-06	1134.17	1652.15	0.69
28		CC	integral to membrane	Lpar3	lysophosphatidic acid receptor 3	1.4e-06	93.7	59.2	1.58
29		CC	integral to membrane	Cdhr1	cadherin-related family member 1	1.6e-06	18.84	58.47	0.32
30		CC	integral to membrane	Slc16a2	solute carrier family 16 (monocarboxylic acid transporters), member 2	2.4e-06	133.84	199.48	0.67
31		CC	integral to membrane	Tmem2	transmembrane protein 2	2.8e-06	173.62	246.33	0.7
32		CC	integral to membrane	Gpnmb	glycoprotein (transmembrane) nmb	3.1e-06	98.64	192.91	0.51
33		CC	integral to membrane	Dio2	deiodinase, iodothyronine, type II	3.6e-06	126.58	172.48	0.73
34		CC	integral to membrane	Tmem35	transmembrane protein 35	3.9e-06	161.12	99.58	1.62
35		CC	integral to membrane	Dsc2	desmocollin 2	4.1e-06	51.56	88.54	0.58
36		CC	integral to membrane	Ptprg	protein tyrosine phosphatase, receptor type, G	4.1e-06	102.08	65.26	1.56
37		CC	integral to membrane	Odz3	odd Oz/ten-m homolog 3 (Drosophila)	6.6e-06	45.05	67.2	0.67
38		CC	integral to membrane	Ptprk	protein tyrosine phosphatase, receptor type, K	8.5e-06	108.31	75.69	1.43
39		CC	integral to membrane	Slc35f5	solute carrier family 35, member F5	1.08e-05	333.67	423	0.79
40		CC	integral to membrane	Avpr1a	arginine vasopressin receptor 1A	1.22e-05	42.84	26.74	1.6
41		CC	integral to membrane	Rtp4	receptor transporter protein 4	1.36e-05	71.75	121.44	0.59
42		CC	integral to membrane	Lrig1	leucine-rich repeats and immunoglobulin-like domains 1	1.45e-05	505.86	341.95	1.48
43		CC	integral to membrane	Areg	amphiregulin	1.65e-05	48.35	84.37	0.57
44		CC	integral to membrane	Kcnh1	potassium voltage-gated channel, subfamily H (eag-related), member 1	1.83e-05	63.68	97.11	0.66
45		CC	integral to membrane	Tnfrsf19	tumor necrosis factor receptor superfamily, member 19	1.95e-05	188.97	121.37	1.56
46		CC	integral to membrane	Atp6v0e2	ATPase, H+ transporting, lysosomal V0 subunit E2	1.98e-05	114.34	92.54	1.24
47		CC	integral to membrane	Pdpn	podoplanin	1.99e-05	84.65	145.49	0.58
48		CC	integral to membrane	Pmepa1	prostate transmembrane protein, androgen induced 1	3.68e-05	89.89	142.66	0.63
49		CC	integral to membrane	Tm6sf1	transmembrane 6 superfamily member 1	3.72e-05	75.75	52.39	1.45
50		CC	integral to membrane	Higd1a	HIG1 domain family, member 1A	3.96e-05	510.9	357.88	1.43
51		CC	integral to membrane	Itm2b	integral membrane protein 2B	7.97e-05	84.74	57.58	1.47
52		CC	integral to membrane	Gjc2	gap junction protein, gamma 2	9.82e-05	47.67	38.19	1.25
53		CC	integral to membrane	Stab2	stabilin 2	0.0001044	44.24	24.56	1.8
54		CC	integral to membrane	Stom	stomatin	0.0001366	64.31	119.47	0.54
55		CC	integral to membrane	Ms4a4b	membrane-spanning 4-domains, subfamily A, member 4B	0.0001472	13.8	18.39	0.75
56		CC	integral to membrane	Fzd7	frizzled homolog 7 (Drosophila)	0.0001588	158.68	120.82	1.31
57		CC	integral to membrane	Pnpla3	patatin-like phospholipase domain containing 3	0.0002381	783.58	656.09	1.19
58		CC	integral to membrane	Slc6a4	solute carrier family 6 (neurotransmitter transporter, serotonin), member 4	0.0004662	234.92	269.63	0.87
59		CC	integral to membrane	Cuzd1	CUB and zona pellucida-like domains 1	0.000489	30.45	48.59	0.63
60		CC	integral to membrane	Alox5ap	arachidonate 5-lipoxygenase activating protein	0.0007477	394.6	345.67	1.14
61		CC	integral to membrane	Atp12a	ATPase, H+/K+ transporting, nongastric, alpha polypeptide	0.0009724	1026.04	913.73	1.12
62		CC	integral to membrane	Sectm1b	secreted and transmembrane 1B	0.0010988	81.88	73.12	1.12
63		CC	integral to membrane	Ffar2	free fatty acid receptor 2	0.0014702	103.64	82.24	1.26
64		CC	integral to membrane	Stbd1	starch binding domain 1	0.0016129	14.88	10.25	1.45
65		CC	integral to membrane	Pmp22	peripheral myelin protein 22	0.0017029	120.06	89.88	1.34
66		CC	integral to membrane	Abca1	ATP-binding cassette, sub-family A (ABC1), member 1	0.002367	36.23	26.74	1.35
67		CC	integral to membrane	Lpgat1	lysophosphatidylglycerol acyltransferase 1	0.0040104	27.35	45.47	0.6
68		CC	integral to membrane	Sdc4	syndecan 4	0.0083503	217.79	295.69	0.74
69		CC	integral to membrane	Nnt	nicotinamide nucleotide transhydrogenase	0.0132072	78.8	70.14	1.12
70		CC	integral to membrane	Slc5a8	solute carrier family 5 (iodide transporter), member 8	0.0180383	163.9	148.48	1.1
71		CC	integral to membrane	Emr4	EGF-like module containing, mucin-like, hormone receptor-like sequence 4	0.0214069	19.3	24.43	0.79
72		CC	integral to membrane	Clec2d	C-type lectin domain family 2, member d	0.042759	61.71	86.38	0.71
73		CC	integral to membrane	Ephb2	Eph receptor B2	0.1043258	54.42	49.6	1.1
74		CC	integral to membrane	Cyp51	cytochrome P450, family 51	0.1104441	309.25	324.47	0.95
75		CC	integral to membrane	Cxcr6	chemokine (C-X-C motif) receptor 6	0.2818614	27.26	28.68	0.95
76		CC	integral to membrane	Slc22a21	solute carrier family 22 (organic cation transporter), member 21	0.4922207	22.61	23.6	0.96
77		CC	integral to membrane	Cxadr	coxsackie virus and adenovirus receptor	0.9913147	785.84	786.05	1
1	GO:0031224	CC	intrinsic to membrane	H2-Ea	histocompatibility 2, class II antigen E alpha	< 1e-07	641.25	10.56	60.75
2		CC	intrinsic to membrane	Gjb2	gap junction protein, beta 2	< 1e-07	395.94	1791.44	0.22
3		CC	intrinsic to membrane	Gjb6	gap junction protein, beta 6	< 1e-07	136.68	529.28	0.26
4		CC	intrinsic to membrane	H2-D1	histocompatibility 2, D region locus 1	< 1e-07	2751.11	66.62	41.29
5		CC	intrinsic to membrane	Tmem45b	transmembrane protein 45b	< 1e-07	84.88	390.7	0.22
6		CC	intrinsic to membrane	Tmem87a	transmembrane protein 87A	< 1e-07	50.31	233.8	0.22
7		CC	intrinsic to membrane	H2-K1	histocompatibility 2, K1, K region	< 1e-07	496.79	83.71	5.93
8		CC	intrinsic to membrane	Epgn	epithelial mitogen	< 1e-07	155.48	382.22	0.41
9		CC	intrinsic to membrane	Degs2	degenerative spermatocyte homolog 2 (Drosophila), lipid desaturase	< 1e-07	134.65	325.83	0.41
10		CC	intrinsic to membrane	Pam	peptidylglycine alpha-amidating monooxygenase	< 1e-07	112.87	53.67	2.1
11		CC	intrinsic to membrane	Tspan3	tetraspanin 3	< 1e-07	315.17	645.68	0.49
12		CC	intrinsic to membrane	Ifitm6	interferon induced transmembrane protein 6	< 1e-07	691.4	402.8	1.72
13		CC	intrinsic to membrane	Aqp3	aquaporin 3	< 1e-07	283.7	627.15	0.45
14		CC	intrinsic to membrane	Procr	protein C receptor, endothelial	< 1e-07	37.46	163.81	0.23
15		CC	intrinsic to membrane	Reep1	receptor accessory protein 1	1e-07	60.53	18.74	3.23
16		CC	intrinsic to membrane	Clca3	chloride channel calcium activated 3	1e-07	136.41	78.43	1.74
17		CC	intrinsic to membrane	Ptges	prostaglandin E synthase	2e-07	177.56	287.44	0.62
18		CC	intrinsic to membrane	Vamp3	vesicle-associated membrane protein 3	2e-07	1177.17	1726.03	0.68
19		CC	intrinsic to membrane	Bnip3	BCL2/adenovirus E1B interacting protein 3	2e-07	1135.62	711.04	1.6
20		CC	intrinsic to membrane	Ddr2	discoidin domain receptor family, member 2	2e-07	299.91	495.83	0.6
21		CC	intrinsic to membrane	Has3	hyaluronan synthase 3	2e-07	41.23	148.99	0.28
22		CC	intrinsic to membrane	Mal2	mal, T-cell differentiation protein 2	3e-07	237.04	352.21	0.67
23		CC	intrinsic to membrane	Armcx3	armadillo repeat containing, X-linked 3	4e-07	42.23	64.66	0.65
24		CC	intrinsic to membrane	Thbd	thrombomodulin	4e-07	48.37	121.03	0.4
25		CC	intrinsic to membrane	H2-Ab1	histocompatibility 2, class II antigen A, beta 1	7e-07	563.38	365.04	1.54
26		CC	intrinsic to membrane	Tspan13	tetraspanin 13	9e-07	44.16	23.94	1.84
27		CC	intrinsic to membrane	Ereg	epiregulin	1e-06	1134.17	1652.15	0.69
28		CC	intrinsic to membrane	Lpar3	lysophosphatidic acid receptor 3	1.4e-06	93.7	59.2	1.58
29		CC	intrinsic to membrane	Cdhr1	cadherin-related family member 1	1.6e-06	18.84	58.47	0.32
30		CC	intrinsic to membrane	Slc16a2	solute carrier family 16 (monocarboxylic acid transporters), member 2	2.4e-06	133.84	199.48	0.67
31		CC	intrinsic to membrane	Tmem2	transmembrane protein 2	2.8e-06	173.62	246.33	0.7
32		CC	intrinsic to membrane	Gpnmb	glycoprotein (transmembrane) nmb	3.1e-06	98.64	192.91	0.51
33		CC	intrinsic to membrane	Dio2	deiodinase, iodothyronine, type II	3.6e-06	126.58	172.48	0.73
34		CC	intrinsic to membrane	Tmem35	transmembrane protein 35	3.9e-06	161.12	99.58	1.62
35		CC	intrinsic to membrane	Dsc2	desmocollin 2	4.1e-06	51.56	88.54	0.58
36		CC	intrinsic to membrane	Ptprg	protein tyrosine phosphatase, receptor type, G	4.1e-06	102.08	65.26	1.56
37		CC	intrinsic to membrane	Odz3	odd Oz/ten-m homolog 3 (Drosophila)	6.6e-06	45.05	67.2	0.67
38		CC	intrinsic to membrane	Ptprk	protein tyrosine phosphatase, receptor type, K	8.5e-06	108.31	75.69	1.43
39		CC	intrinsic to membrane	Slc35f5	solute carrier family 35, member F5	1.08e-05	333.67	423	0.79
40		CC	intrinsic to membrane	Avpr1a	arginine vasopressin receptor 1A	1.22e-05	42.84	26.74	1.6
41		CC	intrinsic to membrane	Rtp4	receptor transporter protein 4	1.36e-05	71.75	121.44	0.59
42		CC	intrinsic to membrane	Lrig1	leucine-rich repeats and immunoglobulin-like domains 1	1.45e-05	505.86	341.95	1.48
43		CC	intrinsic to membrane	Areg	amphiregulin	1.65e-05	48.35	84.37	0.57
44		CC	intrinsic to membrane	Kcnh1	potassium voltage-gated channel, subfamily H (eag-related), member 1	1.83e-05	63.68	97.11	0.66
45		CC	intrinsic to membrane	Tnfrsf19	tumor necrosis factor receptor superfamily, member 19	1.95e-05	188.97	121.37	1.56
46		CC	intrinsic to membrane	Atp6v0e2	ATPase, H+ transporting, lysosomal V0 subunit E2	1.98e-05	114.34	92.54	1.24
47		CC	intrinsic to membrane	Pdpn	podoplanin	1.99e-05	84.65	145.49	0.58
48		CC	intrinsic to membrane	Pmepa1	prostate transmembrane protein, androgen induced 1	3.68e-05	89.89	142.66	0.63
49		CC	intrinsic to membrane	Tm6sf1	transmembrane 6 superfamily member 1	3.72e-05	75.75	52.39	1.45
50		CC	intrinsic to membrane	Higd1a	HIG1 domain family, member 1A	3.96e-05	510.9	357.88	1.43
51		CC	intrinsic to membrane	Itm2b	integral membrane protein 2B	7.97e-05	84.74	57.58	1.47
52		CC	intrinsic to membrane	Gjc2	gap junction protein, gamma 2	9.82e-05	47.67	38.19	1.25
53		CC	intrinsic to membrane	Stab2	stabilin 2	0.0001044	44.24	24.56	1.8
54		CC	intrinsic to membrane	Stom	stomatin	0.0001366	64.31	119.47	0.54
55		CC	intrinsic to membrane	Ms4a4b	membrane-spanning 4-domains, subfamily A, member 4B	0.0001472	13.8	18.39	0.75
56		CC	intrinsic to membrane	Fzd7	frizzled homolog 7 (Drosophila)	0.0001588	158.68	120.82	1.31
57		CC	intrinsic to membrane	Pnpla3	patatin-like phospholipase domain containing 3	0.0002381	783.58	656.09	1.19
58		CC	intrinsic to membrane	Slc6a4	solute carrier family 6 (neurotransmitter transporter, serotonin), member 4	0.0004662	234.92	269.63	0.87
59		CC	intrinsic to membrane	Cuzd1	CUB and zona pellucida-like domains 1	0.000489	30.45	48.59	0.63
60		CC	intrinsic to membrane	Alox5ap	arachidonate 5-lipoxygenase activating protein	0.0007477	394.6	345.67	1.14
61		CC	intrinsic to membrane	Atp12a	ATPase, H+/K+ transporting, nongastric, alpha polypeptide	0.0009724	1026.04	913.73	1.12
62		CC	intrinsic to membrane	Sectm1b	secreted and transmembrane 1B	0.0010988	81.88	73.12	1.12
63		CC	intrinsic to membrane	Ffar2	free fatty acid receptor 2	0.0014702	103.64	82.24	1.26
64		CC	intrinsic to membrane	Stbd1	starch binding domain 1	0.0016129	14.88	10.25	1.45
65		CC	intrinsic to membrane	Pmp22	peripheral myelin protein 22	0.0017029	120.06	89.88	1.34
66		CC	intrinsic to membrane	Abca1	ATP-binding cassette, sub-family A (ABC1), member 1	0.002367	36.23	26.74	1.35
67		CC	intrinsic to membrane	Lpgat1	lysophosphatidylglycerol acyltransferase 1	0.0040104	27.35	45.47	0.6
68		CC	intrinsic to membrane	Sdc4	syndecan 4	0.0083503	217.79	295.69	0.74
69		CC	intrinsic to membrane	Nnt	nicotinamide nucleotide transhydrogenase	0.0132072	78.8	70.14	1.12
70		CC	intrinsic to membrane	Slc5a8	solute carrier family 5 (iodide transporter), member 8	0.0180383	163.9	148.48	1.1
71		CC	intrinsic to membrane	Emr4	EGF-like module containing, mucin-like, hormone receptor-like sequence 4	0.0214069	19.3	24.43	0.79
72		CC	intrinsic to membrane	Clec2d	C-type lectin domain family 2, member d	0.042759	61.71	86.38	0.71
73		CC	intrinsic to membrane	Ephb2	Eph receptor B2	0.1043258	54.42	49.6	1.1
74		CC	intrinsic to membrane	Cyp51	cytochrome P450, family 51	0.1104441	309.25	324.47	0.95
75		CC	intrinsic to membrane	Cxcr6	chemokine (C-X-C motif) receptor 6	0.2818614	27.26	28.68	0.95
76		CC	intrinsic to membrane	Slc22a21	solute carrier family 22 (organic cation transporter), member 21	0.4922207	22.61	23.6	0.96
77		CC	intrinsic to membrane	Cxadr	coxsackie virus and adenovirus receptor	0.9913147	785.84	786.05	1
1	GO:0043234	CC	protein complex	Krt6b	keratin 6B	< 1e-07	1088.89	10986.25	0.099
2		CC	protein complex	Krt6a	keratin 6A	< 1e-07	940.93	6472.8	0.15
3		CC	protein complex	H2-Ea	histocompatibility 2, class II antigen E alpha	< 1e-07	641.25	10.56	60.75
4		CC	protein complex	Gjb2	gap junction protein, beta 2	< 1e-07	395.94	1791.44	0.22
5		CC	protein complex	Gjb6	gap junction protein, beta 6	< 1e-07	136.68	529.28	0.26
6		CC	protein complex	Krt16	keratin 16	< 1e-07	1763.79	5678.85	0.31
7		CC	protein complex	H2-D1	histocompatibility 2, D region locus 1	< 1e-07	2751.11	66.62	41.29
8		CC	protein complex	H2-K1	histocompatibility 2, K1, K region	< 1e-07	496.79	83.71	5.93
9		CC	protein complex	Tubb6	tubulin, beta 6	< 1e-07	92.98	243.67	0.38
10		CC	protein complex	Aqp3	aquaporin 3	< 1e-07	283.7	627.15	0.45
11		CC	protein complex	Camk1	calcium/calmodulin-dependent protein kinase I	3e-07	122.1	82.52	1.48
12		CC	protein complex	H2-Ab1	histocompatibility 2, class II antigen A, beta 1	7e-07	563.38	365.04	1.54
13		CC	protein complex	Fos	FBJ osteosarcoma oncogene	1.7e-06	2482.37	1804.66	1.38
14		CC	protein complex	Krt14	keratin 14	2.7e-06	295.65	184.62	1.6
15		CC	protein complex	Fermt3	fermitin family homolog 3 (Drosophila)	1.21e-05	80.9	53.6	1.51
16		CC	protein complex	Atp6v0e2	ATPase, H+ transporting, lysosomal V0 subunit E2	1.98e-05	114.34	92.54	1.24
17		CC	protein complex	Rec8	REC8 homolog (yeast)	2.67e-05	57.34	94.75	0.61
18		CC	protein complex	Ang	angiogenin, ribonuclease, RNase A family, 5	3.96e-05	90.36	62.36	1.45
19		CC	protein complex	Gng13	guanine nucleotide binding protein (G protein), gamma 13	8.74e-05	53.74	75.33	0.71
20		CC	protein complex	Gjc2	gap junction protein, gamma 2	9.82e-05	47.67	38.19	1.25
21		CC	protein complex	Kif23	kinesin family member 23	0.0002661	33.81	20.45	1.65
22		CC	protein complex	Krt32	keratin 32	0.0005957	146.64	167.11	0.88
23		CC	protein complex	Krt2	keratin 2	0.0009955	31.25	18.94	1.65
24		CC	protein complex	Nrip1	nuclear receptor interacting protein 1	0.033938	216.19	254.08	0.85
25		CC	protein complex	Ndel1	nuclear distribution gene E-like homolog 1 (A. nidulans)	0.0425906	302.18	279.73	1.08
26		CC	protein complex	Atf3	activating transcription factor 3	0.2105035	195.16	205.44	0.95
27		CC	protein complex	Cenpe	centromere protein E	0.3284242	32.45	29.32	1.11
1	GO:0045103	BP	intermediate filament-based process	Krt6b	keratin 6B	< 1e-07	1088.89	10986.25	0.099
2		BP	intermediate filament-based process	Krt6a	keratin 6A	< 1e-07	940.93	6472.8	0.15
3		BP	intermediate filament-based process	Krt16	keratin 16	< 1e-07	1763.79	5678.85	0.31
4		BP	intermediate filament-based process	Rgnef	Rho-guanine nucleotide exchange factor	1e-07	462.98	314.43	1.47
5		BP	intermediate filament-based process	Ndel1	nuclear distribution gene E-like homolog 1 (A. nidulans)	0.0425906	302.18	279.73	1.08
1	GO:0045104	BP	intermediate filament cytoskeleton organization	Krt6b	keratin 6B	< 1e-07	1088.89	10986.25	0.099
2		BP	intermediate filament cytoskeleton organization	Krt6a	keratin 6A	< 1e-07	940.93	6472.8	0.15
3		BP	intermediate filament cytoskeleton organization	Krt16	keratin 16	< 1e-07	1763.79	5678.85	0.31
4		BP	intermediate filament cytoskeleton organization	Rgnef	Rho-guanine nucleotide exchange factor	1e-07	462.98	314.43	1.47
5		BP	intermediate filament cytoskeleton organization	Ndel1	nuclear distribution gene E-like homolog 1 (A. nidulans)	0.0425906	302.18	279.73	1.08
1	GO:0009897	CC	external side of plasma membrane	H2-Ea	histocompatibility 2, class II antigen E alpha	< 1e-07	641.25	10.56	60.75
2		CC	external side of plasma membrane	H2-D1	histocompatibility 2, D region locus 1	< 1e-07	2751.11	66.62	41.29
3		CC	external side of plasma membrane	H2-K1	histocompatibility 2, K1, K region	< 1e-07	496.79	83.71	5.93
4		CC	external side of plasma membrane	H2-Ab1	histocompatibility 2, class II antigen A, beta 1	7e-07	563.38	365.04	1.54
5		CC	external side of plasma membrane	Clec2d	C-type lectin domain family 2, member d	0.042759	61.71	86.38	0.71
1	GO:0044430	CC	cytoskeletal part	Krt6b	keratin 6B	< 1e-07	1088.89	10986.25	0.099
2		CC	cytoskeletal part	Krt6a	keratin 6A	< 1e-07	940.93	6472.8	0.15
3		CC	cytoskeletal part	Krt16	keratin 16	< 1e-07	1763.79	5678.85	0.31
4		CC	cytoskeletal part	Tubb6	tubulin, beta 6	< 1e-07	92.98	243.67	0.38
5		CC	cytoskeletal part	Procr	protein C receptor, endothelial	< 1e-07	37.46	163.81	0.23
6		CC	cytoskeletal part	Krt14	keratin 14	2.7e-06	295.65	184.62	1.6
7		CC	cytoskeletal part	Cap1	CAP, adenylate cyclase-associated protein 1 (yeast)	4.3e-06	464.38	334.44	1.39
8		CC	cytoskeletal part	Enah	enabled homolog (Drosophila)	4.5e-06	53.84	89.35	0.6
9		CC	cytoskeletal part	Cald1	caldesmon 1	6.6e-06	19.89	36.35	0.55
10		CC	cytoskeletal part	Anln	anillin, actin binding protein	1.12e-05	386.37	299.56	1.29
11		CC	cytoskeletal part	Fermt3	fermitin family homolog 3 (Drosophila)	1.21e-05	80.9	53.6	1.51
12		CC	cytoskeletal part	Kif23	kinesin family member 23	0.0002661	33.81	20.45	1.65
13		CC	cytoskeletal part	Krt32	keratin 32	0.0005957	146.64	167.11	0.88
14		CC	cytoskeletal part	Krt2	keratin 2	0.0009955	31.25	18.94	1.65
15		CC	cytoskeletal part	Ndel1	nuclear distribution gene E-like homolog 1 (A. nidulans)	0.0425906	302.18	279.73	1.08
1	GO:0005882	CC	intermediate filament	Krt6b	keratin 6B	< 1e-07	1088.89	10986.25	0.099
2		CC	intermediate filament	Krt6a	keratin 6A	< 1e-07	940.93	6472.8	0.15
3		CC	intermediate filament	Krt16	keratin 16	< 1e-07	1763.79	5678.85	0.31
4		CC	intermediate filament	Krt14	keratin 14	2.7e-06	295.65	184.62	1.6
5		CC	intermediate filament	Krt32	keratin 32	0.0005957	146.64	167.11	0.88
6		CC	intermediate filament	Krt2	keratin 2	0.0009955	31.25	18.94	1.65
1	GO:0005886	CC	plasma membrane	S100a8	S100 calcium binding protein A8 (calgranulin A)	< 1e-07	53.32	1268.77	0.042
2		CC	plasma membrane	H2-Ea	histocompatibility 2, class II antigen E alpha	< 1e-07	641.25	10.56	60.75
3		CC	plasma membrane	Gjb2	gap junction protein, beta 2	< 1e-07	395.94	1791.44	0.22
4		CC	plasma membrane	Gjb6	gap junction protein, beta 6	< 1e-07	136.68	529.28	0.26
5		CC	plasma membrane	S100a9	S100 calcium binding protein A9 (calgranulin B)	< 1e-07	90.15	780.38	0.12
6		CC	plasma membrane	H2-D1	histocompatibility 2, D region locus 1	< 1e-07	2751.11	66.62	41.29
7		CC	plasma membrane	H2-K1	histocompatibility 2, K1, K region	< 1e-07	496.79	83.71	5.93
8		CC	plasma membrane	Pam	peptidylglycine alpha-amidating monooxygenase	< 1e-07	112.87	53.67	2.1
9		CC	plasma membrane	Aqp3	aquaporin 3	< 1e-07	283.7	627.15	0.45
10		CC	plasma membrane	Gpsm1	G-protein signalling modulator 1 (AGS3-like, C. elegans)	< 1e-07	136.67	89.38	1.53
11		CC	plasma membrane	Rgnef	Rho-guanine nucleotide exchange factor	1e-07	462.98	314.43	1.47
12		CC	plasma membrane	Vamp3	vesicle-associated membrane protein 3	2e-07	1177.17	1726.03	0.68
13		CC	plasma membrane	Mal2	mal, T-cell differentiation protein 2	3e-07	237.04	352.21	0.67
14		CC	plasma membrane	Thbd	thrombomodulin	4e-07	48.37	121.03	0.4
15		CC	plasma membrane	Rab31	RAB31, member RAS oncogene family	4e-07	261.24	406.15	0.64
16		CC	plasma membrane	H2-Ab1	histocompatibility 2, class II antigen A, beta 1	7e-07	563.38	365.04	1.54
17		CC	plasma membrane	Ereg	epiregulin	1e-06	1134.17	1652.15	0.69
18		CC	plasma membrane	Lpar3	lysophosphatidic acid receptor 3	1.4e-06	93.7	59.2	1.58
19		CC	plasma membrane	Cdhr1	cadherin-related family member 1	1.6e-06	18.84	58.47	0.32
20		CC	plasma membrane	Arhgap24	Rho GTPase activating protein 24	2e-06	694.3	488.56	1.42
21		CC	plasma membrane	Adi1	acireductone dioxygenase 1	2e-06	142.75	255.01	0.56
22		CC	plasma membrane	Capn2	calpain 2	2.1e-06	266.92	380.59	0.7
23		CC	plasma membrane	Slc16a2	solute carrier family 16 (monocarboxylic acid transporters), member 2	2.4e-06	133.84	199.48	0.67
24		CC	plasma membrane	Gpnmb	glycoprotein (transmembrane) nmb	3.1e-06	98.64	192.91	0.51
25		CC	plasma membrane	Anxa4	annexin A4	3.7e-06	447.45	281.06	1.59
26		CC	plasma membrane	Dsc2	desmocollin 2	4.1e-06	51.56	88.54	0.58
27		CC	plasma membrane	Cap1	CAP, adenylate cyclase-associated protein 1 (yeast)	4.3e-06	464.38	334.44	1.39
28		CC	plasma membrane	Enah	enabled homolog (Drosophila)	4.5e-06	53.84	89.35	0.6
29		CC	plasma membrane	Odz3	odd Oz/ten-m homolog 3 (Drosophila)	6.6e-06	45.05	67.2	0.67
30		CC	plasma membrane	Lrrk2	leucine-rich repeat kinase 2	6.8e-06	63.19	41.05	1.54
31		CC	plasma membrane	Avpr1a	arginine vasopressin receptor 1A	1.22e-05	42.84	26.74	1.6
32		CC	plasma membrane	Tnfrsf19	tumor necrosis factor receptor superfamily, member 19	1.95e-05	188.97	121.37	1.56
33		CC	plasma membrane	Pdpn	podoplanin	1.99e-05	84.65	145.49	0.58
34		CC	plasma membrane	Nkd2	naked cuticle 2 homolog (Drosophila)	3.06e-05	117.13	87.59	1.34
35		CC	plasma membrane	Inadl	InaD-like (Drosophila)	3.08e-05	121.81	94.71	1.29
36		CC	plasma membrane	Pmepa1	prostate transmembrane protein, androgen induced 1	3.68e-05	89.89	142.66	0.63
37		CC	plasma membrane	Dsp	desmoplakin	5.78e-05	2575.34	1523.19	1.69
38		CC	plasma membrane	Gng13	guanine nucleotide binding protein (G protein), gamma 13	8.74e-05	53.74	75.33	0.71
39		CC	plasma membrane	Gjc2	gap junction protein, gamma 2	9.82e-05	47.67	38.19	1.25
40		CC	plasma membrane	Stab2	stabilin 2	0.0001044	44.24	24.56	1.8
41		CC	plasma membrane	Stom	stomatin	0.0001366	64.31	119.47	0.54
42		CC	plasma membrane	Ms4a4b	membrane-spanning 4-domains, subfamily A, member 4B	0.0001472	13.8	18.39	0.75
43		CC	plasma membrane	Rab2b	RAB2B, member RAS oncogene family	0.0004653	17.95	30.91	0.58
44		CC	plasma membrane	Slc6a4	solute carrier family 6 (neurotransmitter transporter, serotonin), member 4	0.0004662	234.92	269.63	0.87
45		CC	plasma membrane	Sectm1b	secreted and transmembrane 1B	0.0010988	81.88	73.12	1.12
46		CC	plasma membrane	Ffar2	free fatty acid receptor 2	0.0014702	103.64	82.24	1.26
47		CC	plasma membrane	Abca1	ATP-binding cassette, sub-family A (ABC1), member 1	0.002367	36.23	26.74	1.35
48		CC	plasma membrane	Irgm1	immunity-related GTPase family M member 1	0.0092155	145.73	176.67	0.82
49		CC	plasma membrane	Slc5a8	solute carrier family 5 (iodide transporter), member 8	0.0180383	163.9	148.48	1.1
50		CC	plasma membrane	Emr4	EGF-like module containing, mucin-like, hormone receptor-like sequence 4	0.0214069	19.3	24.43	0.79
51		CC	plasma membrane	Clec2d	C-type lectin domain family 2, member d	0.042759	61.71	86.38	0.71
52		CC	plasma membrane	Ak1	adenylate kinase 1	0.0661888	131.59	141.3	0.93
53		CC	plasma membrane	Synpo	synaptopodin	0.067241	77.77	73.02	1.07
54		CC	plasma membrane	Ephb2	Eph receptor B2	0.1043258	54.42	49.6	1.1
55		CC	plasma membrane	Gbp2	guanylate binding protein 2	0.2389281	161.16	167.27	0.96
56		CC	plasma membrane	Cxcr6	chemokine (C-X-C motif) receptor 6	0.2818614	27.26	28.68	0.95
57		CC	plasma membrane	Cxadr	coxsackie virus and adenovirus receptor	0.9913147	785.84	786.05	1
1	GO:0007600	BP	sensory perception	Gjb2	gap junction protein, beta 2	< 1e-07	395.94	1791.44	0.22
2		BP	sensory perception	Gjb6	gap junction protein, beta 6	< 1e-07	136.68	529.28	0.26
3		BP	sensory perception	Rpgrip1	retinitis pigmentosa GTPase regulator interacting protein 1	< 1e-07	911.28	387.1	2.35
4		BP	sensory perception	Cdhr1	cadherin-related family member 1	1.6e-06	18.84	58.47	0.32
5		BP	sensory perception	Gng13	guanine nucleotide binding protein (G protein), gamma 13	8.74e-05	53.74	75.33	0.71
6		BP	sensory perception	Cdkn1b	cyclin-dependent kinase inhibitor 1B	0.8101799	41.45	40.21	1.03
1	GO:0048584	BP	positive regulation of response to stimulus	H2-Ea	histocompatibility 2, class II antigen E alpha	< 1e-07	641.25	10.56	60.75
2		BP	positive regulation of response to stimulus	H2-K1	histocompatibility 2, K1, K region	< 1e-07	496.79	83.71	5.93
3		BP	positive regulation of response to stimulus	Ereg	epiregulin	1e-06	1134.17	1652.15	0.69
4		BP	positive regulation of response to stimulus	Fabp4	fatty acid binding protein 4, adipocyte	0.0001179	10.04	16.33	0.61
5		BP	positive regulation of response to stimulus	Cxcl12	chemokine (C-X-C motif) ligand 12	0.0024671	89.92	70.7	1.27
1	GO:0030029	BP	actin filament-based process	S100a9	S100 calcium binding protein A9 (calgranulin B)	< 1e-07	90.15	780.38	0.12
2		BP	actin filament-based process	Cap1	CAP, adenylate cyclase-associated protein 1 (yeast)	4.3e-06	464.38	334.44	1.39
3		BP	actin filament-based process	Enah	enabled homolog (Drosophila)	4.5e-06	53.84	89.35	0.6
4		BP	actin filament-based process	Tmsb10	thymosin, beta 10	6.7e-06	220.23	367.43	0.6
5		BP	actin filament-based process	Diap3	diaphanous homolog 3 (Drosophila)	3.97e-05	55.86	29.87	1.87
1	GO:0030036	BP	actin cytoskeleton organization	S100a9	S100 calcium binding protein A9 (calgranulin B)	< 1e-07	90.15	780.38	0.12
2		BP	actin cytoskeleton organization	Cap1	CAP, adenylate cyclase-associated protein 1 (yeast)	4.3e-06	464.38	334.44	1.39
3		BP	actin cytoskeleton organization	Enah	enabled homolog (Drosophila)	4.5e-06	53.84	89.35	0.6
4		BP	actin cytoskeleton organization	Tmsb10	thymosin, beta 10	6.7e-06	220.23	367.43	0.6
5		BP	actin cytoskeleton organization	Diap3	diaphanous homolog 3 (Drosophila)	3.97e-05	55.86	29.87	1.87
1	GO:0044459	CC	plasma membrane part	H2-Ea	histocompatibility 2, class II antigen E alpha	< 1e-07	641.25	10.56	60.75
2		CC	plasma membrane part	Gjb2	gap junction protein, beta 2	< 1e-07	395.94	1791.44	0.22
3		CC	plasma membrane part	Gjb6	gap junction protein, beta 6	< 1e-07	136.68	529.28	0.26
4		CC	plasma membrane part	H2-D1	histocompatibility 2, D region locus 1	< 1e-07	2751.11	66.62	41.29
5		CC	plasma membrane part	H2-K1	histocompatibility 2, K1, K region	< 1e-07	496.79	83.71	5.93
6		CC	plasma membrane part	Pam	peptidylglycine alpha-amidating monooxygenase	< 1e-07	112.87	53.67	2.1
7		CC	plasma membrane part	Aqp3	aquaporin 3	< 1e-07	283.7	627.15	0.45
8		CC	plasma membrane part	Vamp3	vesicle-associated membrane protein 3	2e-07	1177.17	1726.03	0.68
9		CC	plasma membrane part	H2-Ab1	histocompatibility 2, class II antigen A, beta 1	7e-07	563.38	365.04	1.54
10		CC	plasma membrane part	Cdhr1	cadherin-related family member 1	1.6e-06	18.84	58.47	0.32
11		CC	plasma membrane part	Arhgap24	Rho GTPase activating protein 24	2e-06	694.3	488.56	1.42
12		CC	plasma membrane part	Gpnmb	glycoprotein (transmembrane) nmb	3.1e-06	98.64	192.91	0.51
13		CC	plasma membrane part	Anxa4	annexin A4	3.7e-06	447.45	281.06	1.59
14		CC	plasma membrane part	Dsc2	desmocollin 2	4.1e-06	51.56	88.54	0.58
15		CC	plasma membrane part	Enah	enabled homolog (Drosophila)	4.5e-06	53.84	89.35	0.6
16		CC	plasma membrane part	Odz3	odd Oz/ten-m homolog 3 (Drosophila)	6.6e-06	45.05	67.2	0.67
17		CC	plasma membrane part	Inadl	InaD-like (Drosophila)	3.08e-05	121.81	94.71	1.29
18		CC	plasma membrane part	Dsp	desmoplakin	5.78e-05	2575.34	1523.19	1.69
19		CC	plasma membrane part	Gng13	guanine nucleotide binding protein (G protein), gamma 13	8.74e-05	53.74	75.33	0.71
20		CC	plasma membrane part	Gjc2	gap junction protein, gamma 2	9.82e-05	47.67	38.19	1.25
21		CC	plasma membrane part	Ms4a4b	membrane-spanning 4-domains, subfamily A, member 4B	0.0001472	13.8	18.39	0.75
22		CC	plasma membrane part	Slc6a4	solute carrier family 6 (neurotransmitter transporter, serotonin), member 4	0.0004662	234.92	269.63	0.87
23		CC	plasma membrane part	Sectm1b	secreted and transmembrane 1B	0.0010988	81.88	73.12	1.12
24		CC	plasma membrane part	Abca1	ATP-binding cassette, sub-family A (ABC1), member 1	0.002367	36.23	26.74	1.35
25		CC	plasma membrane part	Emr4	EGF-like module containing, mucin-like, hormone receptor-like sequence 4	0.0214069	19.3	24.43	0.79
26		CC	plasma membrane part	Clec2d	C-type lectin domain family 2, member d	0.042759	61.71	86.38	0.71
27		CC	plasma membrane part	Synpo	synaptopodin	0.067241	77.77	73.02	1.07
28		CC	plasma membrane part	Ephb2	Eph receptor B2	0.1043258	54.42	49.6	1.1
29		CC	plasma membrane part	Cxadr	coxsackie virus and adenovirus receptor	0.9913147	785.84	786.05	1
1	GO:0002009	BP	morphogenesis of an epithelium	Krt6b	keratin 6B	< 1e-07	1088.89	10986.25	0.099
2		BP	morphogenesis of an epithelium	Krt6a	keratin 6A	< 1e-07	940.93	6472.8	0.15
3		BP	morphogenesis of an epithelium	Wnt2	wingless-related MMTV integration site 2	1.3e-06	56.26	35.82	1.57
4		BP	morphogenesis of an epithelium	Enah	enabled homolog (Drosophila)	4.5e-06	53.84	89.35	0.6
5		BP	morphogenesis of an epithelium	Areg	amphiregulin	1.65e-05	48.35	84.37	0.57
6		BP	morphogenesis of an epithelium	Tnc	tenascin C	0.1526295	70.58	75.89	0.93
1	GO:0006996	BP	organelle organization	Krt6b	keratin 6B	< 1e-07	1088.89	10986.25	0.099
2		BP	organelle organization	Krt6a	keratin 6A	< 1e-07	940.93	6472.8	0.15
3		BP	organelle organization	S100a9	S100 calcium binding protein A9 (calgranulin B)	< 1e-07	90.15	780.38	0.12
4		BP	organelle organization	Krt16	keratin 16	< 1e-07	1763.79	5678.85	0.31
5		BP	organelle organization	Epgn	epithelial mitogen	< 1e-07	155.48	382.22	0.41
6		BP	organelle organization	Dnase1l3	deoxyribonuclease 1-like 3	< 1e-07	70.86	220.87	0.32
7		BP	organelle organization	Rgnef	Rho-guanine nucleotide exchange factor	1e-07	462.98	314.43	1.47
8		BP	organelle organization	Pttg1	pituitary tumor-transforming gene 1	1e-07	944.61	1456.23	0.65
9		BP	organelle organization	Arl8b	ADP-ribosylation factor-like 8B	9e-07	225.14	422.78	0.53
10		BP	organelle organization	Ereg	epiregulin	1e-06	1134.17	1652.15	0.69
11		BP	organelle organization	Rps6	ribosomal protein S6	1.1e-06	458.58	727.65	0.63
12		BP	organelle organization	Cap1	CAP, adenylate cyclase-associated protein 1 (yeast)	4.3e-06	464.38	334.44	1.39
13		BP	organelle organization	Enah	enabled homolog (Drosophila)	4.5e-06	53.84	89.35	0.6
14		BP	organelle organization	Tmsb10	thymosin, beta 10	6.7e-06	220.23	367.43	0.6
15		BP	organelle organization	Anln	anillin, actin binding protein	1.12e-05	386.37	299.56	1.29
16		BP	organelle organization	Rec8	REC8 homolog (yeast)	2.67e-05	57.34	94.75	0.61
17		BP	organelle organization	Diap3	diaphanous homolog 3 (Drosophila)	3.97e-05	55.86	29.87	1.87
18		BP	organelle organization	Hmga2	high mobility group AT-hook 2	9.03e-05	20.38	29	0.7
19		BP	organelle organization	Ndel1	nuclear distribution gene E-like homolog 1 (A. nidulans)	0.0425906	302.18	279.73	1.08
20		BP	organelle organization	Synpo	synaptopodin	0.067241	77.77	73.02	1.07
21		BP	organelle organization	Aurkb	aurora kinase B	0.1710464	88.22	83.61	1.06
22		BP	organelle organization	Cenpe	centromere protein E	0.3284242	32.45	29.32	1.11
23		BP	organelle organization	Cdkn1b	cyclin-dependent kinase inhibitor 1B	0.8101799	41.45	40.21	1.03
24		BP	organelle organization	Cxadr	coxsackie virus and adenovirus receptor	0.9913147	785.84	786.05	1
1	GO:0045111	CC	intermediate filament cytoskeleton	Krt6b	keratin 6B	< 1e-07	1088.89	10986.25	0.099
2		CC	intermediate filament cytoskeleton	Krt6a	keratin 6A	< 1e-07	940.93	6472.8	0.15
3		CC	intermediate filament cytoskeleton	Krt16	keratin 16	< 1e-07	1763.79	5678.85	0.31
4		CC	intermediate filament cytoskeleton	Krt14	keratin 14	2.7e-06	295.65	184.62	1.6
5		CC	intermediate filament cytoskeleton	Krt32	keratin 32	0.0005957	146.64	167.11	0.88
6		CC	intermediate filament cytoskeleton	Krt2	keratin 2	0.0009955	31.25	18.94	1.65
7		CC	intermediate filament cytoskeleton	Ndel1	nuclear distribution gene E-like homolog 1 (A. nidulans)	0.0425906	302.18	279.73	1.08
1	GO:0009888	BP	tissue development	Mmp13	matrix metallopeptidase 13	< 1e-07	15.16	166.31	0.091
2		BP	tissue development	Krt6b	keratin 6B	< 1e-07	1088.89	10986.25	0.099
3		BP	tissue development	Krt6a	keratin 6A	< 1e-07	940.93	6472.8	0.15
4		BP	tissue development	Sprr1b	small proline-rich protein 1B	< 1e-07	1146.51	3272.64	0.35
5		BP	tissue development	Sprr2i	small proline-rich protein 2I	< 1e-07	49.62	180.3	0.28
6		BP	tissue development	Sprr1a	small proline-rich protein 1A	< 1e-07	2674.13	4776.61	0.56
7		BP	tissue development	Sprr2f	small proline-rich protein 2F	< 1e-07	22.53	73.67	0.31
8		BP	tissue development	Sprr2h	small proline-rich protein 2H	5e-07	903.71	1317.7	0.69
9		BP	tissue development	Fhl2	four and a half LIM domains 2	9e-07	70.24	124.6	0.56
10		BP	tissue development	Wnt2	wingless-related MMTV integration site 2	1.3e-06	56.26	35.82	1.57
11		BP	tissue development	Enah	enabled homolog (Drosophila)	4.5e-06	53.84	89.35	0.6
12		BP	tissue development	Areg	amphiregulin	1.65e-05	48.35	84.37	0.57
13		BP	tissue development	Tnfrsf19	tumor necrosis factor receptor superfamily, member 19	1.95e-05	188.97	121.37	1.56
14		BP	tissue development	Dsp	desmoplakin	5.78e-05	2575.34	1523.19	1.69
15		BP	tissue development	Fst	follistatin	0.0001347	268.4	206.7	1.3
16		BP	tissue development	Elf5	E74-like factor 5	0.0003674	126.26	103.82	1.22
17		BP	tissue development	Mesp2	mesoderm posterior 2	0.0005813	181.54	154.57	1.17
18		BP	tissue development	Postn	periostin, osteoblast specific factor	0.0305876	2463.15	2632.4	0.94
19		BP	tissue development	Ctgf	connective tissue growth factor	0.1501201	30.4	32.22	0.94
20		BP	tissue development	Tnc	tenascin C	0.1526295	70.58	75.89	0.93
21		BP	tissue development	Hnrnpab	heterogeneous nuclear ribonucleoprotein A/B	0.3086938	6252.65	7286.19	0.86
22		BP	tissue development	Cxadr	coxsackie virus and adenovirus receptor	0.9913147	785.84	786.05	1
1	GO:0004175	MF	endopeptidase activity	Mmp13	matrix metallopeptidase 13	< 1e-07	15.16	166.31	0.091
2		MF	endopeptidase activity	Serpine1	serine (or cysteine) peptidase inhibitor, clade E, member 1	< 1e-07	20.35	107.28	0.19
3		MF	endopeptidase activity	Mmp3	matrix metallopeptidase 3	1.1e-06	193.6	347.05	0.56
4		MF	endopeptidase activity	Prss12	protease, serine, 12 neurotrypsin (motopsin)	1.1e-06	135.4	227.08	0.6
5		MF	endopeptidase activity	Capn2	calpain 2	2.1e-06	266.92	380.59	0.7
6		MF	endopeptidase activity	Casp1	caspase 1	0.0087919	357.28	322.84	1.11
7		MF	endopeptidase activity	Ide	insulin degrading enzyme	0.3420025	2125.71	2048	1.04
1	GO:0070011	MF	peptidase activity, acting on L-amino acid peptides	Mmp13	matrix metallopeptidase 13	< 1e-07	15.16	166.31	0.091
2		MF	peptidase activity, acting on L-amino acid peptides	Serpine1	serine (or cysteine) peptidase inhibitor, clade E, member 1	< 1e-07	20.35	107.28	0.19
3		MF	peptidase activity, acting on L-amino acid peptides	Mmp3	matrix metallopeptidase 3	1.1e-06	193.6	347.05	0.56
4		MF	peptidase activity, acting on L-amino acid peptides	Prss12	protease, serine, 12 neurotrypsin (motopsin)	1.1e-06	135.4	227.08	0.6
5		MF	peptidase activity, acting on L-amino acid peptides	Capn2	calpain 2	2.1e-06	266.92	380.59	0.7
6		MF	peptidase activity, acting on L-amino acid peptides	Casp1	caspase 1	0.0087919	357.28	322.84	1.11
7		MF	peptidase activity, acting on L-amino acid peptides	Ide	insulin degrading enzyme	0.3420025	2125.71	2048	1.04
1	GO:0048729	BP	tissue morphogenesis	Krt6b	keratin 6B	< 1e-07	1088.89	10986.25	0.099
2		BP	tissue morphogenesis	Krt6a	keratin 6A	< 1e-07	940.93	6472.8	0.15
3		BP	tissue morphogenesis	Wnt2	wingless-related MMTV integration site 2	1.3e-06	56.26	35.82	1.57
4		BP	tissue morphogenesis	Enah	enabled homolog (Drosophila)	4.5e-06	53.84	89.35	0.6
5		BP	tissue morphogenesis	Areg	amphiregulin	1.65e-05	48.35	84.37	0.57
6		BP	tissue morphogenesis	Fst	follistatin	0.0001347	268.4	206.7	1.3
7		BP	tissue morphogenesis	Mesp2	mesoderm posterior 2	0.0005813	181.54	154.57	1.17
8		BP	tissue morphogenesis	Tnc	tenascin C	0.1526295	70.58	75.89	0.93
1	GO:0009986	CC	cell surface	H2-Ea	histocompatibility 2, class II antigen E alpha	< 1e-07	641.25	10.56	60.75
2		CC	cell surface	H2-D1	histocompatibility 2, D region locus 1	< 1e-07	2751.11	66.62	41.29
3		CC	cell surface	H2-K1	histocompatibility 2, K1, K region	< 1e-07	496.79	83.71	5.93
4		CC	cell surface	H2-Ab1	histocompatibility 2, class II antigen A, beta 1	7e-07	563.38	365.04	1.54
5		CC	cell surface	Sdc4	syndecan 4	0.0083503	217.79	295.69	0.74
6		CC	cell surface	Emr4	EGF-like module containing, mucin-like, hormone receptor-like sequence 4	0.0214069	19.3	24.43	0.79
7		CC	cell surface	Clec2d	C-type lectin domain family 2, member d	0.042759	61.71	86.38	0.71
1	GO:0050890	BP	cognition	Gjb2	gap junction protein, beta 2	< 1e-07	395.94	1791.44	0.22
2		BP	cognition	Gjb6	gap junction protein, beta 6	< 1e-07	136.68	529.28	0.26
3		BP	cognition	Rpgrip1	retinitis pigmentosa GTPase regulator interacting protein 1	< 1e-07	911.28	387.1	2.35
4		BP	cognition	Cdhr1	cadherin-related family member 1	1.6e-06	18.84	58.47	0.32
5		BP	cognition	Gng13	guanine nucleotide binding protein (G protein), gamma 13	8.74e-05	53.74	75.33	0.71
6		BP	cognition	Ephb2	Eph receptor B2	0.1043258	54.42	49.6	1.1
7		BP	cognition	Cdkn1b	cyclin-dependent kinase inhibitor 1B	0.8101799	41.45	40.21	1.03
1	GO:0007010	BP	cytoskeleton organization	Krt6b	keratin 6B	< 1e-07	1088.89	10986.25	0.099
2		BP	cytoskeleton organization	Krt6a	keratin 6A	< 1e-07	940.93	6472.8	0.15
3		BP	cytoskeleton organization	S100a9	S100 calcium binding protein A9 (calgranulin B)	< 1e-07	90.15	780.38	0.12
4		BP	cytoskeleton organization	Krt16	keratin 16	< 1e-07	1763.79	5678.85	0.31
5		BP	cytoskeleton organization	Rgnef	Rho-guanine nucleotide exchange factor	1e-07	462.98	314.43	1.47
6		BP	cytoskeleton organization	Cap1	CAP, adenylate cyclase-associated protein 1 (yeast)	4.3e-06	464.38	334.44	1.39
7		BP	cytoskeleton organization	Enah	enabled homolog (Drosophila)	4.5e-06	53.84	89.35	0.6
8		BP	cytoskeleton organization	Tmsb10	thymosin, beta 10	6.7e-06	220.23	367.43	0.6
9		BP	cytoskeleton organization	Diap3	diaphanous homolog 3 (Drosophila)	3.97e-05	55.86	29.87	1.87
10		BP	cytoskeleton organization	Ndel1	nuclear distribution gene E-like homolog 1 (A. nidulans)	0.0425906	302.18	279.73	1.08
11		BP	cytoskeleton organization	Synpo	synaptopodin	0.067241	77.77	73.02	1.07
12		BP	cytoskeleton organization	Cenpe	centromere protein E	0.3284242	32.45	29.32	1.11
13		BP	cytoskeleton organization	Cdkn1b	cyclin-dependent kinase inhibitor 1B	0.8101799	41.45	40.21	1.03
1	GO:0030054	CC	cell junction	Gjb2	gap junction protein, beta 2	< 1e-07	395.94	1791.44	0.22
2		CC	cell junction	Gjb6	gap junction protein, beta 6	< 1e-07	136.68	529.28	0.26
3		CC	cell junction	Vamp3	vesicle-associated membrane protein 3	2e-07	1177.17	1726.03	0.68
4		CC	cell junction	Arhgap24	Rho GTPase activating protein 24	2e-06	694.3	488.56	1.42
5		CC	cell junction	Dsc2	desmocollin 2	4.1e-06	51.56	88.54	0.58
6		CC	cell junction	Enah	enabled homolog (Drosophila)	4.5e-06	53.84	89.35	0.6
7		CC	cell junction	Inadl	InaD-like (Drosophila)	3.08e-05	121.81	94.71	1.29
8		CC	cell junction	Dsp	desmoplakin	5.78e-05	2575.34	1523.19	1.69
9		CC	cell junction	Gjc2	gap junction protein, gamma 2	9.82e-05	47.67	38.19	1.25
10		CC	cell junction	Synpo	synaptopodin	0.067241	77.77	73.02	1.07
11		CC	cell junction	Cxadr	coxsackie virus and adenovirus receptor	0.9913147	785.84	786.05	1
1	GO:0016043	BP	cellular component organization	Krt6b	keratin 6B	< 1e-07	1088.89	10986.25	0.099
2		BP	cellular component organization	Krt6a	keratin 6A	< 1e-07	940.93	6472.8	0.15
3		BP	cellular component organization	S100a9	S100 calcium binding protein A9 (calgranulin B)	< 1e-07	90.15	780.38	0.12
4		BP	cellular component organization	Krt16	keratin 16	< 1e-07	1763.79	5678.85	0.31
5		BP	cellular component organization	Sprr1b	small proline-rich protein 1B	< 1e-07	1146.51	3272.64	0.35
6		BP	cellular component organization	Epgn	epithelial mitogen	< 1e-07	155.48	382.22	0.41
7		BP	cellular component organization	Tubb6	tubulin, beta 6	< 1e-07	92.98	243.67	0.38
8		BP	cellular component organization	Dnase1l3	deoxyribonuclease 1-like 3	< 1e-07	70.86	220.87	0.32
9		BP	cellular component organization	Rrm2	ribonucleotide reductase M2	< 1e-07	277.27	147.72	1.88
10		BP	cellular component organization	Rgnef	Rho-guanine nucleotide exchange factor	1e-07	462.98	314.43	1.47
11		BP	cellular component organization	Pttg1	pituitary tumor-transforming gene 1	1e-07	944.61	1456.23	0.65
12		BP	cellular component organization	Fbln1	fibulin 1	5e-07	106.47	155.5	0.68
13		BP	cellular component organization	Arl8b	ADP-ribosylation factor-like 8B	9e-07	225.14	422.78	0.53
14		BP	cellular component organization	Ereg	epiregulin	1e-06	1134.17	1652.15	0.69
15		BP	cellular component organization	Rps6	ribosomal protein S6	1.1e-06	458.58	727.65	0.63
16		BP	cellular component organization	Lpar3	lysophosphatidic acid receptor 3	1.4e-06	93.7	59.2	1.58
17		BP	cellular component organization	Rab4a	RAB4A, member RAS oncogene family	1.5e-06	48.24	72.04	0.67
18		BP	cellular component organization	Cdhr1	cadherin-related family member 1	1.6e-06	18.84	58.47	0.32
19		BP	cellular component organization	Cap1	CAP, adenylate cyclase-associated protein 1 (yeast)	4.3e-06	464.38	334.44	1.39
20		BP	cellular component organization	Enah	enabled homolog (Drosophila)	4.5e-06	53.84	89.35	0.6
21		BP	cellular component organization	Tmsb10	thymosin, beta 10	6.7e-06	220.23	367.43	0.6
22		BP	cellular component organization	Anln	anillin, actin binding protein	1.12e-05	386.37	299.56	1.29
23		BP	cellular component organization	Fermt3	fermitin family homolog 3 (Drosophila)	1.21e-05	80.9	53.6	1.51
24		BP	cellular component organization	Pdpn	podoplanin	1.99e-05	84.65	145.49	0.58
25		BP	cellular component organization	Rec8	REC8 homolog (yeast)	2.67e-05	57.34	94.75	0.61
26		BP	cellular component organization	Abi3bp	ABI gene family, member 3 (NESH) binding protein	2.7e-05	58.66	33.68	1.74
27		BP	cellular component organization	Diap3	diaphanous homolog 3 (Drosophila)	3.97e-05	55.86	29.87	1.87
28		BP	cellular component organization	Palmd	palmdelphin	5.38e-05	351.93	424.95	0.83
29		BP	cellular component organization	Dsp	desmoplakin	5.78e-05	2575.34	1523.19	1.69
30		BP	cellular component organization	Cdc42ep3	CDC42 effector protein (Rho GTPase binding) 3	5.9e-05	47.21	74.08	0.64
31		BP	cellular component organization	Tnfrsf11b	tumor necrosis factor receptor superfamily, member 11b (osteoprotegerin)	7.31e-05	21.15	32.51	0.65
32		BP	cellular component organization	Hmga2	high mobility group AT-hook 2	9.03e-05	20.38	29	0.7
33		BP	cellular component organization	Stab2	stabilin 2	0.0001044	44.24	24.56	1.8
34		BP	cellular component organization	Cyr61	cysteine rich protein 61	0.0010575	154.72	120.58	1.28
35		BP	cellular component organization	Pmp22	peripheral myelin protein 22	0.0017029	120.06	89.88	1.34
36		BP	cellular component organization	Abca1	ATP-binding cassette, sub-family A (ABC1), member 1	0.002367	36.23	26.74	1.35
37		BP	cellular component organization	Cxcl12	chemokine (C-X-C motif) ligand 12	0.0024671	89.92	70.7	1.27
38		BP	cellular component organization	Postn	periostin, osteoblast specific factor	0.0305876	2463.15	2632.4	0.94
39		BP	cellular component organization	Ndel1	nuclear distribution gene E-like homolog 1 (A. nidulans)	0.0425906	302.18	279.73	1.08
40		BP	cellular component organization	Synpo	synaptopodin	0.067241	77.77	73.02	1.07
41		BP	cellular component organization	Ephb2	Eph receptor B2	0.1043258	54.42	49.6	1.1
42		BP	cellular component organization	Tnc	tenascin C	0.1526295	70.58	75.89	0.93
43		BP	cellular component organization	Aurkb	aurora kinase B	0.1710464	88.22	83.61	1.06
44		BP	cellular component organization	Hnrnpab	heterogeneous nuclear ribonucleoprotein A/B	0.3086938	6252.65	7286.19	0.86
45		BP	cellular component organization	Cenpe	centromere protein E	0.3284242	32.45	29.32	1.11
46		BP	cellular component organization	Cdkn1b	cyclin-dependent kinase inhibitor 1B	0.8101799	41.45	40.21	1.03
47		BP	cellular component organization	Cxadr	coxsackie virus and adenovirus receptor	0.9913147	785.84	786.05	1
1	GO:0048583	BP	regulation of response to stimulus	H2-Ea	histocompatibility 2, class II antigen E alpha	< 1e-07	641.25	10.56	60.75
2		BP	regulation of response to stimulus	H2-K1	histocompatibility 2, K1, K region	< 1e-07	496.79	83.71	5.93
3		BP	regulation of response to stimulus	Ereg	epiregulin	1e-06	1134.17	1652.15	0.69
4		BP	regulation of response to stimulus	Scgb1a1	secretoglobin, family 1A, member 1 (uteroglobin)	3.64e-05	123.05	98.52	1.25
5		BP	regulation of response to stimulus	Fabp4	fatty acid binding protein 4, adipocyte	0.0001179	10.04	16.33	0.61
6		BP	regulation of response to stimulus	Cxcl12	chemokine (C-X-C motif) ligand 12	0.0024671	89.92	70.7	1.27
7		BP	regulation of response to stimulus	Clec2d	C-type lectin domain family 2, member d	0.042759	61.71	86.38	0.71
1	GO:0051716	BP	cellular response to stimulus	S100a9	S100 calcium binding protein A9 (calgranulin B)	< 1e-07	90.15	780.38	0.12
2		BP	cellular response to stimulus	Pttg1	pituitary tumor-transforming gene 1	1e-07	944.61	1456.23	0.65
3		BP	cellular response to stimulus	Supt16h	suppressor of Ty 16 homolog (S. cerevisiae)	1.3e-06	395.21	714.91	0.55
4		BP	cellular response to stimulus	Fos	FBJ osteosarcoma oncogene	1.7e-06	2482.37	1804.66	1.38
5		BP	cellular response to stimulus	Zmat3	zinc finger matrin type 3	1.34e-05	484.53	341.23	1.42
6		BP	cellular response to stimulus	Id2	inhibitor of DNA binding 2	9.09e-05	34.99	52.67	0.66
7		BP	cellular response to stimulus	Fosl1	fos-like antigen 1	0.0001114	81.51	99.48	0.82
8		BP	cellular response to stimulus	Btg2	B-cell translocation gene 2, anti-proliferative	0.0001208	638.91	496.39	1.29
9		BP	cellular response to stimulus	Stxbp4	syntaxin binding protein 4	0.8458002	50.84	51.3	0.99
1	GO:0002682	BP	regulation of immune system process	H2-Ea	histocompatibility 2, class II antigen E alpha	< 1e-07	641.25	10.56	60.75
2		BP	regulation of immune system process	H2-K1	histocompatibility 2, K1, K region	< 1e-07	496.79	83.71	5.93
3		BP	regulation of immune system process	Ereg	epiregulin	1e-06	1134.17	1652.15	0.69
4		BP	regulation of immune system process	Scgb1a1	secretoglobin, family 1A, member 1 (uteroglobin)	3.64e-05	123.05	98.52	1.25
5		BP	regulation of immune system process	Id2	inhibitor of DNA binding 2	9.09e-05	34.99	52.67	0.66
6		BP	regulation of immune system process	Rbp1	retinol binding protein 1, cellular	0.0172451	291.66	269.99	1.08
7		BP	regulation of immune system process	Clec2d	C-type lectin domain family 2, member d	0.042759	61.71	86.38	0.71
1	GO:0044446	CC	intracellular organelle part	Krt6b	keratin 6B	< 1e-07	1088.89	10986.25	0.099
2		CC	intracellular organelle part	Krt6a	keratin 6A	< 1e-07	940.93	6472.8	0.15
3		CC	intracellular organelle part	Krt16	keratin 16	< 1e-07	1763.79	5678.85	0.31
4		CC	intracellular organelle part	Tubb6	tubulin, beta 6	< 1e-07	92.98	243.67	0.38
5		CC	intracellular organelle part	Procr	protein C receptor, endothelial	< 1e-07	37.46	163.81	0.23
6		CC	intracellular organelle part	Mrps12	mitochondrial ribosomal protein S12	< 1e-07	332.46	504.07	0.66
7		CC	intracellular organelle part	Ptges	prostaglandin E synthase	2e-07	177.56	287.44	0.62
8		CC	intracellular organelle part	Bnip3	BCL2/adenovirus E1B interacting protein 3	2e-07	1135.62	711.04	1.6
9		CC	intracellular organelle part	Rps24	ribosomal protein S24	4e-07	29.48	13.02	2.26
10		CC	intracellular organelle part	Ndufa12	NADH dehydrogenase (ubiquinone) 1 alpha subcomplex, 12	6e-07	1522.09	2278.21	0.67
11		CC	intracellular organelle part	Fos	FBJ osteosarcoma oncogene	1.7e-06	2482.37	1804.66	1.38
12		CC	intracellular organelle part	Krt14	keratin 14	2.7e-06	295.65	184.62	1.6
13		CC	intracellular organelle part	Cap1	CAP, adenylate cyclase-associated protein 1 (yeast)	4.3e-06	464.38	334.44	1.39
14		CC	intracellular organelle part	Enah	enabled homolog (Drosophila)	4.5e-06	53.84	89.35	0.6
15		CC	intracellular organelle part	Cald1	caldesmon 1	6.6e-06	19.89	36.35	0.55
16		CC	intracellular organelle part	Lrrk2	leucine-rich repeat kinase 2	6.8e-06	63.19	41.05	1.54
17		CC	intracellular organelle part	Anln	anillin, actin binding protein	1.12e-05	386.37	299.56	1.29
18		CC	intracellular organelle part	Fermt3	fermitin family homolog 3 (Drosophila)	1.21e-05	80.9	53.6	1.51
19		CC	intracellular organelle part	Rec8	REC8 homolog (yeast)	2.67e-05	57.34	94.75	0.61
20		CC	intracellular organelle part	Hmga2	high mobility group AT-hook 2	9.03e-05	20.38	29	0.7
21		CC	intracellular organelle part	Kif23	kinesin family member 23	0.0002661	33.81	20.45	1.65
22		CC	intracellular organelle part	Cuzd1	CUB and zona pellucida-like domains 1	0.000489	30.45	48.59	0.63
23		CC	intracellular organelle part	Krt32	keratin 32	0.0005957	146.64	167.11	0.88
24		CC	intracellular organelle part	Krt2	keratin 2	0.0009955	31.25	18.94	1.65
25		CC	intracellular organelle part	Cyb5r3	cytochrome b5 reductase 3	0.0011024	484.01	381.96	1.27
26		CC	intracellular organelle part	Cyp27a1	cytochrome P450, family 27, subfamily a, polypeptide 1	0.0026591	388.13	330.08	1.18
27		CC	intracellular organelle part	Nnt	nicotinamide nucleotide transhydrogenase	0.0132072	78.8	70.14	1.12
28		CC	intracellular organelle part	Nrip1	nuclear receptor interacting protein 1	0.033938	216.19	254.08	0.85
29		CC	intracellular organelle part	Ndel1	nuclear distribution gene E-like homolog 1 (A. nidulans)	0.0425906	302.18	279.73	1.08
30		CC	intracellular organelle part	Aurkb	aurora kinase B	0.1710464	88.22	83.61	1.06
31		CC	intracellular organelle part	Atf3	activating transcription factor 3	0.2105035	195.16	205.44	0.95
32		CC	intracellular organelle part	Cenpe	centromere protein E	0.3284242	32.45	29.32	1.11
33		CC	intracellular organelle part	Tcerg1	transcription elongation regulator 1 (CA150)	0.7244374	91.67	88.41	1.04
1	GO:0032502	BP	developmental process	Mmp13	matrix metallopeptidase 13	< 1e-07	15.16	166.31	0.091
2		BP	developmental process	Krt6b	keratin 6B	< 1e-07	1088.89	10986.25	0.099
3		BP	developmental process	Krt6a	keratin 6A	< 1e-07	940.93	6472.8	0.15
4		BP	developmental process	Gjb6	gap junction protein, beta 6	< 1e-07	136.68	529.28	0.26
5		BP	developmental process	Sprr1b	small proline-rich protein 1B	< 1e-07	1146.51	3272.64	0.35
6		BP	developmental process	Sprr2i	small proline-rich protein 2I	< 1e-07	49.62	180.3	0.28
7		BP	developmental process	Sprr1a	small proline-rich protein 1A	< 1e-07	2674.13	4776.61	0.56
8		BP	developmental process	Rpgrip1	retinitis pigmentosa GTPase regulator interacting protein 1	< 1e-07	911.28	387.1	2.35
9		BP	developmental process	Csrp2	cysteine and glycine-rich protein 2	< 1e-07	123.1	217.2	0.57
10		BP	developmental process	Serpine1	serine (or cysteine) peptidase inhibitor, clade E, member 1	< 1e-07	20.35	107.28	0.19
11		BP	developmental process	Sprr2f	small proline-rich protein 2F	< 1e-07	22.53	73.67	0.31
12		BP	developmental process	Gpsm1	G-protein signalling modulator 1 (AGS3-like, C. elegans)	< 1e-07	136.67	89.38	1.53
13		BP	developmental process	Rgnef	Rho-guanine nucleotide exchange factor	1e-07	462.98	314.43	1.47
14		BP	developmental process	Bnip3	BCL2/adenovirus E1B interacting protein 3	2e-07	1135.62	711.04	1.6
15		BP	developmental process	Camk1	calcium/calmodulin-dependent protein kinase I	3e-07	122.1	82.52	1.48
16		BP	developmental process	Thbd	thrombomodulin	4e-07	48.37	121.03	0.4
17		BP	developmental process	Sprr2h	small proline-rich protein 2H	5e-07	903.71	1317.7	0.69
18		BP	developmental process	Egr1	early growth response 1	6e-07	2821.17	2008.88	1.4
19		BP	developmental process	Odc1	ornithine decarboxylase, structural 1	7e-07	142.07	293.8	0.48
20		BP	developmental process	Fhl2	four and a half LIM domains 2	9e-07	70.24	124.6	0.56
21		BP	developmental process	Ereg	epiregulin	1e-06	1134.17	1652.15	0.69
22		BP	developmental process	Rps6	ribosomal protein S6	1.1e-06	458.58	727.65	0.63
23		BP	developmental process	Wnt2	wingless-related MMTV integration site 2	1.3e-06	56.26	35.82	1.57
24		BP	developmental process	Ifi27l2a	interferon, alpha-inducible protein 27 like 2A	1.5e-06	178.86	261.46	0.68
25		BP	developmental process	Fos	FBJ osteosarcoma oncogene	1.7e-06	2482.37	1804.66	1.38
26		BP	developmental process	Arhgap24	Rho GTPase activating protein 24	2e-06	694.3	488.56	1.42
27		BP	developmental process	Capn2	calpain 2	2.1e-06	266.92	380.59	0.7
28		BP	developmental process	Anxa4	annexin A4	3.7e-06	447.45	281.06	1.59
29		BP	developmental process	Cap1	CAP, adenylate cyclase-associated protein 1 (yeast)	4.3e-06	464.38	334.44	1.39
30		BP	developmental process	Enah	enabled homolog (Drosophila)	4.5e-06	53.84	89.35	0.6
31		BP	developmental process	Areg	amphiregulin	1.65e-05	48.35	84.37	0.57
32		BP	developmental process	Tnfrsf19	tumor necrosis factor receptor superfamily, member 19	1.95e-05	188.97	121.37	1.56
33		BP	developmental process	Pdpn	podoplanin	1.99e-05	84.65	145.49	0.58
34		BP	developmental process	Rec8	REC8 homolog (yeast)	2.67e-05	57.34	94.75	0.61
35		BP	developmental process	Ang	angiogenin, ribonuclease, RNase A family, 5	3.96e-05	90.36	62.36	1.45
36		BP	developmental process	Palmd	palmdelphin	5.38e-05	351.93	424.95	0.83
37		BP	developmental process	Dsp	desmoplakin	5.78e-05	2575.34	1523.19	1.69
38		BP	developmental process	Cdc42ep3	CDC42 effector protein (Rho GTPase binding) 3	5.9e-05	47.21	74.08	0.64
39		BP	developmental process	Elk3	ELK3, member of ETS oncogene family	7.12e-05	53.74	71.5	0.75
40		BP	developmental process	Tnfrsf11b	tumor necrosis factor receptor superfamily, member 11b (osteoprotegerin)	7.31e-05	21.15	32.51	0.65
41		BP	developmental process	Id2	inhibitor of DNA binding 2	9.09e-05	34.99	52.67	0.66
42		BP	developmental process	Fabp4	fatty acid binding protein 4, adipocyte	0.0001179	10.04	16.33	0.61
43		BP	developmental process	Btg2	B-cell translocation gene 2, anti-proliferative	0.0001208	638.91	496.39	1.29
44		BP	developmental process	Fst	follistatin	0.0001347	268.4	206.7	1.3
45		BP	developmental process	Fzd7	frizzled homolog 7 (Drosophila)	0.0001588	158.68	120.82	1.31
46		BP	developmental process	Gcm2	glial cells missing homolog 2 (Drosophila)	0.0001751	28.67	15.22	1.88
47		BP	developmental process	Elf5	E74-like factor 5	0.0003674	126.26	103.82	1.22
48		BP	developmental process	Mesp2	mesoderm posterior 2	0.0005813	181.54	154.57	1.17
49		BP	developmental process	Cyr61	cysteine rich protein 61	0.0010575	154.72	120.58	1.28
50		BP	developmental process	Pmp22	peripheral myelin protein 22	0.0017029	120.06	89.88	1.34
51		BP	developmental process	Cxcl12	chemokine (C-X-C motif) ligand 12	0.0024671	89.92	70.7	1.27
52		BP	developmental process	Rbp1	retinol binding protein 1, cellular	0.0172451	291.66	269.99	1.08
53		BP	developmental process	Postn	periostin, osteoblast specific factor	0.0305876	2463.15	2632.4	0.94
54		BP	developmental process	Nrip1	nuclear receptor interacting protein 1	0.033938	216.19	254.08	0.85
55		BP	developmental process	Ndel1	nuclear distribution gene E-like homolog 1 (A. nidulans)	0.0425906	302.18	279.73	1.08
56		BP	developmental process	Clec2d	C-type lectin domain family 2, member d	0.042759	61.71	86.38	0.71
57		BP	developmental process	Ascl2	achaete-scute complex homolog 2 (Drosophila)	0.0820334	70.66	64.26	1.1
58		BP	developmental process	Ephb2	Eph receptor B2	0.1043258	54.42	49.6	1.1
59		BP	developmental process	Ctgf	connective tissue growth factor	0.1501201	30.4	32.22	0.94
60		BP	developmental process	Tnc	tenascin C	0.1526295	70.58	75.89	0.93
61		BP	developmental process	Ggnbp2	gametogenetin binding protein 2	0.1766403	146	139.81	1.04
62		BP	developmental process	Sepp1	selenoprotein P, plasma, 1	0.2224303	2516.41	2624.14	0.96
63		BP	developmental process	Hnrnpab	heterogeneous nuclear ribonucleoprotein A/B	0.3086938	6252.65	7286.19	0.86
64		BP	developmental process	Cenpe	centromere protein E	0.3284242	32.45	29.32	1.11
65		BP	developmental process	Col4a2	collagen, type IV, alpha 2	0.4762027	73.17	76.39	0.96
66		BP	developmental process	Cdkn1b	cyclin-dependent kinase inhibitor 1B	0.8101799	41.45	40.21	1.03
67		BP	developmental process	Arg2	arginase type II	0.8709592	95.91	95.41	1.01
68		BP	developmental process	Cxadr	coxsackie virus and adenovirus receptor	0.9913147	785.84	786.05	1
1	GO:0048856	BP	anatomical structure development	Mmp13	matrix metallopeptidase 13	< 1e-07	15.16	166.31	0.091
2		BP	anatomical structure development	Krt6b	keratin 6B	< 1e-07	1088.89	10986.25	0.099
3		BP	anatomical structure development	Krt6a	keratin 6A	< 1e-07	940.93	6472.8	0.15
4		BP	anatomical structure development	Gjb6	gap junction protein, beta 6	< 1e-07	136.68	529.28	0.26
5		BP	anatomical structure development	Sprr1b	small proline-rich protein 1B	< 1e-07	1146.51	3272.64	0.35
6		BP	anatomical structure development	Sprr2i	small proline-rich protein 2I	< 1e-07	49.62	180.3	0.28
7		BP	anatomical structure development	Sprr1a	small proline-rich protein 1A	< 1e-07	2674.13	4776.61	0.56
8		BP	anatomical structure development	Rpgrip1	retinitis pigmentosa GTPase regulator interacting protein 1	< 1e-07	911.28	387.1	2.35
9		BP	anatomical structure development	Serpine1	serine (or cysteine) peptidase inhibitor, clade E, member 1	< 1e-07	20.35	107.28	0.19
10		BP	anatomical structure development	Sprr2f	small proline-rich protein 2F	< 1e-07	22.53	73.67	0.31
11		BP	anatomical structure development	Gpsm1	G-protein signalling modulator 1 (AGS3-like, C. elegans)	< 1e-07	136.67	89.38	1.53
12		BP	anatomical structure development	Rgnef	Rho-guanine nucleotide exchange factor	1e-07	462.98	314.43	1.47
13		BP	anatomical structure development	Camk1	calcium/calmodulin-dependent protein kinase I	3e-07	122.1	82.52	1.48
14		BP	anatomical structure development	Sprr2h	small proline-rich protein 2H	5e-07	903.71	1317.7	0.69
15		BP	anatomical structure development	Egr1	early growth response 1	6e-07	2821.17	2008.88	1.4
16		BP	anatomical structure development	Odc1	ornithine decarboxylase, structural 1	7e-07	142.07	293.8	0.48
17		BP	anatomical structure development	Fhl2	four and a half LIM domains 2	9e-07	70.24	124.6	0.56
18		BP	anatomical structure development	Ereg	epiregulin	1e-06	1134.17	1652.15	0.69
19		BP	anatomical structure development	Rps6	ribosomal protein S6	1.1e-06	458.58	727.65	0.63
20		BP	anatomical structure development	Wnt2	wingless-related MMTV integration site 2	1.3e-06	56.26	35.82	1.57
21		BP	anatomical structure development	Fos	FBJ osteosarcoma oncogene	1.7e-06	2482.37	1804.66	1.38
22		BP	anatomical structure development	Arhgap24	Rho GTPase activating protein 24	2e-06	694.3	488.56	1.42
23		BP	anatomical structure development	Capn2	calpain 2	2.1e-06	266.92	380.59	0.7
24		BP	anatomical structure development	Anxa4	annexin A4	3.7e-06	447.45	281.06	1.59
25		BP	anatomical structure development	Cap1	CAP, adenylate cyclase-associated protein 1 (yeast)	4.3e-06	464.38	334.44	1.39
26		BP	anatomical structure development	Enah	enabled homolog (Drosophila)	4.5e-06	53.84	89.35	0.6
27		BP	anatomical structure development	Areg	amphiregulin	1.65e-05	48.35	84.37	0.57
28		BP	anatomical structure development	Tnfrsf19	tumor necrosis factor receptor superfamily, member 19	1.95e-05	188.97	121.37	1.56
29		BP	anatomical structure development	Pdpn	podoplanin	1.99e-05	84.65	145.49	0.58
30		BP	anatomical structure development	Ang	angiogenin, ribonuclease, RNase A family, 5	3.96e-05	90.36	62.36	1.45
31		BP	anatomical structure development	Palmd	palmdelphin	5.38e-05	351.93	424.95	0.83
32		BP	anatomical structure development	Dsp	desmoplakin	5.78e-05	2575.34	1523.19	1.69
33		BP	anatomical structure development	Cdc42ep3	CDC42 effector protein (Rho GTPase binding) 3	5.9e-05	47.21	74.08	0.64
34		BP	anatomical structure development	Elk3	ELK3, member of ETS oncogene family	7.12e-05	53.74	71.5	0.75
35		BP	anatomical structure development	Tnfrsf11b	tumor necrosis factor receptor superfamily, member 11b (osteoprotegerin)	7.31e-05	21.15	32.51	0.65
36		BP	anatomical structure development	Id2	inhibitor of DNA binding 2	9.09e-05	34.99	52.67	0.66
37		BP	anatomical structure development	Btg2	B-cell translocation gene 2, anti-proliferative	0.0001208	638.91	496.39	1.29
38		BP	anatomical structure development	Fst	follistatin	0.0001347	268.4	206.7	1.3
39		BP	anatomical structure development	Gcm2	glial cells missing homolog 2 (Drosophila)	0.0001751	28.67	15.22	1.88
40		BP	anatomical structure development	Elf5	E74-like factor 5	0.0003674	126.26	103.82	1.22
41		BP	anatomical structure development	Mesp2	mesoderm posterior 2	0.0005813	181.54	154.57	1.17
42		BP	anatomical structure development	Cyr61	cysteine rich protein 61	0.0010575	154.72	120.58	1.28
43		BP	anatomical structure development	Pmp22	peripheral myelin protein 22	0.0017029	120.06	89.88	1.34
44		BP	anatomical structure development	Cxcl12	chemokine (C-X-C motif) ligand 12	0.0024671	89.92	70.7	1.27
45		BP	anatomical structure development	Rbp1	retinol binding protein 1, cellular	0.0172451	291.66	269.99	1.08
46		BP	anatomical structure development	Postn	periostin, osteoblast specific factor	0.0305876	2463.15	2632.4	0.94
47		BP	anatomical structure development	Nrip1	nuclear receptor interacting protein 1	0.033938	216.19	254.08	0.85
48		BP	anatomical structure development	Ndel1	nuclear distribution gene E-like homolog 1 (A. nidulans)	0.0425906	302.18	279.73	1.08
49		BP	anatomical structure development	Clec2d	C-type lectin domain family 2, member d	0.042759	61.71	86.38	0.71
50		BP	anatomical structure development	Ascl2	achaete-scute complex homolog 2 (Drosophila)	0.0820334	70.66	64.26	1.1
51		BP	anatomical structure development	Ephb2	Eph receptor B2	0.1043258	54.42	49.6	1.1
52		BP	anatomical structure development	Ctgf	connective tissue growth factor	0.1501201	30.4	32.22	0.94
53		BP	anatomical structure development	Tnc	tenascin C	0.1526295	70.58	75.89	0.93
54		BP	anatomical structure development	Sepp1	selenoprotein P, plasma, 1	0.2224303	2516.41	2624.14	0.96
55		BP	anatomical structure development	Hnrnpab	heterogeneous nuclear ribonucleoprotein A/B	0.3086938	6252.65	7286.19	0.86
56		BP	anatomical structure development	Col4a2	collagen, type IV, alpha 2	0.4762027	73.17	76.39	0.96
57		BP	anatomical structure development	Cdkn1b	cyclin-dependent kinase inhibitor 1B	0.8101799	41.45	40.21	1.03
58		BP	anatomical structure development	Arg2	arginase type II	0.8709592	95.91	95.41	1.01
59		BP	anatomical structure development	Cxadr	coxsackie virus and adenovirus receptor	0.9913147	785.84	786.05	1
1	GO:0048731	BP	system development	Mmp13	matrix metallopeptidase 13	< 1e-07	15.16	166.31	0.091
2		BP	system development	Krt6b	keratin 6B	< 1e-07	1088.89	10986.25	0.099
3		BP	system development	Krt6a	keratin 6A	< 1e-07	940.93	6472.8	0.15
4		BP	system development	Gjb6	gap junction protein, beta 6	< 1e-07	136.68	529.28	0.26
5		BP	system development	Sprr1b	small proline-rich protein 1B	< 1e-07	1146.51	3272.64	0.35
6		BP	system development	Sprr2i	small proline-rich protein 2I	< 1e-07	49.62	180.3	0.28
7		BP	system development	Sprr1a	small proline-rich protein 1A	< 1e-07	2674.13	4776.61	0.56
8		BP	system development	Rpgrip1	retinitis pigmentosa GTPase regulator interacting protein 1	< 1e-07	911.28	387.1	2.35
9		BP	system development	Serpine1	serine (or cysteine) peptidase inhibitor, clade E, member 1	< 1e-07	20.35	107.28	0.19
10		BP	system development	Sprr2f	small proline-rich protein 2F	< 1e-07	22.53	73.67	0.31
11		BP	system development	Gpsm1	G-protein signalling modulator 1 (AGS3-like, C. elegans)	< 1e-07	136.67	89.38	1.53
12		BP	system development	Rgnef	Rho-guanine nucleotide exchange factor	1e-07	462.98	314.43	1.47
13		BP	system development	Camk1	calcium/calmodulin-dependent protein kinase I	3e-07	122.1	82.52	1.48
14		BP	system development	Sprr2h	small proline-rich protein 2H	5e-07	903.71	1317.7	0.69
15		BP	system development	Egr1	early growth response 1	6e-07	2821.17	2008.88	1.4
16		BP	system development	Odc1	ornithine decarboxylase, structural 1	7e-07	142.07	293.8	0.48
17		BP	system development	Fhl2	four and a half LIM domains 2	9e-07	70.24	124.6	0.56
18		BP	system development	Ereg	epiregulin	1e-06	1134.17	1652.15	0.69
19		BP	system development	Rps6	ribosomal protein S6	1.1e-06	458.58	727.65	0.63
20		BP	system development	Wnt2	wingless-related MMTV integration site 2	1.3e-06	56.26	35.82	1.57
21		BP	system development	Fos	FBJ osteosarcoma oncogene	1.7e-06	2482.37	1804.66	1.38
22		BP	system development	Arhgap24	Rho GTPase activating protein 24	2e-06	694.3	488.56	1.42
23		BP	system development	Anxa4	annexin A4	3.7e-06	447.45	281.06	1.59
24		BP	system development	Enah	enabled homolog (Drosophila)	4.5e-06	53.84	89.35	0.6
25		BP	system development	Areg	amphiregulin	1.65e-05	48.35	84.37	0.57
26		BP	system development	Tnfrsf19	tumor necrosis factor receptor superfamily, member 19	1.95e-05	188.97	121.37	1.56
27		BP	system development	Pdpn	podoplanin	1.99e-05	84.65	145.49	0.58
28		BP	system development	Ang	angiogenin, ribonuclease, RNase A family, 5	3.96e-05	90.36	62.36	1.45
29		BP	system development	Dsp	desmoplakin	5.78e-05	2575.34	1523.19	1.69
30		BP	system development	Elk3	ELK3, member of ETS oncogene family	7.12e-05	53.74	71.5	0.75
31		BP	system development	Tnfrsf11b	tumor necrosis factor receptor superfamily, member 11b (osteoprotegerin)	7.31e-05	21.15	32.51	0.65
32		BP	system development	Id2	inhibitor of DNA binding 2	9.09e-05	34.99	52.67	0.66
33		BP	system development	Btg2	B-cell translocation gene 2, anti-proliferative	0.0001208	638.91	496.39	1.29
34		BP	system development	Fst	follistatin	0.0001347	268.4	206.7	1.3
35		BP	system development	Gcm2	glial cells missing homolog 2 (Drosophila)	0.0001751	28.67	15.22	1.88
36		BP	system development	Elf5	E74-like factor 5	0.0003674	126.26	103.82	1.22
37		BP	system development	Mesp2	mesoderm posterior 2	0.0005813	181.54	154.57	1.17
38		BP	system development	Cyr61	cysteine rich protein 61	0.0010575	154.72	120.58	1.28
39		BP	system development	Pmp22	peripheral myelin protein 22	0.0017029	120.06	89.88	1.34
40		BP	system development	Cxcl12	chemokine (C-X-C motif) ligand 12	0.0024671	89.92	70.7	1.27
41		BP	system development	Rbp1	retinol binding protein 1, cellular	0.0172451	291.66	269.99	1.08
42		BP	system development	Postn	periostin, osteoblast specific factor	0.0305876	2463.15	2632.4	0.94
43		BP	system development	Nrip1	nuclear receptor interacting protein 1	0.033938	216.19	254.08	0.85
44		BP	system development	Ndel1	nuclear distribution gene E-like homolog 1 (A. nidulans)	0.0425906	302.18	279.73	1.08
45		BP	system development	Clec2d	C-type lectin domain family 2, member d	0.042759	61.71	86.38	0.71
46		BP	system development	Ascl2	achaete-scute complex homolog 2 (Drosophila)	0.0820334	70.66	64.26	1.1
47		BP	system development	Ephb2	Eph receptor B2	0.1043258	54.42	49.6	1.1
48		BP	system development	Ctgf	connective tissue growth factor	0.1501201	30.4	32.22	0.94
49		BP	system development	Tnc	tenascin C	0.1526295	70.58	75.89	0.93
50		BP	system development	Sepp1	selenoprotein P, plasma, 1	0.2224303	2516.41	2624.14	0.96
51		BP	system development	Hnrnpab	heterogeneous nuclear ribonucleoprotein A/B	0.3086938	6252.65	7286.19	0.86
52		BP	system development	Col4a2	collagen, type IV, alpha 2	0.4762027	73.17	76.39	0.96
53		BP	system development	Cdkn1b	cyclin-dependent kinase inhibitor 1B	0.8101799	41.45	40.21	1.03
54		BP	system development	Arg2	arginase type II	0.8709592	95.91	95.41	1.01
55		BP	system development	Cxadr	coxsackie virus and adenovirus receptor	0.9913147	785.84	786.05	1
1	GO:0050896	BP	response to stimulus	S100a8	S100 calcium binding protein A8 (calgranulin A)	< 1e-07	53.32	1268.77	0.042
2		BP	response to stimulus	H2-Ea	histocompatibility 2, class II antigen E alpha	< 1e-07	641.25	10.56	60.75
3		BP	response to stimulus	S100a9	S100 calcium binding protein A9 (calgranulin B)	< 1e-07	90.15	780.38	0.12
4		BP	response to stimulus	H2-D1	histocompatibility 2, D region locus 1	< 1e-07	2751.11	66.62	41.29
5		BP	response to stimulus	Wfdc12	WAP four-disulfide core domain 12	< 1e-07	129.11	650.98	0.2
6		BP	response to stimulus	H2-K1	histocompatibility 2, K1, K region	< 1e-07	496.79	83.71	5.93
7		BP	response to stimulus	Rpgrip1	retinitis pigmentosa GTPase regulator interacting protein 1	< 1e-07	911.28	387.1	2.35
8		BP	response to stimulus	Samhd1	SAM domain and HD domain, 1	< 1e-07	242.86	529.68	0.46
9		BP	response to stimulus	Sprr2f	small proline-rich protein 2F	< 1e-07	22.53	73.67	0.31
10		BP	response to stimulus	Procr	protein C receptor, endothelial	< 1e-07	37.46	163.81	0.23
11		BP	response to stimulus	Oasl2	2'-5' oligoadenylate synthetase-like 2	1e-07	59.38	104.79	0.57
12		BP	response to stimulus	Pttg1	pituitary tumor-transforming gene 1	1e-07	944.61	1456.23	0.65
13		BP	response to stimulus	Thbd	thrombomodulin	4e-07	48.37	121.03	0.4
14		BP	response to stimulus	Egr1	early growth response 1	6e-07	2821.17	2008.88	1.4
15		BP	response to stimulus	H2-Ab1	histocompatibility 2, class II antigen A, beta 1	7e-07	563.38	365.04	1.54
16		BP	response to stimulus	Ear2	eosinophil-associated, ribonuclease A family, member 2	9e-07	210.96	121.1	1.74
17		BP	response to stimulus	Ereg	epiregulin	1e-06	1134.17	1652.15	0.69
18		BP	response to stimulus	Rps6	ribosomal protein S6	1.1e-06	458.58	727.65	0.63
19		BP	response to stimulus	Cxcl14	chemokine (C-X-C motif) ligand 14	1.2e-06	620.19	424.67	1.46
20		BP	response to stimulus	Supt16h	suppressor of Ty 16 homolog (S. cerevisiae)	1.3e-06	395.21	714.91	0.55
21		BP	response to stimulus	Ifi27l2a	interferon, alpha-inducible protein 27 like 2A	1.5e-06	178.86	261.46	0.68
22		BP	response to stimulus	Cdhr1	cadherin-related family member 1	1.6e-06	18.84	58.47	0.32
23		BP	response to stimulus	Fos	FBJ osteosarcoma oncogene	1.7e-06	2482.37	1804.66	1.38
24		BP	response to stimulus	Stat1	signal transducer and activator of transcription 1	3.4e-06	589.81	804.27	0.73
25		BP	response to stimulus	Mt4	metallothionein 4	1.08e-05	3101.36	2398.86	1.29
26		BP	response to stimulus	Fermt3	fermitin family homolog 3 (Drosophila)	1.21e-05	80.9	53.6	1.51
27		BP	response to stimulus	Lcn2	lipocalin 2	1.33e-05	24.1	42.35	0.57
28		BP	response to stimulus	Zmat3	zinc finger matrin type 3	1.34e-05	484.53	341.23	1.42
29		BP	response to stimulus	Areg	amphiregulin	1.65e-05	48.35	84.37	0.57
30		BP	response to stimulus	Defb3	defensin beta 3	3.37e-05	16.87	28.08	0.6
31		BP	response to stimulus	Scgb1a1	secretoglobin, family 1A, member 1 (uteroglobin)	3.64e-05	123.05	98.52	1.25
32		BP	response to stimulus	Rnasel	ribonuclease L (2', 5'-oligoisoadenylate synthetase-dependent)	3.67e-05	62.74	113.47	0.55
33		BP	response to stimulus	Higd1a	HIG1 domain family, member 1A	3.96e-05	510.9	357.88	1.43
34		BP	response to stimulus	Elk3	ELK3, member of ETS oncogene family	7.12e-05	53.74	71.5	0.75
35		BP	response to stimulus	Id2	inhibitor of DNA binding 2	9.09e-05	34.99	52.67	0.66
36		BP	response to stimulus	Fosl1	fos-like antigen 1	0.0001114	81.51	99.48	0.82
37		BP	response to stimulus	Fabp4	fatty acid binding protein 4, adipocyte	0.0001179	10.04	16.33	0.61
38		BP	response to stimulus	Btg2	B-cell translocation gene 2, anti-proliferative	0.0001208	638.91	496.39	1.29
39		BP	response to stimulus	Cyr61	cysteine rich protein 61	0.0010575	154.72	120.58	1.28
40		BP	response to stimulus	Abca1	ATP-binding cassette, sub-family A (ABC1), member 1	0.002367	36.23	26.74	1.35
41		BP	response to stimulus	Serpina3g	serine (or cysteine) peptidase inhibitor, clade A, member 3G	0.0024489	240.42	207.06	1.16
42		BP	response to stimulus	Cxcl12	chemokine (C-X-C motif) ligand 12	0.0024671	89.92	70.7	1.27
43		BP	response to stimulus	Rsad2	radical S-adenosyl methionine domain containing 2	0.0057162	59.68	68.2	0.88
44		BP	response to stimulus	Casp1	caspase 1	0.0087919	357.28	322.84	1.11
45		BP	response to stimulus	Irgm1	immunity-related GTPase family M member 1	0.0092155	145.73	176.67	0.82
46		BP	response to stimulus	Pglyrp2	peptidoglycan recognition protein 2	0.0097437	26.1	22.14	1.18
47		BP	response to stimulus	Dhx58	DEXH (Asp-Glu-X-His) box polypeptide 58	0.01304	21.88	28.79	0.76
48		BP	response to stimulus	Rbp1	retinol binding protein 1, cellular	0.0172451	291.66	269.99	1.08
49		BP	response to stimulus	Cxcl9	chemokine (C-X-C motif) ligand 9	0.0313874	89.26	81.1	1.1
50		BP	response to stimulus	Clec2d	C-type lectin domain family 2, member d	0.042759	61.71	86.38	0.71
51		BP	response to stimulus	Ephb2	Eph receptor B2	0.1043258	54.42	49.6	1.1
52		BP	response to stimulus	Sepp1	selenoprotein P, plasma, 1	0.2224303	2516.41	2624.14	0.96
53		BP	response to stimulus	Adh1	alcohol dehydrogenase 1 (class I)	0.2371051	450.06	463.62	0.97
54		BP	response to stimulus	Ifi47	interferon gamma inducible protein 47	0.2515815	72.34	67.64	1.07
55		BP	response to stimulus	Defb8	defensin beta 8	0.2963616	344.54	334	1.03
56		BP	response to stimulus	Cxcl10	chemokine (C-X-C motif) ligand 10	0.3071182	112.95	108.28	1.04
57		BP	response to stimulus	Ccl22	chemokine (C-C motif) ligand 22	0.3653755	107.34	112.73	0.95
58		BP	response to stimulus	Irf7	interferon regulatory factor 7	0.834051	121.56	120.77	1.01
59		BP	response to stimulus	Stxbp4	syntaxin binding protein 4	0.8458002	50.84	51.3	0.99
1	GO:0048513	BP	organ development	Mmp13	matrix metallopeptidase 13	< 1e-07	15.16	166.31	0.091
2		BP	organ development	Krt6b	keratin 6B	< 1e-07	1088.89	10986.25	0.099
3		BP	organ development	Krt6a	keratin 6A	< 1e-07	940.93	6472.8	0.15
4		BP	organ development	Gjb6	gap junction protein, beta 6	< 1e-07	136.68	529.28	0.26
5		BP	organ development	Sprr1b	small proline-rich protein 1B	< 1e-07	1146.51	3272.64	0.35
6		BP	organ development	Sprr2i	small proline-rich protein 2I	< 1e-07	49.62	180.3	0.28
7		BP	organ development	Sprr1a	small proline-rich protein 1A	< 1e-07	2674.13	4776.61	0.56
8		BP	organ development	Rpgrip1	retinitis pigmentosa GTPase regulator interacting protein 1	< 1e-07	911.28	387.1	2.35
9		BP	organ development	Serpine1	serine (or cysteine) peptidase inhibitor, clade E, member 1	< 1e-07	20.35	107.28	0.19
10		BP	organ development	Sprr2f	small proline-rich protein 2F	< 1e-07	22.53	73.67	0.31
11		BP	organ development	Sprr2h	small proline-rich protein 2H	5e-07	903.71	1317.7	0.69
12		BP	organ development	Egr1	early growth response 1	6e-07	2821.17	2008.88	1.4
13		BP	organ development	Odc1	ornithine decarboxylase, structural 1	7e-07	142.07	293.8	0.48
14		BP	organ development	Fhl2	four and a half LIM domains 2	9e-07	70.24	124.6	0.56
15		BP	organ development	Ereg	epiregulin	1e-06	1134.17	1652.15	0.69
16		BP	organ development	Rps6	ribosomal protein S6	1.1e-06	458.58	727.65	0.63
17		BP	organ development	Wnt2	wingless-related MMTV integration site 2	1.3e-06	56.26	35.82	1.57
18		BP	organ development	Arhgap24	Rho GTPase activating protein 24	2e-06	694.3	488.56	1.42
19		BP	organ development	Anxa4	annexin A4	3.7e-06	447.45	281.06	1.59
20		BP	organ development	Enah	enabled homolog (Drosophila)	4.5e-06	53.84	89.35	0.6
21		BP	organ development	Areg	amphiregulin	1.65e-05	48.35	84.37	0.57
22		BP	organ development	Tnfrsf19	tumor necrosis factor receptor superfamily, member 19	1.95e-05	188.97	121.37	1.56
23		BP	organ development	Pdpn	podoplanin	1.99e-05	84.65	145.49	0.58
24		BP	organ development	Ang	angiogenin, ribonuclease, RNase A family, 5	3.96e-05	90.36	62.36	1.45
25		BP	organ development	Dsp	desmoplakin	5.78e-05	2575.34	1523.19	1.69
26		BP	organ development	Elk3	ELK3, member of ETS oncogene family	7.12e-05	53.74	71.5	0.75
27		BP	organ development	Tnfrsf11b	tumor necrosis factor receptor superfamily, member 11b (osteoprotegerin)	7.31e-05	21.15	32.51	0.65
28		BP	organ development	Id2	inhibitor of DNA binding 2	9.09e-05	34.99	52.67	0.66
29		BP	organ development	Fst	follistatin	0.0001347	268.4	206.7	1.3
30		BP	organ development	Gcm2	glial cells missing homolog 2 (Drosophila)	0.0001751	28.67	15.22	1.88
31		BP	organ development	Elf5	E74-like factor 5	0.0003674	126.26	103.82	1.22
32		BP	organ development	Mesp2	mesoderm posterior 2	0.0005813	181.54	154.57	1.17
33		BP	organ development	Cyr61	cysteine rich protein 61	0.0010575	154.72	120.58	1.28
34		BP	organ development	Cxcl12	chemokine (C-X-C motif) ligand 12	0.0024671	89.92	70.7	1.27
35		BP	organ development	Rbp1	retinol binding protein 1, cellular	0.0172451	291.66	269.99	1.08
36		BP	organ development	Postn	periostin, osteoblast specific factor	0.0305876	2463.15	2632.4	0.94
37		BP	organ development	Nrip1	nuclear receptor interacting protein 1	0.033938	216.19	254.08	0.85
38		BP	organ development	Clec2d	C-type lectin domain family 2, member d	0.042759	61.71	86.38	0.71
39		BP	organ development	Ephb2	Eph receptor B2	0.1043258	54.42	49.6	1.1
40		BP	organ development	Ctgf	connective tissue growth factor	0.1501201	30.4	32.22	0.94
41		BP	organ development	Tnc	tenascin C	0.1526295	70.58	75.89	0.93
42		BP	organ development	Sepp1	selenoprotein P, plasma, 1	0.2224303	2516.41	2624.14	0.96
43		BP	organ development	Hnrnpab	heterogeneous nuclear ribonucleoprotein A/B	0.3086938	6252.65	7286.19	0.86
44		BP	organ development	Col4a2	collagen, type IV, alpha 2	0.4762027	73.17	76.39	0.96
45		BP	organ development	Cdkn1b	cyclin-dependent kinase inhibitor 1B	0.8101799	41.45	40.21	1.03
46		BP	organ development	Arg2	arginase type II	0.8709592	95.91	95.41	1.01
47		BP	organ development	Cxadr	coxsackie virus and adenovirus receptor	0.9913147	785.84	786.05	1
1	GO:0007275	BP	multicellular organismal development	Mmp13	matrix metallopeptidase 13	< 1e-07	15.16	166.31	0.091
2		BP	multicellular organismal development	Krt6b	keratin 6B	< 1e-07	1088.89	10986.25	0.099
3		BP	multicellular organismal development	Krt6a	keratin 6A	< 1e-07	940.93	6472.8	0.15
4		BP	multicellular organismal development	Gjb6	gap junction protein, beta 6	< 1e-07	136.68	529.28	0.26
5		BP	multicellular organismal development	Sprr1b	small proline-rich protein 1B	< 1e-07	1146.51	3272.64	0.35
6		BP	multicellular organismal development	Sprr2i	small proline-rich protein 2I	< 1e-07	49.62	180.3	0.28
7		BP	multicellular organismal development	Sprr1a	small proline-rich protein 1A	< 1e-07	2674.13	4776.61	0.56
8		BP	multicellular organismal development	Rpgrip1	retinitis pigmentosa GTPase regulator interacting protein 1	< 1e-07	911.28	387.1	2.35
9		BP	multicellular organismal development	Csrp2	cysteine and glycine-rich protein 2	< 1e-07	123.1	217.2	0.57
10		BP	multicellular organismal development	Serpine1	serine (or cysteine) peptidase inhibitor, clade E, member 1	< 1e-07	20.35	107.28	0.19
11		BP	multicellular organismal development	Sprr2f	small proline-rich protein 2F	< 1e-07	22.53	73.67	0.31
12		BP	multicellular organismal development	Gpsm1	G-protein signalling modulator 1 (AGS3-like, C. elegans)	< 1e-07	136.67	89.38	1.53
13		BP	multicellular organismal development	Rgnef	Rho-guanine nucleotide exchange factor	1e-07	462.98	314.43	1.47
14		BP	multicellular organismal development	Camk1	calcium/calmodulin-dependent protein kinase I	3e-07	122.1	82.52	1.48
15		BP	multicellular organismal development	Thbd	thrombomodulin	4e-07	48.37	121.03	0.4
16		BP	multicellular organismal development	Sprr2h	small proline-rich protein 2H	5e-07	903.71	1317.7	0.69
17		BP	multicellular organismal development	Egr1	early growth response 1	6e-07	2821.17	2008.88	1.4
18		BP	multicellular organismal development	Odc1	ornithine decarboxylase, structural 1	7e-07	142.07	293.8	0.48
19		BP	multicellular organismal development	Fhl2	four and a half LIM domains 2	9e-07	70.24	124.6	0.56
20		BP	multicellular organismal development	Ereg	epiregulin	1e-06	1134.17	1652.15	0.69
21		BP	multicellular organismal development	Rps6	ribosomal protein S6	1.1e-06	458.58	727.65	0.63
22		BP	multicellular organismal development	Wnt2	wingless-related MMTV integration site 2	1.3e-06	56.26	35.82	1.57
23		BP	multicellular organismal development	Fos	FBJ osteosarcoma oncogene	1.7e-06	2482.37	1804.66	1.38
24		BP	multicellular organismal development	Arhgap24	Rho GTPase activating protein 24	2e-06	694.3	488.56	1.42
25		BP	multicellular organismal development	Capn2	calpain 2	2.1e-06	266.92	380.59	0.7
26		BP	multicellular organismal development	Anxa4	annexin A4	3.7e-06	447.45	281.06	1.59
27		BP	multicellular organismal development	Enah	enabled homolog (Drosophila)	4.5e-06	53.84	89.35	0.6
28		BP	multicellular organismal development	Areg	amphiregulin	1.65e-05	48.35	84.37	0.57
29		BP	multicellular organismal development	Tnfrsf19	tumor necrosis factor receptor superfamily, member 19	1.95e-05	188.97	121.37	1.56
30		BP	multicellular organismal development	Pdpn	podoplanin	1.99e-05	84.65	145.49	0.58
31		BP	multicellular organismal development	Ang	angiogenin, ribonuclease, RNase A family, 5	3.96e-05	90.36	62.36	1.45
32		BP	multicellular organismal development	Dsp	desmoplakin	5.78e-05	2575.34	1523.19	1.69
33		BP	multicellular organismal development	Elk3	ELK3, member of ETS oncogene family	7.12e-05	53.74	71.5	0.75
34		BP	multicellular organismal development	Tnfrsf11b	tumor necrosis factor receptor superfamily, member 11b (osteoprotegerin)	7.31e-05	21.15	32.51	0.65
35		BP	multicellular organismal development	Id2	inhibitor of DNA binding 2	9.09e-05	34.99	52.67	0.66
36		BP	multicellular organismal development	Btg2	B-cell translocation gene 2, anti-proliferative	0.0001208	638.91	496.39	1.29
37		BP	multicellular organismal development	Fst	follistatin	0.0001347	268.4	206.7	1.3
38		BP	multicellular organismal development	Fzd7	frizzled homolog 7 (Drosophila)	0.0001588	158.68	120.82	1.31
39		BP	multicellular organismal development	Gcm2	glial cells missing homolog 2 (Drosophila)	0.0001751	28.67	15.22	1.88
40		BP	multicellular organismal development	Elf5	E74-like factor 5	0.0003674	126.26	103.82	1.22
41		BP	multicellular organismal development	Mesp2	mesoderm posterior 2	0.0005813	181.54	154.57	1.17
42		BP	multicellular organismal development	Cyr61	cysteine rich protein 61	0.0010575	154.72	120.58	1.28
43		BP	multicellular organismal development	Pmp22	peripheral myelin protein 22	0.0017029	120.06	89.88	1.34
44		BP	multicellular organismal development	Cxcl12	chemokine (C-X-C motif) ligand 12	0.0024671	89.92	70.7	1.27
45		BP	multicellular organismal development	Rbp1	retinol binding protein 1, cellular	0.0172451	291.66	269.99	1.08
46		BP	multicellular organismal development	Postn	periostin, osteoblast specific factor	0.0305876	2463.15	2632.4	0.94
47		BP	multicellular organismal development	Nrip1	nuclear receptor interacting protein 1	0.033938	216.19	254.08	0.85
48		BP	multicellular organismal development	Ndel1	nuclear distribution gene E-like homolog 1 (A. nidulans)	0.0425906	302.18	279.73	1.08
49		BP	multicellular organismal development	Clec2d	C-type lectin domain family 2, member d	0.042759	61.71	86.38	0.71
50		BP	multicellular organismal development	Ascl2	achaete-scute complex homolog 2 (Drosophila)	0.0820334	70.66	64.26	1.1
51		BP	multicellular organismal development	Ephb2	Eph receptor B2	0.1043258	54.42	49.6	1.1
52		BP	multicellular organismal development	Ctgf	connective tissue growth factor	0.1501201	30.4	32.22	0.94
53		BP	multicellular organismal development	Tnc	tenascin C	0.1526295	70.58	75.89	0.93
54		BP	multicellular organismal development	Ggnbp2	gametogenetin binding protein 2	0.1766403	146	139.81	1.04
55		BP	multicellular organismal development	Sepp1	selenoprotein P, plasma, 1	0.2224303	2516.41	2624.14	0.96
56		BP	multicellular organismal development	Hnrnpab	heterogeneous nuclear ribonucleoprotein A/B	0.3086938	6252.65	7286.19	0.86
57		BP	multicellular organismal development	Cenpe	centromere protein E	0.3284242	32.45	29.32	1.11
58		BP	multicellular organismal development	Col4a2	collagen, type IV, alpha 2	0.4762027	73.17	76.39	0.96
59		BP	multicellular organismal development	Cdkn1b	cyclin-dependent kinase inhibitor 1B	0.8101799	41.45	40.21	1.03
60		BP	multicellular organismal development	Arg2	arginase type II	0.8709592	95.91	95.41	1.01
61		BP	multicellular organismal development	Cxadr	coxsackie virus and adenovirus receptor	0.9913147	785.84	786.05	1
1	GO:0002376	BP	immune system process	H2-Ea	histocompatibility 2, class II antigen E alpha	< 1e-07	641.25	10.56	60.75
2		BP	immune system process	S100a9	S100 calcium binding protein A9 (calgranulin B)	< 1e-07	90.15	780.38	0.12
3		BP	immune system process	H2-D1	histocompatibility 2, D region locus 1	< 1e-07	2751.11	66.62	41.29
4		BP	immune system process	H2-K1	histocompatibility 2, K1, K region	< 1e-07	496.79	83.71	5.93
5		BP	immune system process	Samhd1	SAM domain and HD domain, 1	< 1e-07	242.86	529.68	0.46
6		BP	immune system process	Procr	protein C receptor, endothelial	< 1e-07	37.46	163.81	0.23
7		BP	immune system process	Oasl2	2'-5' oligoadenylate synthetase-like 2	1e-07	59.38	104.79	0.57
8		BP	immune system process	Egr1	early growth response 1	6e-07	2821.17	2008.88	1.4
9		BP	immune system process	H2-Ab1	histocompatibility 2, class II antigen A, beta 1	7e-07	563.38	365.04	1.54
10		BP	immune system process	Ereg	epiregulin	1e-06	1134.17	1652.15	0.69
11		BP	immune system process	Rps6	ribosomal protein S6	1.1e-06	458.58	727.65	0.63
12		BP	immune system process	Cxcl14	chemokine (C-X-C motif) ligand 14	1.2e-06	620.19	424.67	1.46
13		BP	immune system process	Scgb1a1	secretoglobin, family 1A, member 1 (uteroglobin)	3.64e-05	123.05	98.52	1.25
14		BP	immune system process	Id2	inhibitor of DNA binding 2	9.09e-05	34.99	52.67	0.66
15		BP	immune system process	Serpina3g	serine (or cysteine) peptidase inhibitor, clade A, member 3G	0.0024489	240.42	207.06	1.16
16		BP	immune system process	Cxcl12	chemokine (C-X-C motif) ligand 12	0.0024671	89.92	70.7	1.27
17		BP	immune system process	Rsad2	radical S-adenosyl methionine domain containing 2	0.0057162	59.68	68.2	0.88
18		BP	immune system process	Irgm1	immunity-related GTPase family M member 1	0.0092155	145.73	176.67	0.82
19		BP	immune system process	Pglyrp2	peptidoglycan recognition protein 2	0.0097437	26.1	22.14	1.18
20		BP	immune system process	Dhx58	DEXH (Asp-Glu-X-His) box polypeptide 58	0.01304	21.88	28.79	0.76
21		BP	immune system process	Rbp1	retinol binding protein 1, cellular	0.0172451	291.66	269.99	1.08
22		BP	immune system process	Cxcl9	chemokine (C-X-C motif) ligand 9	0.0313874	89.26	81.1	1.1
23		BP	immune system process	Clec2d	C-type lectin domain family 2, member d	0.042759	61.71	86.38	0.71
24		BP	immune system process	Cxcl10	chemokine (C-X-C motif) ligand 10	0.3071182	112.95	108.28	1.04
25		BP	immune system process	Ccl22	chemokine (C-C motif) ligand 22	0.3653755	107.34	112.73	0.95
26		BP	immune system process	Irf7	interferon regulatory factor 7	0.834051	121.56	120.77	1.01
1	GO:0005911	CC	cell-cell junction	Gjb2	gap junction protein, beta 2	< 1e-07	395.94	1791.44	0.22
2		CC	cell-cell junction	Gjb6	gap junction protein, beta 6	< 1e-07	136.68	529.28	0.26
3		CC	cell-cell junction	Inadl	InaD-like (Drosophila)	3.08e-05	121.81	94.71	1.29
4		CC	cell-cell junction	Dsp	desmoplakin	5.78e-05	2575.34	1523.19	1.69
5		CC	cell-cell junction	Gjc2	gap junction protein, gamma 2	9.82e-05	47.67	38.19	1.25
6		CC	cell-cell junction	Synpo	synaptopodin	0.067241	77.77	73.02	1.07
7		CC	cell-cell junction	Cxadr	coxsackie virus and adenovirus receptor	0.9913147	785.84	786.05	1
1	GO:0032501	BP	multicellular organismal process	Mmp13	matrix metallopeptidase 13	< 1e-07	15.16	166.31	0.091
2		BP	multicellular organismal process	Krt6b	keratin 6B	< 1e-07	1088.89	10986.25	0.099
3		BP	multicellular organismal process	Krt6a	keratin 6A	< 1e-07	940.93	6472.8	0.15
4		BP	multicellular organismal process	Gjb2	gap junction protein, beta 2	< 1e-07	395.94	1791.44	0.22
5		BP	multicellular organismal process	Gjb6	gap junction protein, beta 6	< 1e-07	136.68	529.28	0.26
6		BP	multicellular organismal process	Sprr1b	small proline-rich protein 1B	< 1e-07	1146.51	3272.64	0.35
7		BP	multicellular organismal process	Sprr2i	small proline-rich protein 2I	< 1e-07	49.62	180.3	0.28
8		BP	multicellular organismal process	Sprr1a	small proline-rich protein 1A	< 1e-07	2674.13	4776.61	0.56
9		BP	multicellular organismal process	Rpgrip1	retinitis pigmentosa GTPase regulator interacting protein 1	< 1e-07	911.28	387.1	2.35
10		BP	multicellular organismal process	Csrp2	cysteine and glycine-rich protein 2	< 1e-07	123.1	217.2	0.57
11		BP	multicellular organismal process	Serpine1	serine (or cysteine) peptidase inhibitor, clade E, member 1	< 1e-07	20.35	107.28	0.19
12		BP	multicellular organismal process	Sprr2f	small proline-rich protein 2F	< 1e-07	22.53	73.67	0.31
13		BP	multicellular organismal process	Procr	protein C receptor, endothelial	< 1e-07	37.46	163.81	0.23
14		BP	multicellular organismal process	Gpsm1	G-protein signalling modulator 1 (AGS3-like, C. elegans)	< 1e-07	136.67	89.38	1.53
15		BP	multicellular organismal process	Rgnef	Rho-guanine nucleotide exchange factor	1e-07	462.98	314.43	1.47
16		BP	multicellular organismal process	Camk1	calcium/calmodulin-dependent protein kinase I	3e-07	122.1	82.52	1.48
17		BP	multicellular organismal process	Thbd	thrombomodulin	4e-07	48.37	121.03	0.4
18		BP	multicellular organismal process	Sprr2h	small proline-rich protein 2H	5e-07	903.71	1317.7	0.69
19		BP	multicellular organismal process	Egr1	early growth response 1	6e-07	2821.17	2008.88	1.4
20		BP	multicellular organismal process	Odc1	ornithine decarboxylase, structural 1	7e-07	142.07	293.8	0.48
21		BP	multicellular organismal process	Fhl2	four and a half LIM domains 2	9e-07	70.24	124.6	0.56
22		BP	multicellular organismal process	Ereg	epiregulin	1e-06	1134.17	1652.15	0.69
23		BP	multicellular organismal process	Mmp3	matrix metallopeptidase 3	1.1e-06	193.6	347.05	0.56
24		BP	multicellular organismal process	Rps6	ribosomal protein S6	1.1e-06	458.58	727.65	0.63
25		BP	multicellular organismal process	Wnt2	wingless-related MMTV integration site 2	1.3e-06	56.26	35.82	1.57
26		BP	multicellular organismal process	Cdhr1	cadherin-related family member 1	1.6e-06	18.84	58.47	0.32
27		BP	multicellular organismal process	Fos	FBJ osteosarcoma oncogene	1.7e-06	2482.37	1804.66	1.38
28		BP	multicellular organismal process	Arhgap24	Rho GTPase activating protein 24	2e-06	694.3	488.56	1.42
29		BP	multicellular organismal process	Capn2	calpain 2	2.1e-06	266.92	380.59	0.7
30		BP	multicellular organismal process	Anxa4	annexin A4	3.7e-06	447.45	281.06	1.59
31		BP	multicellular organismal process	Enah	enabled homolog (Drosophila)	4.5e-06	53.84	89.35	0.6
32		BP	multicellular organismal process	Cald1	caldesmon 1	6.6e-06	19.89	36.35	0.55
33		BP	multicellular organismal process	Fermt3	fermitin family homolog 3 (Drosophila)	1.21e-05	80.9	53.6	1.51
34		BP	multicellular organismal process	Avpr1a	arginine vasopressin receptor 1A	1.22e-05	42.84	26.74	1.6
35		BP	multicellular organismal process	Areg	amphiregulin	1.65e-05	48.35	84.37	0.57
36		BP	multicellular organismal process	Gch1	GTP cyclohydrolase 1	1.8e-05	52.49	29.43	1.78
37		BP	multicellular organismal process	Tnfrsf19	tumor necrosis factor receptor superfamily, member 19	1.95e-05	188.97	121.37	1.56
38		BP	multicellular organismal process	Pdpn	podoplanin	1.99e-05	84.65	145.49	0.58
39		BP	multicellular organismal process	Rec8	REC8 homolog (yeast)	2.67e-05	57.34	94.75	0.61
40		BP	multicellular organismal process	Scgb1a1	secretoglobin, family 1A, member 1 (uteroglobin)	3.64e-05	123.05	98.52	1.25
41		BP	multicellular organismal process	Ang	angiogenin, ribonuclease, RNase A family, 5	3.96e-05	90.36	62.36	1.45
42		BP	multicellular organismal process	Dsp	desmoplakin	5.78e-05	2575.34	1523.19	1.69
43		BP	multicellular organismal process	Elk3	ELK3, member of ETS oncogene family	7.12e-05	53.74	71.5	0.75
44		BP	multicellular organismal process	Tnfrsf11b	tumor necrosis factor receptor superfamily, member 11b (osteoprotegerin)	7.31e-05	21.15	32.51	0.65
45		BP	multicellular organismal process	Gng13	guanine nucleotide binding protein (G protein), gamma 13	8.74e-05	53.74	75.33	0.71
46		BP	multicellular organismal process	Id2	inhibitor of DNA binding 2	9.09e-05	34.99	52.67	0.66
47		BP	multicellular organismal process	Fabp4	fatty acid binding protein 4, adipocyte	0.0001179	10.04	16.33	0.61
48		BP	multicellular organismal process	Btg2	B-cell translocation gene 2, anti-proliferative	0.0001208	638.91	496.39	1.29
49		BP	multicellular organismal process	Fst	follistatin	0.0001347	268.4	206.7	1.3
50		BP	multicellular organismal process	Fzd7	frizzled homolog 7 (Drosophila)	0.0001588	158.68	120.82	1.31
51		BP	multicellular organismal process	Gcm2	glial cells missing homolog 2 (Drosophila)	0.0001751	28.67	15.22	1.88
52		BP	multicellular organismal process	Elf5	E74-like factor 5	0.0003674	126.26	103.82	1.22
53		BP	multicellular organismal process	Mesp2	mesoderm posterior 2	0.0005813	181.54	154.57	1.17
54		BP	multicellular organismal process	Cyr61	cysteine rich protein 61	0.0010575	154.72	120.58	1.28
55		BP	multicellular organismal process	Pmp22	peripheral myelin protein 22	0.0017029	120.06	89.88	1.34
56		BP	multicellular organismal process	Dmpk	dystrophia myotonica-protein kinase	0.001914	167.79	142.34	1.18
57		BP	multicellular organismal process	Cxcl12	chemokine (C-X-C motif) ligand 12	0.0024671	89.92	70.7	1.27
58		BP	multicellular organismal process	Casp1	caspase 1	0.0087919	357.28	322.84	1.11
59		BP	multicellular organismal process	Rbp1	retinol binding protein 1, cellular	0.0172451	291.66	269.99	1.08
60		BP	multicellular organismal process	Postn	periostin, osteoblast specific factor	0.0305876	2463.15	2632.4	0.94
61		BP	multicellular organismal process	Nrip1	nuclear receptor interacting protein 1	0.033938	216.19	254.08	0.85
62		BP	multicellular organismal process	Ndel1	nuclear distribution gene E-like homolog 1 (A. nidulans)	0.0425906	302.18	279.73	1.08
63		BP	multicellular organismal process	Clec2d	C-type lectin domain family 2, member d	0.042759	61.71	86.38	0.71
64		BP	multicellular organismal process	Ascl2	achaete-scute complex homolog 2 (Drosophila)	0.0820334	70.66	64.26	1.1
65		BP	multicellular organismal process	Irak4	interleukin-1 receptor-associated kinase 4	0.1036129	12.76	13.92	0.92
66		BP	multicellular organismal process	Ephb2	Eph receptor B2	0.1043258	54.42	49.6	1.1
67		BP	multicellular organismal process	Ctgf	connective tissue growth factor	0.1501201	30.4	32.22	0.94
68		BP	multicellular organismal process	Tnc	tenascin C	0.1526295	70.58	75.89	0.93
69		BP	multicellular organismal process	Ggnbp2	gametogenetin binding protein 2	0.1766403	146	139.81	1.04
70		BP	multicellular organismal process	Sepp1	selenoprotein P, plasma, 1	0.2224303	2516.41	2624.14	0.96
71		BP	multicellular organismal process	Adh1	alcohol dehydrogenase 1 (class I)	0.2371051	450.06	463.62	0.97
72		BP	multicellular organismal process	Hnrnpab	heterogeneous nuclear ribonucleoprotein A/B	0.3086938	6252.65	7286.19	0.86
73		BP	multicellular organismal process	Cenpe	centromere protein E	0.3284242	32.45	29.32	1.11
74		BP	multicellular organismal process	Col4a2	collagen, type IV, alpha 2	0.4762027	73.17	76.39	0.96
75		BP	multicellular organismal process	Cdkn1b	cyclin-dependent kinase inhibitor 1B	0.8101799	41.45	40.21	1.03
76		BP	multicellular organismal process	Irf7	interferon regulatory factor 7	0.834051	121.56	120.77	1.01
77		BP	multicellular organismal process	Arg2	arginase type II	0.8709592	95.91	95.41	1.01
78		BP	multicellular organismal process	Cxadr	coxsackie virus and adenovirus receptor	0.9913147	785.84	786.05	1
1	GO:0006955	BP	immune response	H2-Ea	histocompatibility 2, class II antigen E alpha	< 1e-07	641.25	10.56	60.75
2		BP	immune response	H2-D1	histocompatibility 2, D region locus 1	< 1e-07	2751.11	66.62	41.29
3		BP	immune response	H2-K1	histocompatibility 2, K1, K region	< 1e-07	496.79	83.71	5.93
4		BP	immune response	Samhd1	SAM domain and HD domain, 1	< 1e-07	242.86	529.68	0.46
5		BP	immune response	Procr	protein C receptor, endothelial	< 1e-07	37.46	163.81	0.23
6		BP	immune response	Oasl2	2'-5' oligoadenylate synthetase-like 2	1e-07	59.38	104.79	0.57
7		BP	immune response	H2-Ab1	histocompatibility 2, class II antigen A, beta 1	7e-07	563.38	365.04	1.54
8		BP	immune response	Ereg	epiregulin	1e-06	1134.17	1652.15	0.69
9		BP	immune response	Rps6	ribosomal protein S6	1.1e-06	458.58	727.65	0.63
10		BP	immune response	Cxcl14	chemokine (C-X-C motif) ligand 14	1.2e-06	620.19	424.67	1.46
11		BP	immune response	Serpina3g	serine (or cysteine) peptidase inhibitor, clade A, member 3G	0.0024489	240.42	207.06	1.16
12		BP	immune response	Cxcl12	chemokine (C-X-C motif) ligand 12	0.0024671	89.92	70.7	1.27
13		BP	immune response	Rsad2	radical S-adenosyl methionine domain containing 2	0.0057162	59.68	68.2	0.88
14		BP	immune response	Irgm1	immunity-related GTPase family M member 1	0.0092155	145.73	176.67	0.82
15		BP	immune response	Pglyrp2	peptidoglycan recognition protein 2	0.0097437	26.1	22.14	1.18
16		BP	immune response	Dhx58	DEXH (Asp-Glu-X-His) box polypeptide 58	0.01304	21.88	28.79	0.76
17		BP	immune response	Cxcl9	chemokine (C-X-C motif) ligand 9	0.0313874	89.26	81.1	1.1
18		BP	immune response	Clec2d	C-type lectin domain family 2, member d	0.042759	61.71	86.38	0.71
19		BP	immune response	Cxcl10	chemokine (C-X-C motif) ligand 10	0.3071182	112.95	108.28	1.04
20		BP	immune response	Ccl22	chemokine (C-C motif) ligand 22	0.3653755	107.34	112.73	0.95
21		BP	immune response	Irf7	interferon regulatory factor 7	0.834051	121.56	120.77	1.01
1	GO:0006950	BP	response to stress	H2-Ea	histocompatibility 2, class II antigen E alpha	< 1e-07	641.25	10.56	60.75
2		BP	response to stress	Wfdc12	WAP four-disulfide core domain 12	< 1e-07	129.11	650.98	0.2
3		BP	response to stress	H2-K1	histocompatibility 2, K1, K region	< 1e-07	496.79	83.71	5.93
4		BP	response to stress	Samhd1	SAM domain and HD domain, 1	< 1e-07	242.86	529.68	0.46
5		BP	response to stress	Procr	protein C receptor, endothelial	< 1e-07	37.46	163.81	0.23
6		BP	response to stress	Pttg1	pituitary tumor-transforming gene 1	1e-07	944.61	1456.23	0.65
7		BP	response to stress	Thbd	thrombomodulin	4e-07	48.37	121.03	0.4
8		BP	response to stress	Ereg	epiregulin	1e-06	1134.17	1652.15	0.69
9		BP	response to stress	Supt16h	suppressor of Ty 16 homolog (S. cerevisiae)	1.3e-06	395.21	714.91	0.55
10		BP	response to stress	Fermt3	fermitin family homolog 3 (Drosophila)	1.21e-05	80.9	53.6	1.51
11		BP	response to stress	Zmat3	zinc finger matrin type 3	1.34e-05	484.53	341.23	1.42
12		BP	response to stress	Defb3	defensin beta 3	3.37e-05	16.87	28.08	0.6
13		BP	response to stress	Scgb1a1	secretoglobin, family 1A, member 1 (uteroglobin)	3.64e-05	123.05	98.52	1.25
14		BP	response to stress	Higd1a	HIG1 domain family, member 1A	3.96e-05	510.9	357.88	1.43
15		BP	response to stress	Elk3	ELK3, member of ETS oncogene family	7.12e-05	53.74	71.5	0.75
16		BP	response to stress	Fabp4	fatty acid binding protein 4, adipocyte	0.0001179	10.04	16.33	0.61
17		BP	response to stress	Btg2	B-cell translocation gene 2, anti-proliferative	0.0001208	638.91	496.39	1.29
18		BP	response to stress	Rsad2	radical S-adenosyl methionine domain containing 2	0.0057162	59.68	68.2	0.88
19		BP	response to stress	Casp1	caspase 1	0.0087919	357.28	322.84	1.11
20		BP	response to stress	Irgm1	immunity-related GTPase family M member 1	0.0092155	145.73	176.67	0.82
21		BP	response to stress	Dhx58	DEXH (Asp-Glu-X-His) box polypeptide 58	0.01304	21.88	28.79	0.76
22		BP	response to stress	Cxcl9	chemokine (C-X-C motif) ligand 9	0.0313874	89.26	81.1	1.1
23		BP	response to stress	Clec2d	C-type lectin domain family 2, member d	0.042759	61.71	86.38	0.71
24		BP	response to stress	Ifi47	interferon gamma inducible protein 47	0.2515815	72.34	67.64	1.07
25		BP	response to stress	Defb8	defensin beta 8	0.2963616	344.54	334	1.03
26		BP	response to stress	Cxcl10	chemokine (C-X-C motif) ligand 10	0.3071182	112.95	108.28	1.04
27		BP	response to stress	Ccl22	chemokine (C-C motif) ligand 22	0.3653755	107.34	112.73	0.95
1	GO:0002252	BP	immune effector process	H2-Ea	histocompatibility 2, class II antigen E alpha	< 1e-07	641.25	10.56	60.75
2		BP	immune effector process	H2-K1	histocompatibility 2, K1, K region	< 1e-07	496.79	83.71	5.93
3		BP	immune effector process	Rsad2	radical S-adenosyl methionine domain containing 2	0.0057162	59.68	68.2	0.88
4		BP	immune effector process	Clec2d	C-type lectin domain family 2, member d	0.042759	61.71	86.38	0.71
5		BP	immune effector process	Irf7	interferon regulatory factor 7	0.834051	121.56	120.77	1.01
1	GO:0009605	BP	response to external stimulus	S100a8	S100 calcium binding protein A8 (calgranulin A)	< 1e-07	53.32	1268.77	0.042
2		BP	response to external stimulus	S100a9	S100 calcium binding protein A9 (calgranulin B)	< 1e-07	90.15	780.38	0.12
3		BP	response to external stimulus	Procr	protein C receptor, endothelial	< 1e-07	37.46	163.81	0.23
4		BP	response to external stimulus	Thbd	thrombomodulin	4e-07	48.37	121.03	0.4
5		BP	response to external stimulus	Ear2	eosinophil-associated, ribonuclease A family, member 2	9e-07	210.96	121.1	1.74
6		BP	response to external stimulus	Fos	FBJ osteosarcoma oncogene	1.7e-06	2482.37	1804.66	1.38
7		BP	response to external stimulus	Fermt3	fermitin family homolog 3 (Drosophila)	1.21e-05	80.9	53.6	1.51
8		BP	response to external stimulus	Scgb1a1	secretoglobin, family 1A, member 1 (uteroglobin)	3.64e-05	123.05	98.52	1.25
9		BP	response to external stimulus	Elk3	ELK3, member of ETS oncogene family	7.12e-05	53.74	71.5	0.75
10		BP	response to external stimulus	Fosl1	fos-like antigen 1	0.0001114	81.51	99.48	0.82
11		BP	response to external stimulus	Fabp4	fatty acid binding protein 4, adipocyte	0.0001179	10.04	16.33	0.61
12		BP	response to external stimulus	Cyr61	cysteine rich protein 61	0.0010575	154.72	120.58	1.28
13		BP	response to external stimulus	Cxcl12	chemokine (C-X-C motif) ligand 12	0.0024671	89.92	70.7	1.27
14		BP	response to external stimulus	Rbp1	retinol binding protein 1, cellular	0.0172451	291.66	269.99	1.08
15		BP	response to external stimulus	Cxcl9	chemokine (C-X-C motif) ligand 9	0.0313874	89.26	81.1	1.1
16		BP	response to external stimulus	Adh1	alcohol dehydrogenase 1 (class I)	0.2371051	450.06	463.62	0.97
17		BP	response to external stimulus	Cxcl10	chemokine (C-X-C motif) ligand 10	0.3071182	112.95	108.28	1.04
18		BP	response to external stimulus	Ccl22	chemokine (C-C motif) ligand 22	0.3653755	107.34	112.73	0.95
1	GO:0044444	CC	cytoplasmic part	H2-Ea	histocompatibility 2, class II antigen E alpha	< 1e-07	641.25	10.56	60.75
2		CC	cytoplasmic part	Stk25	serine/threonine kinase 25 (yeast)	< 1e-07	87.54	238.76	0.37
3		CC	cytoplasmic part	Degs2	degenerative spermatocyte homolog 2 (Drosophila), lipid desaturase	< 1e-07	134.65	325.83	0.41
4		CC	cytoplasmic part	Pam	peptidylglycine alpha-amidating monooxygenase	< 1e-07	112.87	53.67	2.1
5		CC	cytoplasmic part	Rab27b	RAB27b, member RAS oncogene family	< 1e-07	124.5	211.92	0.59
6		CC	cytoplasmic part	Procr	protein C receptor, endothelial	< 1e-07	37.46	163.81	0.23
7		CC	cytoplasmic part	Gpsm1	G-protein signalling modulator 1 (AGS3-like, C. elegans)	< 1e-07	136.67	89.38	1.53
8		CC	cytoplasmic part	Mrps12	mitochondrial ribosomal protein S12	< 1e-07	332.46	504.07	0.66
9		CC	cytoplasmic part	Reep1	receptor accessory protein 1	1e-07	60.53	18.74	3.23
10		CC	cytoplasmic part	Clca3	chloride channel calcium activated 3	1e-07	136.41	78.43	1.74
11		CC	cytoplasmic part	Vamp3	vesicle-associated membrane protein 3	2e-07	1177.17	1726.03	0.68
12		CC	cytoplasmic part	Bnip3	BCL2/adenovirus E1B interacting protein 3	2e-07	1135.62	711.04	1.6
13		CC	cytoplasmic part	5430435G22Rik	RIKEN cDNA 5430435G22 gene	4e-07	437.23	736.84	0.59
14		CC	cytoplasmic part	Rps24	ribosomal protein S24	4e-07	29.48	13.02	2.26
15		CC	cytoplasmic part	Ndufa12	NADH dehydrogenase (ubiquinone) 1 alpha subcomplex, 12	6e-07	1522.09	2278.21	0.67
16		CC	cytoplasmic part	H2-Ab1	histocompatibility 2, class II antigen A, beta 1	7e-07	563.38	365.04	1.54
17		CC	cytoplasmic part	Odc1	ornithine decarboxylase, structural 1	7e-07	142.07	293.8	0.48
18		CC	cytoplasmic part	Arl8b	ADP-ribosylation factor-like 8B	9e-07	225.14	422.78	0.53
19		CC	cytoplasmic part	Prss12	protease, serine, 12 neurotrypsin (motopsin)	1.1e-06	135.4	227.08	0.6
20		CC	cytoplasmic part	Rps6	ribosomal protein S6	1.1e-06	458.58	727.65	0.63
21		CC	cytoplasmic part	Rpl15	ribosomal protein L15	1.2e-06	519.56	777.19	0.67
22		CC	cytoplasmic part	Rab4a	RAB4A, member RAS oncogene family	1.5e-06	48.24	72.04	0.67
23		CC	cytoplasmic part	Nudt19	nudix (nucleoside diphosphate linked moiety X)-type motif 19	2.2e-06	198.68	331.6	0.6
24		CC	cytoplasmic part	Acaa1b	acetyl-Coenzyme A acyltransferase 1B	2.5e-06	52.79	31.83	1.66
25		CC	cytoplasmic part	Gpnmb	glycoprotein (transmembrane) nmb	3.1e-06	98.64	192.91	0.51
26		CC	cytoplasmic part	Uox	urate oxidase	3.4e-06	20.61	50.94	0.4
27		CC	cytoplasmic part	Cap1	CAP, adenylate cyclase-associated protein 1 (yeast)	4.3e-06	464.38	334.44	1.39
28		CC	cytoplasmic part	Enah	enabled homolog (Drosophila)	4.5e-06	53.84	89.35	0.6
29		CC	cytoplasmic part	Cald1	caldesmon 1	6.6e-06	19.89	36.35	0.55
30		CC	cytoplasmic part	Lrrk2	leucine-rich repeat kinase 2	6.8e-06	63.19	41.05	1.54
31		CC	cytoplasmic part	P4ha2	procollagen-proline, 2-oxoglutarate 4-dioxygenase (proline 4-hydroxylase), alpha II polypeptide	1.1e-05	110.05	73.48	1.5
32		CC	cytoplasmic part	Anln	anillin, actin binding protein	1.12e-05	386.37	299.56	1.29
33		CC	cytoplasmic part	Nkd2	naked cuticle 2 homolog (Drosophila)	3.06e-05	117.13	87.59	1.34
34		CC	cytoplasmic part	Rnasel	ribonuclease L (2', 5'-oligoisoadenylate synthetase-dependent)	3.67e-05	62.74	113.47	0.55
35		CC	cytoplasmic part	Higd1a	HIG1 domain family, member 1A	3.96e-05	510.9	357.88	1.43
36		CC	cytoplasmic part	Dsp	desmoplakin	5.78e-05	2575.34	1523.19	1.69
37		CC	cytoplasmic part	Itm2b	integral membrane protein 2B	7.97e-05	84.74	57.58	1.47
38		CC	cytoplasmic part	Mrpl35	mitochondrial ribosomal protein L35	0.0001386	17.03	29.19	0.58
39		CC	cytoplasmic part	Gbp3	guanylate binding protein 3	0.0003495	21.49	29.03	0.74
40		CC	cytoplasmic part	Rab2b	RAB2B, member RAS oncogene family	0.0004653	17.95	30.91	0.58
41		CC	cytoplasmic part	Cuzd1	CUB and zona pellucida-like domains 1	0.000489	30.45	48.59	0.63
42		CC	cytoplasmic part	Alox5ap	arachidonate 5-lipoxygenase activating protein	0.0007477	394.6	345.67	1.14
43		CC	cytoplasmic part	Rab6b	RAB6B, member RAS oncogene family	0.0010296	25.26	16.68	1.51
44		CC	cytoplasmic part	Cyb5r3	cytochrome b5 reductase 3	0.0011024	484.01	381.96	1.27
45		CC	cytoplasmic part	Abca1	ATP-binding cassette, sub-family A (ABC1), member 1	0.002367	36.23	26.74	1.35
46		CC	cytoplasmic part	Cyp27a1	cytochrome P450, family 27, subfamily a, polypeptide 1	0.0026591	388.13	330.08	1.18
47		CC	cytoplasmic part	Lpgat1	lysophosphatidylglycerol acyltransferase 1	0.0040104	27.35	45.47	0.6
48		CC	cytoplasmic part	Rsad2	radical S-adenosyl methionine domain containing 2	0.0057162	59.68	68.2	0.88
49		CC	cytoplasmic part	Irgm1	immunity-related GTPase family M member 1	0.0092155	145.73	176.67	0.82
50		CC	cytoplasmic part	Nnt	nicotinamide nucleotide transhydrogenase	0.0132072	78.8	70.14	1.12
51		CC	cytoplasmic part	Chmp4c	chromatin modifying protein 4C	0.0226836	30.05	21.76	1.38
52		CC	cytoplasmic part	Ndel1	nuclear distribution gene E-like homolog 1 (A. nidulans)	0.0425906	302.18	279.73	1.08
53		CC	cytoplasmic part	Igtp	interferon gamma induced GTPase	0.0589546	231.49	249.22	0.93
54		CC	cytoplasmic part	Ak1	adenylate kinase 1	0.0661888	131.59	141.3	0.93
55		CC	cytoplasmic part	Dbi	diazepam binding inhibitor	0.1054984	2731.41	2615.87	1.04
56		CC	cytoplasmic part	Cyp51	cytochrome P450, family 51	0.1104441	309.25	324.47	0.95
57		CC	cytoplasmic part	Ggnbp2	gametogenetin binding protein 2	0.1766403	146	139.81	1.04
58		CC	cytoplasmic part	Adh1	alcohol dehydrogenase 1 (class I)	0.2371051	450.06	463.62	0.97
59		CC	cytoplasmic part	Ifi47	interferon gamma inducible protein 47	0.2515815	72.34	67.64	1.07
60		CC	cytoplasmic part	Ide	insulin degrading enzyme	0.3420025	2125.71	2048	1.04
61		CC	cytoplasmic part	Slc22a21	solute carrier family 22 (organic cation transporter), member 21	0.4922207	22.61	23.6	0.96
62		CC	cytoplasmic part	Akr1c18	aldo-keto reductase family 1, member C18	0.6763941	151.53	154.84	0.98
63		CC	cytoplasmic part	Iigp1	interferon inducible GTPase 1	0.7309649	108.11	109.42	0.99
64		CC	cytoplasmic part	Cdkn1b	cyclin-dependent kinase inhibitor 1B	0.8101799	41.45	40.21	1.03
65		CC	cytoplasmic part	Arg2	arginase type II	0.8709592	95.91	95.41	1.01
1	GO:0048518	BP	positive regulation of biological process	H2-Ea	histocompatibility 2, class II antigen E alpha	< 1e-07	641.25	10.56	60.75
2		BP	positive regulation of biological process	H2-K1	histocompatibility 2, K1, K region	< 1e-07	496.79	83.71	5.93
3		BP	positive regulation of biological process	Epgn	epithelial mitogen	< 1e-07	155.48	382.22	0.41
4		BP	positive regulation of biological process	Bnip3	BCL2/adenovirus E1B interacting protein 3	2e-07	1135.62	711.04	1.6
5		BP	positive regulation of biological process	Ddr2	discoidin domain receptor family, member 2	2e-07	299.91	495.83	0.6
6		BP	positive regulation of biological process	Egr1	early growth response 1	6e-07	2821.17	2008.88	1.4
7		BP	positive regulation of biological process	Odc1	ornithine decarboxylase, structural 1	7e-07	142.07	293.8	0.48
8		BP	positive regulation of biological process	Ereg	epiregulin	1e-06	1134.17	1652.15	0.69
9		BP	positive regulation of biological process	Wnt2	wingless-related MMTV integration site 2	1.3e-06	56.26	35.82	1.57
10		BP	positive regulation of biological process	Lpar3	lysophosphatidic acid receptor 3	1.4e-06	93.7	59.2	1.58
11		BP	positive regulation of biological process	Fos	FBJ osteosarcoma oncogene	1.7e-06	2482.37	1804.66	1.38
12		BP	positive regulation of biological process	Pdpn	podoplanin	1.99e-05	84.65	145.49	0.58
13		BP	positive regulation of biological process	Abi3bp	ABI gene family, member 3 (NESH) binding protein	2.7e-05	58.66	33.68	1.74
14		BP	positive regulation of biological process	Nfia	nuclear factor I/A	6.4e-05	229.08	171.22	1.34
15		BP	positive regulation of biological process	Itm2b	integral membrane protein 2B	7.97e-05	84.74	57.58	1.47
16		BP	positive regulation of biological process	Id2	inhibitor of DNA binding 2	9.09e-05	34.99	52.67	0.66
17		BP	positive regulation of biological process	Fabp4	fatty acid binding protein 4, adipocyte	0.0001179	10.04	16.33	0.61
18		BP	positive regulation of biological process	Fst	follistatin	0.0001347	268.4	206.7	1.3
19		BP	positive regulation of biological process	Mesp2	mesoderm posterior 2	0.0005813	181.54	154.57	1.17
20		BP	positive regulation of biological process	Nr4a1	nuclear receptor subfamily 4, group A, member 1	0.000614	271.53	229.55	1.18
21		BP	positive regulation of biological process	Cyr61	cysteine rich protein 61	0.0010575	154.72	120.58	1.28
22		BP	positive regulation of biological process	Abca1	ATP-binding cassette, sub-family A (ABC1), member 1	0.002367	36.23	26.74	1.35
23		BP	positive regulation of biological process	Cxcl12	chemokine (C-X-C motif) ligand 12	0.0024671	89.92	70.7	1.27
24		BP	positive regulation of biological process	Casp1	caspase 1	0.0087919	357.28	322.84	1.11
25		BP	positive regulation of biological process	Clec2d	C-type lectin domain family 2, member d	0.042759	61.71	86.38	0.71
26		BP	positive regulation of biological process	Ephb2	Eph receptor B2	0.1043258	54.42	49.6	1.1
27		BP	positive regulation of biological process	Hnrnpab	heterogeneous nuclear ribonucleoprotein A/B	0.3086938	6252.65	7286.19	0.86
28		BP	positive regulation of biological process	Cenpe	centromere protein E	0.3284242	32.45	29.32	1.11
29		BP	positive regulation of biological process	Marcksl1	MARCKS-like 1	0.4198661	322.27	313.47	1.03
30		BP	positive regulation of biological process	Cdkn1b	cyclin-dependent kinase inhibitor 1B	0.8101799	41.45	40.21	1.03
1	GO:0005576	CC	extracellular region	Mmp13	matrix metallopeptidase 13	< 1e-07	15.16	166.31	0.091
2		CC	extracellular region	S100a8	S100 calcium binding protein A8 (calgranulin A)	< 1e-07	53.32	1268.77	0.042
3		CC	extracellular region	Rptn	repetin	< 1e-07	146.29	851.28	0.17
4		CC	extracellular region	S100a9	S100 calcium binding protein A9 (calgranulin B)	< 1e-07	90.15	780.38	0.12
5		CC	extracellular region	Wfdc12	WAP four-disulfide core domain 12	< 1e-07	129.11	650.98	0.2
6		CC	extracellular region	Serpine1	serine (or cysteine) peptidase inhibitor, clade E, member 1	< 1e-07	20.35	107.28	0.19
7		CC	extracellular region	Calcb	calcitonin-related polypeptide, beta	< 1e-07	602.03	390.56	1.54
8		CC	extracellular region	Clca3	chloride channel calcium activated 3	1e-07	136.41	78.43	1.74
9		CC	extracellular region	Lgals9	lectin, galactose binding, soluble 9	2e-07	319.24	469.73	0.68
10		CC	extracellular region	Fbln1	fibulin 1	5e-07	106.47	155.5	0.68
11		CC	extracellular region	Efemp1	epidermal growth factor-containing fibulin-like extracellular matrix protein 1	6e-07	19.77	62.04	0.32
12		CC	extracellular region	Ereg	epiregulin	1e-06	1134.17	1652.15	0.69
13		CC	extracellular region	Mmp3	matrix metallopeptidase 3	1.1e-06	193.6	347.05	0.56
14		CC	extracellular region	Prss12	protease, serine, 12 neurotrypsin (motopsin)	1.1e-06	135.4	227.08	0.6
15		CC	extracellular region	Cxcl14	chemokine (C-X-C motif) ligand 14	1.2e-06	620.19	424.67	1.46
16		CC	extracellular region	Wnt2	wingless-related MMTV integration site 2	1.3e-06	56.26	35.82	1.57
17		CC	extracellular region	Fetub	fetuin beta	2.6e-06	28.52	52.95	0.54
18		CC	extracellular region	Igfbp4	insulin-like growth factor binding protein 4	3.3e-06	733.53	520.29	1.41
19		CC	extracellular region	Cap1	CAP, adenylate cyclase-associated protein 1 (yeast)	4.3e-06	464.38	334.44	1.39
20		CC	extracellular region	Chi3l1	chitinase 3-like 1	7.3e-06	495.53	616.33	0.8
21		CC	extracellular region	Cgref1	cell growth regulator with EF hand domain 1	1.1e-05	58.6	102.06	0.57
22		CC	extracellular region	Lcn2	lipocalin 2	1.33e-05	24.1	42.35	0.57
23		CC	extracellular region	Areg	amphiregulin	1.65e-05	48.35	84.37	0.57
24		CC	extracellular region	Tnfrsf19	tumor necrosis factor receptor superfamily, member 19	1.95e-05	188.97	121.37	1.56
25		CC	extracellular region	Itih5	inter-alpha (globulin) inhibitor H5	2.67e-05	225.8	155.13	1.46
26		CC	extracellular region	Abi3bp	ABI gene family, member 3 (NESH) binding protein	2.7e-05	58.66	33.68	1.74
27		CC	extracellular region	Defb3	defensin beta 3	3.37e-05	16.87	28.08	0.6
28		CC	extracellular region	Scgb1a1	secretoglobin, family 1A, member 1 (uteroglobin)	3.64e-05	123.05	98.52	1.25
29		CC	extracellular region	Ang	angiogenin, ribonuclease, RNase A family, 5	3.96e-05	90.36	62.36	1.45
30		CC	extracellular region	Tnfrsf11b	tumor necrosis factor receptor superfamily, member 11b (osteoprotegerin)	7.31e-05	21.15	32.51	0.65
31		CC	extracellular region	Fst	follistatin	0.0001347	268.4	206.7	1.3
32		CC	extracellular region	Cyr61	cysteine rich protein 61	0.0010575	154.72	120.58	1.28
33		CC	extracellular region	Sectm1b	secreted and transmembrane 1B	0.0010988	81.88	73.12	1.12
34		CC	extracellular region	Lipg	lipase, endothelial	0.0012936	59.72	82.93	0.72
35		CC	extracellular region	Lgals3bp	lectin, galactoside-binding, soluble, 3 binding protein	0.001573	96.08	116.56	0.82
36		CC	extracellular region	Cxcl12	chemokine (C-X-C motif) ligand 12	0.0024671	89.92	70.7	1.27
37		CC	extracellular region	Ltbp1	latent transforming growth factor beta binding protein 1	0.0038043	17.5	24.85	0.7
38		CC	extracellular region	Casp1	caspase 1	0.0087919	357.28	322.84	1.11
39		CC	extracellular region	Pglyrp2	peptidoglycan recognition protein 2	0.0097437	26.1	22.14	1.18
40		CC	extracellular region	Postn	periostin, osteoblast specific factor	0.0305876	2463.15	2632.4	0.94
41		CC	extracellular region	Cxcl9	chemokine (C-X-C motif) ligand 9	0.0313874	89.26	81.1	1.1
42		CC	extracellular region	Ctgf	connective tissue growth factor	0.1501201	30.4	32.22	0.94
43		CC	extracellular region	Tnc	tenascin C	0.1526295	70.58	75.89	0.93
44		CC	extracellular region	Sepp1	selenoprotein P, plasma, 1	0.2224303	2516.41	2624.14	0.96
45		CC	extracellular region	Car6	carbonic anhydrase 6	0.2844468	756.03	734.85	1.03
46		CC	extracellular region	Defb8	defensin beta 8	0.2963616	344.54	334	1.03
47		CC	extracellular region	Cxcl10	chemokine (C-X-C motif) ligand 10	0.3071182	112.95	108.28	1.04
48		CC	extracellular region	Ccl22	chemokine (C-C motif) ligand 22	0.3653755	107.34	112.73	0.95
49		CC	extracellular region	Psors1c2	psoriasis susceptibility 1 candidate 2 (human)	0.3682928	533.75	550.19	0.97
50		CC	extracellular region	Col4a2	collagen, type IV, alpha 2	0.4762027	73.17	76.39	0.96
51		CC	extracellular region	Guca2a	guanylate cyclase activator 2a (guanylin)	0.8814013	412.19	410.5	1
52		CC	extracellular region	Cxadr	coxsackie virus and adenovirus receptor	0.9913147	785.84	786.05	1
1	GO:0030246	MF	carbohydrate binding	Lgals6	lectin, galactose binding, soluble 6	< 1e-07	402.9	20.75	19.42
2		MF	carbohydrate binding	Lgals9	lectin, galactose binding, soluble 9	2e-07	319.24	469.73	0.68
3		MF	carbohydrate binding	Gpnmb	glycoprotein (transmembrane) nmb	3.1e-06	98.64	192.91	0.51
4		MF	carbohydrate binding	Abi3bp	ABI gene family, member 3 (NESH) binding protein	2.7e-05	58.66	33.68	1.74
5		MF	carbohydrate binding	Stab2	stabilin 2	0.0001044	44.24	24.56	1.8
6		MF	carbohydrate binding	Cyr61	cysteine rich protein 61	0.0010575	154.72	120.58	1.28
7		MF	carbohydrate binding	Lipg	lipase, endothelial	0.0012936	59.72	82.93	0.72
8		MF	carbohydrate binding	Stbd1	starch binding domain 1	0.0016129	14.88	10.25	1.45
9		MF	carbohydrate binding	Pglyrp2	peptidoglycan recognition protein 2	0.0097437	26.1	22.14	1.18
10		MF	carbohydrate binding	Postn	periostin, osteoblast specific factor	0.0305876	2463.15	2632.4	0.94
11		MF	carbohydrate binding	Clec2d	C-type lectin domain family 2, member d	0.042759	61.71	86.38	0.71
12		MF	carbohydrate binding	Ctgf	connective tissue growth factor	0.1501201	30.4	32.22	0.94
1	GO:0006952	BP	defense response	H2-Ea	histocompatibility 2, class II antigen E alpha	< 1e-07	641.25	10.56	60.75
2		BP	defense response	Wfdc12	WAP four-disulfide core domain 12	< 1e-07	129.11	650.98	0.2
3		BP	defense response	H2-K1	histocompatibility 2, K1, K region	< 1e-07	496.79	83.71	5.93
4		BP	defense response	Samhd1	SAM domain and HD domain, 1	< 1e-07	242.86	529.68	0.46
5		BP	defense response	Ereg	epiregulin	1e-06	1134.17	1652.15	0.69
6		BP	defense response	Defb3	defensin beta 3	3.37e-05	16.87	28.08	0.6
7		BP	defense response	Scgb1a1	secretoglobin, family 1A, member 1 (uteroglobin)	3.64e-05	123.05	98.52	1.25
8		BP	defense response	Fabp4	fatty acid binding protein 4, adipocyte	0.0001179	10.04	16.33	0.61
9		BP	defense response	Rsad2	radical S-adenosyl methionine domain containing 2	0.0057162	59.68	68.2	0.88
10		BP	defense response	Irgm1	immunity-related GTPase family M member 1	0.0092155	145.73	176.67	0.82
11		BP	defense response	Dhx58	DEXH (Asp-Glu-X-His) box polypeptide 58	0.01304	21.88	28.79	0.76
12		BP	defense response	Cxcl9	chemokine (C-X-C motif) ligand 9	0.0313874	89.26	81.1	1.1
13		BP	defense response	Clec2d	C-type lectin domain family 2, member d	0.042759	61.71	86.38	0.71
14		BP	defense response	Ifi47	interferon gamma inducible protein 47	0.2515815	72.34	67.64	1.07
15		BP	defense response	Defb8	defensin beta 8	0.2963616	344.54	334	1.03
16		BP	defense response	Cxcl10	chemokine (C-X-C motif) ligand 10	0.3071182	112.95	108.28	1.04
17		BP	defense response	Ccl22	chemokine (C-C motif) ligand 22	0.3653755	107.34	112.73	0.95
1	GO:0006807	BP	nitrogen compound metabolic process	Degs2	degenerative spermatocyte homolog 2 (Drosophila), lipid desaturase	< 1e-07	134.65	325.83	0.41
2		BP	nitrogen compound metabolic process	Dnase1l3	deoxyribonuclease 1-like 3	< 1e-07	70.86	220.87	0.32
3		BP	nitrogen compound metabolic process	Rrm2	ribonucleotide reductase M2	< 1e-07	277.27	147.72	1.88
4		BP	nitrogen compound metabolic process	Pttg1	pituitary tumor-transforming gene 1	1e-07	944.61	1456.23	0.65
5		BP	nitrogen compound metabolic process	Cdk5rap1	CDK5 regulatory subunit associated protein 1	3e-07	229.22	127.23	1.8
6		BP	nitrogen compound metabolic process	Mat2a	methionine adenosyltransferase II, alpha	4e-07	873.86	1360.4	0.64
7		BP	nitrogen compound metabolic process	Egr1	early growth response 1	6e-07	2821.17	2008.88	1.4
8		BP	nitrogen compound metabolic process	Odc1	ornithine decarboxylase, structural 1	7e-07	142.07	293.8	0.48
9		BP	nitrogen compound metabolic process	Fhl2	four and a half LIM domains 2	9e-07	70.24	124.6	0.56
10		BP	nitrogen compound metabolic process	Hnrnpl	heterogeneous nuclear ribonucleoprotein L	9e-07	379.51	227.67	1.67
11		BP	nitrogen compound metabolic process	Ereg	epiregulin	1e-06	1134.17	1652.15	0.69
12		BP	nitrogen compound metabolic process	Rps6	ribosomal protein S6	1.1e-06	458.58	727.65	0.63
13		BP	nitrogen compound metabolic process	Supt16h	suppressor of Ty 16 homolog (S. cerevisiae)	1.3e-06	395.21	714.91	0.55
14		BP	nitrogen compound metabolic process	Fos	FBJ osteosarcoma oncogene	1.7e-06	2482.37	1804.66	1.38
15		BP	nitrogen compound metabolic process	Adi1	acireductone dioxygenase 1	2e-06	142.75	255.01	0.56
16		BP	nitrogen compound metabolic process	Uox	urate oxidase	3.4e-06	20.61	50.94	0.4
17		BP	nitrogen compound metabolic process	Stat1	signal transducer and activator of transcription 1	3.4e-06	589.81	804.27	0.73
18		BP	nitrogen compound metabolic process	2210012G02Rik	RIKEN cDNA 2210012G02 gene	3.6e-06	33.46	54.78	0.61
19		BP	nitrogen compound metabolic process	Dio2	deiodinase, iodothyronine, type II	3.6e-06	126.58	172.48	0.73
20		BP	nitrogen compound metabolic process	Per3	period homolog 3 (Drosophila)	3.9e-06	205.25	145.26	1.41
21		BP	nitrogen compound metabolic process	Chi3l1	chitinase 3-like 1	7.3e-06	495.53	616.33	0.8
22		BP	nitrogen compound metabolic process	P4ha2	procollagen-proline, 2-oxoglutarate 4-dioxygenase (proline 4-hydroxylase), alpha II polypeptide	1.1e-05	110.05	73.48	1.5
23		BP	nitrogen compound metabolic process	Mcm6	minichromosome maintenance deficient 6 (MIS5 homolog, S. pombe) (S. cerevisiae)	1.2e-05	118.66	206.72	0.57
24		BP	nitrogen compound metabolic process	Gch1	GTP cyclohydrolase 1	1.8e-05	52.49	29.43	1.78
25		BP	nitrogen compound metabolic process	Kcnh1	potassium voltage-gated channel, subfamily H (eag-related), member 1	1.83e-05	63.68	97.11	0.66
26		BP	nitrogen compound metabolic process	Atp6v0e2	ATPase, H+ transporting, lysosomal V0 subunit E2	1.98e-05	114.34	92.54	1.24
27		BP	nitrogen compound metabolic process	Guk1	guanylate kinase 1	2e-05	1390.5	1121.27	1.24
28		BP	nitrogen compound metabolic process	Itih5	inter-alpha (globulin) inhibitor H5	2.67e-05	225.8	155.13	1.46
29		BP	nitrogen compound metabolic process	Scgb1a1	secretoglobin, family 1A, member 1 (uteroglobin)	3.64e-05	123.05	98.52	1.25
30		BP	nitrogen compound metabolic process	Rnasel	ribonuclease L (2', 5'-oligoisoadenylate synthetase-dependent)	3.67e-05	62.74	113.47	0.55
31		BP	nitrogen compound metabolic process	Nfia	nuclear factor I/A	6.4e-05	229.08	171.22	1.34
32		BP	nitrogen compound metabolic process	Elk3	ELK3, member of ETS oncogene family	7.12e-05	53.74	71.5	0.75
33		BP	nitrogen compound metabolic process	Hmga2	high mobility group AT-hook 2	9.03e-05	20.38	29	0.7
34		BP	nitrogen compound metabolic process	Id2	inhibitor of DNA binding 2	9.09e-05	34.99	52.67	0.66
35		BP	nitrogen compound metabolic process	Fosl1	fos-like antigen 1	0.0001114	81.51	99.48	0.82
36		BP	nitrogen compound metabolic process	Fabp4	fatty acid binding protein 4, adipocyte	0.0001179	10.04	16.33	0.61
37		BP	nitrogen compound metabolic process	Btg2	B-cell translocation gene 2, anti-proliferative	0.0001208	638.91	496.39	1.29
38		BP	nitrogen compound metabolic process	Gcm2	glial cells missing homolog 2 (Drosophila)	0.0001751	28.67	15.22	1.88
39		BP	nitrogen compound metabolic process	Dbp	D site albumin promoter binding protein	0.000299	199.01	232.15	0.86
40		BP	nitrogen compound metabolic process	Elf5	E74-like factor 5	0.0003674	126.26	103.82	1.22
41		BP	nitrogen compound metabolic process	Zfp30	zinc finger protein 30	0.000474	52.07	35.67	1.46
42		BP	nitrogen compound metabolic process	Mesp2	mesoderm posterior 2	0.0005813	181.54	154.57	1.17
43		BP	nitrogen compound metabolic process	Nr4a1	nuclear receptor subfamily 4, group A, member 1	0.000614	271.53	229.55	1.18
44		BP	nitrogen compound metabolic process	Atp12a	ATPase, H+/K+ transporting, nongastric, alpha polypeptide	0.0009724	1026.04	913.73	1.12
45		BP	nitrogen compound metabolic process	Zfp82	zinc finger protein 82	0.0030947	24	44.01	0.55
46		BP	nitrogen compound metabolic process	Pglyrp2	peptidoglycan recognition protein 2	0.0097437	26.1	22.14	1.18
47		BP	nitrogen compound metabolic process	Nrip1	nuclear receptor interacting protein 1	0.033938	216.19	254.08	0.85
48		BP	nitrogen compound metabolic process	Parp14	poly (ADP-ribose) polymerase family, member 14	0.0641035	122	128.69	0.95
49		BP	nitrogen compound metabolic process	Ak1	adenylate kinase 1	0.0661888	131.59	141.3	0.93
50		BP	nitrogen compound metabolic process	Ascl2	achaete-scute complex homolog 2 (Drosophila)	0.0820334	70.66	64.26	1.1
51		BP	nitrogen compound metabolic process	Rfx2	regulatory factor X, 2 (influences HLA class II expression)	0.1221367	70.97	76.56	0.93
52		BP	nitrogen compound metabolic process	Rod1	ROD1 regulator of differentiation 1 (S. pombe)	0.1312076	93.96	111.05	0.85
53		BP	nitrogen compound metabolic process	Ctgf	connective tissue growth factor	0.1501201	30.4	32.22	0.94
54		BP	nitrogen compound metabolic process	Fubp1	far upstream element (FUSE) binding protein 1	0.1753736	41.02	49.57	0.83
55		BP	nitrogen compound metabolic process	Atf3	activating transcription factor 3	0.2105035	195.16	205.44	0.95
56		BP	nitrogen compound metabolic process	Hnrnpab	heterogeneous nuclear ribonucleoprotein A/B	0.3086938	6252.65	7286.19	0.86
57		BP	nitrogen compound metabolic process	Tcea3	transcription elongation factor A (SII), 3	0.7180848	33.2	32.64	1.02
58		BP	nitrogen compound metabolic process	Tcerg1	transcription elongation regulator 1 (CA150)	0.7244374	91.67	88.41	1.04
59		BP	nitrogen compound metabolic process	Irf7	interferon regulatory factor 7	0.834051	121.56	120.77	1.01
60		BP	nitrogen compound metabolic process	Bach1	BTB and CNC homology 1	0.851985	263.25	255.67	1.03
61		BP	nitrogen compound metabolic process	Arg2	arginase type II	0.8709592	95.91	95.41	1.01
62		BP	nitrogen compound metabolic process	2610101N10Rik	RIKEN cDNA 2610101N10 gene	0.9994015	96.42	96.43	1
